# Supplementary material for: Precise heteroatom doping determines aqueous solubility and self-assembly behaviors for polycyclic aromatic skeletons
Source: Commun Chem. 2022 Aug 29;5:104. doi: 10.1038/s42004-022-00724-1 (PMC9814590; doi:10.1038/s42004-022-00724-1)
Supplement: Supplementary file 4 — Supplementary data 1 [file 42004_2022_724_MOESM4_ESM.cif]

data_C10
_audit_creation_date               2020-12-30
_audit_creation_method
;
Olex2 1.3
(compiled 2019.09.11 svn.r3662 for OlexSys, GUI svn.r5938)
;
_shelx_SHELXL_version_number       '2018/3'
_audit_contact_author_address      ?
_audit_contact_author_email        ?
_audit_contact_author_name         ''
_audit_contact_author_phone        ?
_publ_contact_author_id_orcid      ?
_publ_section_references
;
Dolomanov, O.V., Bourhis, L.J., Gildea, R.J, Howard, J.A.K. & Puschmann, H.
 (2009), J. Appl. Cryst. 42, 339-341.

Sheldrick, G.M. (2015). Acta Cryst. A71, 3-8.

Sheldrick, G.M. (2015). Acta Cryst. C71, 3-8.
;
_chemical_name_common              ?
_chemical_name_systematic          ?
_chemical_formula_moiety           'C18 H10 N4 O'
_chemical_formula_sum              'C18 H10 N4 O'
_chemical_formula_weight          298.30
_chemical_melting_point            ?
loop_
  _atom_type_symbol
  _atom_type_description
  _atom_type_scat_dispersion_real
  _atom_type_scat_dispersion_imag
  _atom_type_scat_source
 'C' 'C' 0.0181 0.0091 'International Tables Vol C Tables 4.2.6.8 and 6.1.1.4'
 'H' 'H' 0.0000 0.0000 'International Tables Vol C Tables 4.2.6.8 and 6.1.1.4'
 'N' 'N' 0.0311 0.0180 'International Tables Vol C Tables 4.2.6.8 and 6.1.1.4'
 'O' 'O' 0.0492 0.0322 'International Tables Vol C Tables 4.2.6.8 and 6.1.1.4'

_shelx_space_group_comment
;
The symmetry employed for this shelxl refinement is uniquely defined
by the following loop, which should always be used as a source of
symmetry information in preference to the above space-group names.
They are only intended as comments.
;
_space_group_crystal_system        'orthorhombic'
_space_group_IT_number             61
_space_group_name_H-M_alt          'P b c a'
_space_group_name_Hall             '-P 2ac 2ab'
loop_
  _space_group_symop_operation_xyz
 'x, y, z'
 '-x+1/2, -y, z+1/2'
 '-x, y+1/2, -z+1/2'
 'x+1/2, -y+1/2, -z'
 '-x, -y, -z'
 'x-1/2, y, -z-1/2'
 'x, -y-1/2, z-1/2'
 '-x-1/2, y-1/2, z'

_cell_length_a                     7.2934(2)
_cell_length_b                     17.7064(3)
_cell_length_c                     21.5457(5)
_cell_angle_alpha                  90
_cell_angle_beta                   90
_cell_angle_gamma                  90
_cell_volume                       2782.41(11)
_cell_formula_units_Z              8
_cell_measurement_reflns_used      2053
_cell_measurement_temperature      290
_cell_measurement_theta_max        72.6070
_cell_measurement_theta_min        4.0940
_shelx_estimated_absorpt_T_max     0.985
_shelx_estimated_absorpt_T_min     0.928
_exptl_absorpt_coefficient_mu      0.754
_exptl_absorpt_correction_T_max    1.00000
_exptl_absorpt_correction_T_min    0.97340
_exptl_absorpt_correction_type     multi-scan
_exptl_absorpt_process_details     ?
_exptl_absorpt_special_details     ?
_exptl_crystal_colour              'clear light colourless'
_exptl_crystal_colour_lustre       clear
_exptl_crystal_colour_modifier     light
_exptl_crystal_colour_primary      colourless
_exptl_crystal_density_diffrn      1.424
_exptl_crystal_density_meas        ?
_exptl_crystal_density_method      ?
_exptl_crystal_description         block
_exptl_crystal_F_000               1232
_exptl_crystal_size_max            0.1
_exptl_crystal_size_mid            0.03
_exptl_crystal_size_min            0.02
_exptl_transmission_factor_max     ?
_exptl_transmission_factor_min     ?
_diffrn_reflns_av_R_equivalents    0.0155
_diffrn_reflns_av_unetI/netI       0.0166
_diffrn_reflns_Laue_measured_fraction_full  0.995
_diffrn_reflns_Laue_measured_fraction_max  0.969
_diffrn_reflns_limit_h_max         5
_diffrn_reflns_limit_h_min         -8
_diffrn_reflns_limit_k_max         18
_diffrn_reflns_limit_k_min         -21
_diffrn_reflns_limit_l_max         26
_diffrn_reflns_limit_l_min         -16
_diffrn_reflns_number              5812
_diffrn_reflns_point_group_measured_fraction_full  0.995
_diffrn_reflns_point_group_measured_fraction_max  0.969
_diffrn_reflns_theta_full          67.684
_diffrn_reflns_theta_max           72.980
_diffrn_reflns_theta_min           4.104
_diffrn_ambient_temperature        290
_diffrn_detector_area_resol_mean   ?
_diffrn_measured_fraction_theta_full  0.995
_diffrn_measured_fraction_theta_max  0.969
_diffrn_measurement_device_type    'SuperNova, Dual, Cu at home/near, Atlas'
_diffrn_measurement_method         ?
_diffrn_radiation_type             CuK\a
_diffrn_radiation_wavelength       1.54184
_diffrn_source                     ?
_reflns_Friedel_coverage           0.000
_reflns_Friedel_fraction_full      .
_reflns_Friedel_fraction_max       .
_reflns_number_gt                  2262
_reflns_number_total               2689
_reflns_special_details
;
 Reflections were merged by SHELXL according to the crystal
 class for the calculation of statistics and refinement.
 
 _reflns_Friedel_fraction is defined as the number of unique
 Friedel pairs measured divided by the number that would be
 possible theoretically, ignoring centric projections and
 systematic absences.
;
_reflns_threshold_expression       'I > 2\s(I)'
_computing_cell_refinement         ?
_computing_data_collection         ?
_computing_data_reduction          ?
_computing_molecular_graphics      'Olex2 1.3 (Dolomanov et al., 2009)'
_computing_publication_material    'Olex2 1.3 (Dolomanov et al., 2009)'
_computing_structure_refinement    'ShelXL 2018/3 (Sheldrick, 2015)'
_computing_structure_solution      'SHELXT 2018/2 (Sheldrick, 2018)'
_refine_diff_density_max           0.160
_refine_diff_density_min           -0.209
_refine_diff_density_rms           0.035
_refine_ls_extinction_coef         .
_refine_ls_extinction_method       none
_refine_ls_goodness_of_fit_ref     1.083
_refine_ls_hydrogen_treatment      constr
_refine_ls_matrix_type             full
_refine_ls_number_parameters       208
_refine_ls_number_reflns           2689
_refine_ls_number_restraints       1
_refine_ls_R_factor_all            0.0480
_refine_ls_R_factor_gt             0.0399
_refine_ls_restrained_S_all        1.087
_refine_ls_shift/su_max            0.000
_refine_ls_shift/su_mean           0.000
_refine_ls_structure_factor_coef   Fsqd
_refine_ls_weighting_details      
 'w=1/[\s^2^(Fo^2^)+(0.0537P)^2^+0.4496P] where P=(Fo^2^+2Fc^2^)/3'
_refine_ls_weighting_scheme        calc
_refine_ls_wR_factor_gt            0.1063
_refine_ls_wR_factor_ref           0.1127
_refine_special_details            ?
_olex2_refinement_description
;
1. Fixed Uiso
 At 1.2 times of:
  All C(H) groups
2. Rigid bond restraints
 N3, C13
 with sigma for 1-2 distances of 0.001 and sigma for 1-3 distances of 0.001
3.a Aromatic/amide H refined with riding coordinates:
 C8(H8), C3(H3), C9(H9), C10(H10), C18(H18), C15(H15), C2(H2), C17(H17),
 C1(H1), C16(H16)
;
_atom_sites_solution_hydrogens     geom
_atom_sites_solution_primary       dual
_atom_sites_solution_secondary     ?
loop_
  _atom_site_label
  _atom_site_type_symbol
  _atom_site_fract_x
  _atom_site_fract_y
  _atom_site_fract_z
  _atom_site_U_iso_or_equiv
  _atom_site_adp_type
  _atom_site_occupancy
  _atom_site_site_symmetry_order
  _atom_site_calc_flag
  _atom_site_refinement_flags_posn
  _atom_site_refinement_flags_adp
  _atom_site_refinement_flags_occupancy
  _atom_site_disorder_assembly
  _atom_site_disorder_group
 O1 O 0.61092(14) 0.51576(5) 0.36866(5) 0.0499(3) Uani 1 1 d . . . . .
 N3 N 0.51476(15) 0.61679(6) 0.31590(6) 0.0447(3) Uani 1 1 d . U . . .
 N2 N 0.72801(17) 0.36731(7) 0.18076(6) 0.0534(3) Uani 1 1 d . . . . .
 N1 N 0.62571(18) 0.49226(8) 0.11481(6) 0.0575(3) Uani 1 1 d . . . . .
 C7 C 0.67690(17) 0.43025(7) 0.27866(6) 0.0410(3) Uani 1 1 d . . . . .
 C12 C 0.55924(18) 0.55996(7) 0.27453(7) 0.0420(3) Uani 1 1 d . . . . .
 C11 C 0.61740(18) 0.49872(7) 0.30661(6) 0.0416(3) Uani 1 1 d . . . . .
 C6 C 0.67557(18) 0.42911(7) 0.21309(6) 0.0424(3) Uani 1 1 d . . . . .
 C5 C 0.61724(18) 0.49558(7) 0.17744(6) 0.0435(3) Uani 1 1 d . . . . .
 C4 C 0.55565(18) 0.56098(7) 0.20856(7) 0.0425(3) Uani 1 1 d . . . . .
 N4 N 0.4799(2) 0.70113(10) 0.54228(7) 0.0715(4) Uani 1 1 d . . . . .
 C8 C 0.7362(2) 0.36604(8) 0.31079(7) 0.0500(4) Uani 1 1 d . . . . .
 H8 H 0.739183 0.365401 0.353936 0.060 Uiso 1 1 calc R U . . .
 C14 C 0.5269(2) 0.62590(8) 0.42948(7) 0.0482(3) Uani 1 1 d . . . . .
 C3 C 0.4996(2) 0.62343(8) 0.17318(8) 0.0528(4) Uani 1 1 d . . . . .
 H3 H 0.456345 0.666897 0.192479 0.063 Uiso 1 1 calc R U . . .
 C9 C 0.7897(2) 0.30436(8) 0.27733(8) 0.0558(4) Uani 1 1 d . . . . .
 H9 H 0.830351 0.260846 0.297208 0.067 Uiso 1 1 calc R U . . .
 C13 C 0.54804(19) 0.58805(8) 0.37004(7) 0.0487(3) Uani 1 1 d . U . . .
 C10 C 0.7820(2) 0.30798(8) 0.21306(8) 0.0583(4) Uani 1 1 d . . . . .
 H10 H 0.817759 0.265290 0.191011 0.070 Uiso 1 1 calc R U . . .
 C18 C 0.5842(2) 0.59435(9) 0.48463(7) 0.0554(4) Uani 1 1 d . . . . .
 H18 H 0.639401 0.546998 0.484969 0.067 Uiso 1 1 calc R U . . .
 C15 C 0.4474(2) 0.69706(10) 0.43179(8) 0.0628(4) Uani 1 1 d . . . . .
 H15 H 0.409086 0.721201 0.395715 0.075 Uiso 1 1 calc R U . . .
 C2 C 0.5096(2) 0.61936(10) 0.11036(9) 0.0633(5) Uani 1 1 d . . . . .
 H2 H 0.474191 0.659980 0.085755 0.076 Uiso 1 1 calc R U . . .
 C17 C 0.5592(3) 0.63348(10) 0.53931(8) 0.0637(4) Uani 1 1 d . . . . .
 H17 H 0.599736 0.611482 0.576019 0.076 Uiso 1 1 calc R U . . .
 C1 C 0.5740(3) 0.55291(11) 0.08370(8) 0.0660(5) Uani 1 1 d . . . . .
 H1 H 0.581243 0.551047 0.040634 0.079 Uiso 1 1 calc R U . . .
 C16 C 0.4268(3) 0.73096(11) 0.48878(9) 0.0759(6) Uani 1 1 d . . . . .
 H16 H 0.371593 0.778280 0.489876 0.091 Uiso 1 1 calc R U . . .

loop_
  _atom_site_aniso_label
  _atom_site_aniso_U_11
  _atom_site_aniso_U_22
  _atom_site_aniso_U_33
  _atom_site_aniso_U_23
  _atom_site_aniso_U_13
  _atom_site_aniso_U_12
 O1 0.0528(6) 0.0426(5) 0.0542(6) -0.0034(4) 0.0015(4) -0.0023(4)
 N3 0.0412(6) 0.0357(6) 0.0573(6) -0.0086(5) -0.0015(5) -0.0022(5)
 N2 0.0476(7) 0.0463(7) 0.0663(8) -0.0101(6) 0.0023(6) 0.0054(5)
 N1 0.0575(8) 0.0625(8) 0.0525(7) 0.0016(6) 0.0009(6) -0.0006(6)
 C7 0.0342(6) 0.0340(6) 0.0549(7) 0.0011(5) 0.0017(5) -0.0026(5)
 C12 0.0362(7) 0.0348(6) 0.0552(7) -0.0031(5) -0.0004(5) -0.0038(5)
 C11 0.0380(7) 0.0377(6) 0.0489(7) -0.0020(5) 0.0013(5) -0.0044(5)
 C6 0.0334(7) 0.0382(6) 0.0555(8) -0.0034(6) 0.0023(5) -0.0011(5)
 C5 0.0362(7) 0.0438(7) 0.0505(7) 0.0008(6) 0.0004(5) -0.0039(5)
 C4 0.0346(7) 0.0369(7) 0.0561(8) 0.0025(6) -0.0027(5) -0.0056(5)
 N4 0.0740(10) 0.0769(10) 0.0635(9) -0.0203(8) -0.0043(7) 0.0039(8)
 C8 0.0459(8) 0.0404(7) 0.0637(9) 0.0074(6) -0.0012(7) -0.0010(6)
 C14 0.0438(7) 0.0445(7) 0.0563(8) -0.0078(6) -0.0005(6) -0.0050(6)
 C3 0.0459(8) 0.0406(7) 0.0719(10) 0.0071(6) -0.0088(7) -0.0060(6)
 C9 0.0460(8) 0.0364(7) 0.0851(11) 0.0060(7) -0.0043(7) 0.0034(6)
 C13 0.0433(7) 0.0437(7) 0.0592(7) -0.0090(6) 0.0016(6) -0.0045(6)
 C10 0.0485(9) 0.0424(8) 0.0841(11) -0.0123(8) -0.0016(8) 0.0067(6)
 C18 0.0612(9) 0.0443(7) 0.0607(9) 0.0013(7) 0.0023(7) -0.0058(7)
 C15 0.0670(10) 0.0572(9) 0.0643(10) -0.0151(8) -0.0197(8) 0.0145(8)
 C2 0.0601(10) 0.0596(9) 0.0702(11) 0.0230(8) -0.0127(8) -0.0071(8)
 C17 0.0731(11) 0.0628(10) 0.0551(9) -0.0006(8) -0.0002(8) -0.0098(8)
 C1 0.0675(11) 0.0767(12) 0.0539(9) 0.0127(8) -0.0050(8) -0.0046(9)
 C16 0.0757(12) 0.0706(11) 0.0814(12) -0.0290(10) -0.0203(9) 0.0240(9)

_geom_special_details
;
 All esds (except the esd in the dihedral angle between two l.s. planes)
 are estimated using the full covariance matrix.  The cell esds are taken
 into account individually in the estimation of esds in distances, angles
 and torsion angles; correlations between esds in cell parameters are only
 used when they are defined by crystal symmetry.  An approximate (isotropic)
 treatment of cell esds is used for estimating esds involving l.s. planes.
;
loop_
  _geom_bond_atom_site_label_1
  _geom_bond_atom_site_label_2
  _geom_bond_distance
  _geom_bond_site_symmetry_2
  _geom_bond_publ_flag
 O1 C11 1.3714(16) . ?
 O1 C13 1.3600(18) . ?
 N3 C12 1.3830(17) . ?
 N3 C13 1.2955(19) . ?
 N2 C6 1.3524(17) . ?
 N2 C10 1.320(2) . ?
 N1 C5 1.3522(19) . ?
 N1 C1 1.321(2) . ?
 C7 C11 1.4214(18) . ?
 C7 C6 1.413(2) . ?
 C7 C8 1.3997(19) . ?
 C12 C11 1.3540(19) . ?
 C12 C4 1.422(2) . ?
 C6 C5 1.4684(19) . ?
 C5 C4 1.4114(19) . ?
 C4 C3 1.404(2) . ?
 N4 C17 1.331(2) . ?
 N4 C16 1.326(2) . ?
 C8 H8 0.9300 . ?
 C8 C9 1.365(2) . ?
 C14 C13 1.454(2) . ?
 C14 C18 1.378(2) . ?
 C14 C15 1.388(2) . ?
 C3 H3 0.9300 . ?
 C3 C2 1.357(2) . ?
 C9 H9 0.9300 . ?
 C9 C10 1.387(2) . ?
 C10 H10 0.9300 . ?
 C18 H18 0.9300 . ?
 C18 C17 1.379(2) . ?
 C15 H15 0.9300 . ?
 C15 C16 1.375(2) . ?
 C2 H2 0.9300 . ?
 C2 C1 1.391(3) . ?
 C17 H17 0.9300 . ?
 C1 H1 0.9300 . ?
 C16 H16 0.9300 . ?

loop_
  _geom_angle_atom_site_label_1
  _geom_angle_atom_site_label_2
  _geom_angle_atom_site_label_3
  _geom_angle
  _geom_angle_site_symmetry_1
  _geom_angle_site_symmetry_3
  _geom_angle_publ_flag
 C13 O1 C11 103.89(11) . . ?
 C13 N3 C12 104.51(12) . . ?
 C10 N2 C6 117.17(14) . . ?
 C1 N1 C5 117.27(14) . . ?
 C6 C7 C11 115.70(12) . . ?
 C8 C7 C11 125.29(14) . . ?
 C8 C7 C6 119.00(12) . . ?
 N3 C12 C4 129.11(12) . . ?
 C11 C12 N3 109.10(13) . . ?
 C11 C12 C4 121.75(12) . . ?
 O1 C11 C7 127.67(12) . . ?
 C12 C11 O1 108.10(11) . . ?
 C12 C11 C7 124.22(13) . . ?
 N2 C6 C7 121.66(12) . . ?
 N2 C6 C5 117.44(13) . . ?
 C7 C6 C5 120.90(12) . . ?
 N1 C5 C6 118.30(12) . . ?
 N1 C5 C4 121.61(13) . . ?
 C4 C5 C6 120.09(13) . . ?
 C5 C4 C12 117.29(12) . . ?
 C3 C4 C12 123.93(13) . . ?
 C3 C4 C5 118.75(14) . . ?
 C16 N4 C17 116.31(15) . . ?
 C7 C8 H8 120.8 . . ?
 C9 C8 C7 118.49(15) . . ?
 C9 C8 H8 120.8 . . ?
 C18 C14 C13 122.73(14) . . ?
 C18 C14 C15 117.64(14) . . ?
 C15 C14 C13 119.63(14) . . ?
 C4 C3 H3 120.5 . . ?
 C2 C3 C4 118.95(15) . . ?
 C2 C3 H3 120.5 . . ?
 C8 C9 H9 120.7 . . ?
 C8 C9 C10 118.58(14) . . ?
 C10 C9 H9 120.7 . . ?
 O1 C13 C14 119.26(13) . . ?
 N3 C13 O1 114.40(12) . . ?
 N3 C13 C14 126.32(14) . . ?
 N2 C10 C9 125.09(14) . . ?
 N2 C10 H10 117.5 . . ?
 C9 C10 H10 117.5 . . ?
 C14 C18 H18 120.2 . . ?
 C14 C18 C17 119.52(15) . . ?
 C17 C18 H18 120.2 . . ?
 C14 C15 H15 120.9 . . ?
 C16 C15 C14 118.29(16) . . ?
 C16 C15 H15 120.9 . . ?
 C3 C2 H2 120.8 . . ?
 C3 C2 C1 118.34(15) . . ?
 C1 C2 H2 120.8 . . ?
 N4 C17 C18 123.42(17) . . ?
 N4 C17 H17 118.3 . . ?
 C18 C17 H17 118.3 . . ?
 N1 C1 C2 125.07(17) . . ?
 N1 C1 H1 117.5 . . ?
 C2 C1 H1 117.5 . . ?
 N4 C16 C15 124.80(17) . . ?
 N4 C16 H16 117.6 . . ?
 C15 C16 H16 117.6 . . ?

loop_
  _geom_torsion_atom_site_label_1
  _geom_torsion_atom_site_label_2
  _geom_torsion_atom_site_label_3
  _geom_torsion_atom_site_label_4
  _geom_torsion
  _geom_torsion_site_symmetry_1
  _geom_torsion_site_symmetry_2
  _geom_torsion_site_symmetry_3
  _geom_torsion_site_symmetry_4
  _geom_torsion_publ_flag
 N3 C12 C11 O1 -0.07(15) . . . . ?
 N3 C12 C11 C7 -179.00(12) . . . . ?
 N3 C12 C4 C5 176.93(13) . . . . ?
 N3 C12 C4 C3 -1.3(2) . . . . ?
 N2 C6 C5 N1 -2.42(19) . . . . ?
 N2 C6 C5 C4 178.06(12) . . . . ?
 N1 C5 C4 C12 -177.38(12) . . . . ?
 N1 C5 C4 C3 0.9(2) . . . . ?
 C7 C6 C5 N1 177.41(12) . . . . ?
 C7 C6 C5 C4 -2.11(19) . . . . ?
 C7 C8 C9 C10 -0.3(2) . . . . ?
 C12 N3 C13 O1 -0.34(15) . . . . ?
 C12 N3 C13 C14 178.70(13) . . . . ?
 C12 C4 C3 C2 177.03(14) . . . . ?
 C11 O1 C13 N3 0.30(15) . . . . ?
 C11 O1 C13 C14 -178.81(12) . . . . ?
 C11 C7 C6 N2 -179.65(12) . . . . ?
 C11 C7 C6 C5 0.53(18) . . . . ?
 C11 C7 C8 C9 -179.89(13) . . . . ?
 C11 C12 C4 C5 -0.65(19) . . . . ?
 C11 C12 C4 C3 -178.87(13) . . . . ?
 C6 N2 C10 C9 -0.3(2) . . . . ?
 C6 C7 C11 O1 -177.70(12) . . . . ?
 C6 C7 C11 C12 1.01(19) . . . . ?
 C6 C7 C8 C9 -0.4(2) . . . . ?
 C6 C5 C4 C12 2.12(18) . . . . ?
 C6 C5 C4 C3 -179.57(12) . . . . ?
 C5 N1 C1 C2 -0.8(3) . . . . ?
 C5 C4 C3 C2 -1.2(2) . . . . ?
 C4 C12 C11 O1 177.94(11) . . . . ?
 C4 C12 C11 C7 -1.0(2) . . . . ?
 C4 C3 C2 C1 0.5(2) . . . . ?
 C8 C7 C11 O1 1.8(2) . . . . ?
 C8 C7 C11 C12 -179.48(13) . . . . ?
 C8 C7 C6 N2 0.80(19) . . . . ?
 C8 C7 C6 C5 -179.01(12) . . . . ?
 C8 C9 C10 N2 0.6(2) . . . . ?
 C14 C18 C17 N4 0.6(3) . . . . ?
 C14 C15 C16 N4 1.0(3) . . . . ?
 C3 C2 C1 N1 0.6(3) . . . . ?
 C13 O1 C11 C7 178.76(13) . . . . ?
 C13 O1 C11 C12 -0.12(14) . . . . ?
 C13 N3 C12 C11 0.25(15) . . . . ?
 C13 N3 C12 C4 -177.58(14) . . . . ?
 C13 C14 C18 C17 -179.81(15) . . . . ?
 C13 C14 C15 C16 179.06(16) . . . . ?
 C10 N2 C6 C7 -0.5(2) . . . . ?
 C10 N2 C6 C5 179.34(13) . . . . ?
 C18 C14 C13 O1 6.3(2) . . . . ?
 C18 C14 C13 N3 -172.65(14) . . . . ?
 C18 C14 C15 C16 -1.5(2) . . . . ?
 C15 C14 C13 O1 -174.21(14) . . . . ?
 C15 C14 C13 N3 6.8(2) . . . . ?
 C15 C14 C18 C17 0.7(2) . . . . ?
 C17 N4 C16 C15 0.2(3) . . . . ?
 C1 N1 C5 C6 -179.46(13) . . . . ?
 C1 N1 C5 C4 0.1(2) . . . . ?
 C16 N4 C17 C18 -1.0(3) . . . . ?

loop_
  _refln_index_h
  _refln_index_k
  _refln_index_l
  _refln_F_squared_meas
  _refln_F_squared_sigma
 0 0 -2 3138.63 28.01
 0 0 -3 0.15 0.2
 0 0 -4 208.82 2.66
 0 0 -5 -0.03 0.27
 0 0 -6 492.41 5.69
 0 0 -7 0.18 0.37
 0 0 -8 1619.96 16.32
 0 0 -9 -0.02 0.45
 0 0 15 0.42 0.24
 0 0 16 100.26 1.99
 0 0 17 -0.23 0.31
 0 0 18 5.64 0.56
 0 0 19 0.38 0.34
 0 0 20 184.83 3.02
 0 0 21 0.07 0.32
 0 0 22 31.56 1.09
 0 0 23 0.03 0.26
 0 0 24 0.09 0.23
 0 0 25 -0.11 0.2
 0 0 26 0.33 0.15
 0 -1 -2 0.18 0.13
 0 -1 -3 0.1 0.21
 0 -1 -4 0.34 0.24
 0 -1 -5 0.73 0.35
 0 -1 -6 -0.12 0.34
 0 -1 -7 -0.15 0.37
 0 -1 -8 -0.12 0.38
 0 -1 -9 -0.49 0.45
 0 -1 -10 -0.14 0.47
 0 -1 -11 0.11 0.46
 0 1 15 -0.15 0.25
 0 -1 15 0.17 0.26
 0 1 16 0.01 0.26
 0 -1 16 -0.09 0.28
 0 -1 17 0.46 0.33
 0 1 17 0.42 0.31
 0 -1 18 -0.02 0.31
 0 1 18 0.04 0.33
 0 1 19 0.09 0.31
 0 -1 19 0 0.32
 0 1 20 0.08 0.31
 0 -1 20 0.23 0.34
 0 -1 21 0.46 0.36
 0 1 21 0.06 0.3
 0 -1 22 0 0.31
 0 1 22 0.26 0.31
 0 1 23 -0.08 0.29
 0 -1 23 0.15 0.27
 0 1 24 0.23 0.23
 0 -1 24 0.25 0.24
 0 -1 25 0.08 0.2
 0 1 25 -0.08 0.19
 0 -1 26 -0.17 0.16
 0 -2 -1 77.17 1.04
 0 -2 -2 2765.67 24.87
 0 -2 -3 3107.4 28.05
 0 -2 -4 2073.23 19.19
 0 -2 -5 359.65 4.26
 0 -2 -6 9.17 0.61
 0 -2 -7 486.01 5.81
 0 -2 -8 199.79 3.29
 0 -2 -9 23.82 1.12
 0 -2 -10 301.82 4.78
 0 -2 -11 82.94 2.39
 0 -2 -12 155.09 3.56
 0 2 14 -0.1 0.25
 0 -2 14 0.17 0.22
 0 2 15 9.32 0.57
 0 -2 15 8.78 0.58
 0 -2 16 26.63 0.98
 0 2 16 26.94 0.97
 0 -2 17 199.6 3.12
 0 2 17 199.04 3.08
 0 -2 18 3.51 0.47
 0 2 18 3.67 0.45
 0 -2 19 72.07 1.77
 0 2 19 73.69 1.73
 0 2 20 35.44 1.18
 0 -2 20 34.68 1.21
 0 2 21 6.44 0.55
 0 -2 21 7.31 0.59
 0 2 22 2.14 0.38
 0 -2 22 2.03 0.38
 0 -2 23 0.23 0.29
 0 2 23 -0.18 0.26
 0 -2 24 0.75 0.28
 0 2 24 0.94 0.26
 0 -2 25 0.13 0.19
 0 -2 26 1.38 0.2
 0 -3 -1 0.03 0.18
 0 -3 -2 0.08 0.2
 0 -3 -3 -0.05 0.23
 0 -3 -4 0.58 0.33
 0 -3 -5 -0.13 0.27
 0 -3 -6 0.35 0.34
 0 -3 -7 -0.37 0.35
 0 -3 -8 -0.08 0.35
 0 -3 -9 0.14 0.36
 0 -3 -10 -0.49 0.42
 0 -3 -11 -0.33 0.53
 0 -3 -12 -0.05 0.49
 0 -3 -13 -0.57 0.58
 0 -3 14 0.23 0.25
 0 3 14 0.29 0.24
 0 -3 15 -0.21 0.27
 0 3 15 -0.52 0.3
 0 3 16 -0.03 0.26
 0 -3 16 0.24 0.28
 0 3 17 -0.3 0.33
 0 -3 17 -0.09 0.34
 0 -3 18 -0.02 0.33
 0 3 18 0.02 0.3
 0 3 19 -0.11 0.32
 0 -3 19 -0.43 0.35
 0 3 20 -0.08 0.33
 0 -3 20 -0.04 0.37
 0 3 21 0.4 0.33
 0 -3 21 -0.04 0.33
 0 3 22 0.06 0.28
 0 -3 22 -0.38 0.3
 0 3 23 -0.18 0.25
 0 -3 23 -0.1 0.28
 0 -3 24 0.21 0.24
 0 3 24 -0.02 0.22
 0 -3 25 0.07 0.2
 0 -3 26 -0.24 0.15
 0 -4 -1 2261.16 20.74
 0 -4 -2 66.34 1.24
 0 -4 -3 0.58 0.26
 0 -4 -4 4.18 0.41
 0 -4 -5 104.81 1.89
 0 -4 -6 123.86 2.24
 0 -4 -7 97.15 2.07
 0 -4 -8 1236.75 12.99
 0 -4 -9 143.55 2.9
 0 -4 -10 4.15 0.61
 0 -4 -11 225.6 4.27
 0 -4 -12 117.75 3.07
 0 -4 -13 10.02 0.98
 0 4 14 81.53 1.66
 0 -4 14 84.87 1.74
 0 -4 -14 79.34 2.8
 0 -4 15 3.61 0.41
 0 4 15 3.35 0.4
 0 4 16 0.48 0.26
 0 -4 16 0.03 0.3
 0 4 17 -0.41 0.33
 0 -4 17 -0.07 0.32
 0 4 18 -0.26 0.34
 0 -4 18 -0.42 0.41
 0 -4 19 14.49 0.8
 0 4 19 16.11 0.79
 0 4 20 2.25 0.4
 0 -4 20 3.25 0.47
 0 -4 21 28.36 1.06
 0 4 21 28.03 1.01
 0 4 22 2.99 0.4
 0 -4 22 2.64 0.41
 0 4 23 1.32 0.3
 0 -4 23 0.91 0.3
 0 -4 24 5.17 0.42
 0 -4 25 6.66 0.39
 0 -4 26 0.02 0.13
 0 -5 -1 0.45 0.28
 0 -5 -2 0.32 0.25
 0 -5 -3 0.3 0.28
 0 -5 -4 -0.24 0.3
 0 -5 -5 0.18 0.29
 0 -5 -6 0.13 0.3
 0 -5 -7 -0.35 0.33
 0 -5 -8 0.12 0.34
 0 -5 -9 0.6 0.4
 0 -5 -10 -0.2 0.4
 0 -5 -11 -0.22 0.41
 0 -5 -12 0 0.45
 0 5 13 0.16 0.23
 0 -5 13 -0.12 0.25
 0 5 14 0.11 0.23
 0 -5 14 0.14 0.3
 0 5 15 -0.12 0.28
 0 -5 15 -0.01 0.26
 0 5 16 0.24 0.31
 0 -5 16 -0.54 0.36
 0 5 17 0.1 0.29
 0 -5 17 -0.04 0.31
 0 -5 18 -0.26 0.38
 0 5 18 -0.19 0.32
 0 -5 19 -0.66 0.39
 0 5 19 -0.13 0.32
 0 -5 20 0.08 0.33
 0 5 20 0.01 0.3
 0 5 21 0.71 0.31
 0 -5 21 -0.13 0.33
 0 -5 22 0.08 0.31
 0 -5 23 -0.33 0.25
 0 -5 24 -0.35 0.23
 0 -5 25 -0.11 0.17
 0 -6 -1 167.52 2.5
 0 -6 -2 36.96 1.06
 0 -6 -3 108.2 2
 0 -6 -4 1266.22 12.68
 0 -6 -5 1.27 0.38
 0 -6 -6 24.07 1.02
 0 -6 -7 1.03 0.4
 0 -6 -8 291.9 4.52
 0 -6 -9 0.65 0.42
 0 -6 -10 42.21 1.66
 0 -6 -11 24.38 1.34
 0 -6 12 25.64 0.88
 0 -6 -12 25.26 1.44
 0 -6 -13 1.33 0.55
 0 6 13 1.25 0.28
 0 -6 13 1.46 0.31
 0 -6 -14 182.94 4.47
 0 6 14 189.38 2.86
 0 -6 14 191.78 2.99
 0 -6 -15 10.07 1.15
 0 6 15 11.04 0.62
 0 -6 15 11.52 0.69
 0 6 16 172.03 2.79
 0 -6 16 176.23 2.94
 0 -6 17 62.21 1.63
 0 6 17 62.3 1.54
 0 6 18 10.73 0.67
 0 -6 18 11.36 0.71
 0 -6 19 30.87 1.14
 0 6 19 30.59 1.07
 0 -6 20 2.64 0.43
 0 6 20 2.77 0.4
 0 -6 21 5.04 0.49
 0 -6 22 0.62 0.36
 0 -6 23 0.25 0.24
 0 -6 24 0.38 0.22
 0 -6 25 1.05 0.19
 0 -7 0 0.05 0.27
 0 -7 -1 -0.07 0.26
 0 -7 -2 -0.45 0.31
 0 -7 -3 0.03 0.26
 0 -7 -4 0.43 0.32
 0 -7 -5 0.25 0.33
 0 -7 -6 0.1 0.3
 0 -7 -7 -0.02 0.32
 0 -7 -8 -0.09 0.36
 0 -7 -9 0.1 0.37
 0 -7 -10 -0.29 0.39
 0 -7 -11 -0.32 0.38
 0 7 12 0.09 0.21
 0 -7 -12 0.36 0.42
 0 -7 12 -0.07 0.25
 0 7 13 0.11 0.24
 0 -7 13 0.09 0.28
 0 -7 -13 0.73 0.53
 0 7 14 0.45 0.29
 0 -7 14 0.59 0.33
 0 -7 -14 -0.15 0.48
 0 7 15 0.6 0.31
 0 -7 -15 -0.34 0.56
 0 -7 15 0.14 0.33
 0 -7 16 0.69 0.38
 0 7 16 0.96 0.37
 0 7 17 0.72 0.36
 0 -7 17 -0.14 0.35
 0 -7 18 -0.19 0.37
 0 -7 19 -0.02 0.34
 0 -7 20 -0.33 0.34
 0 -7 21 0.06 0.32
 0 -7 22 -0.28 0.29
 0 -7 23 -0.31 0.24
 0 -7 24 -0.22 0.19
 0 -7 25 0.09 0.14
 0 -8 0 716.65 8
 0 -8 -1 2.2 0.36
 0 -8 -2 113.32 2.22
 0 -8 -3 122.76 2.37
 0 -8 -4 2288.55 22.16
 0 -8 -5 137.54 2.69
 0 -8 -6 2154.4 21.3
 0 -8 -7 98.86 2.36
 0 -8 -8 154.64 3.22
 0 -8 -9 1.76 0.46
 0 -8 -10 36.07 1.6
 0 -8 11 16.92 0.75
 0 -8 -11 16.56 1.17
 0 -8 12 160.99 2.63
 0 -8 -12 147.63 3.73
 0 -8 -13 141.36 3.78
 0 -8 13 143.9 2.52
 0 -8 -14 881.43 12.21
 0 -8 14 906.52 9.67
 0 -8 15 41.6 1.32
 0 -8 -15 38.27 2.11
 0 -8 16 577.64 6.88
 0 -8 17 38.74 1.29
 0 -8 18 46.76 1.41
 0 -8 19 5.79 0.56
 0 -8 20 3.46 0.46
 0 -8 21 13.33 0.71
 0 -8 22 1.32 0.32
 0 -8 23 5.52 0.41
 0 -8 24 16.54 0.56
 0 -9 0 -0.14 0.28
 0 -9 -1 0.12 0.27
 0 -9 1 -0.21 0.29
 0 -9 -2 -0.13 0.27
 0 -9 -3 0.51 0.3
 0 -9 -4 0.16 0.34
 0 -9 -5 0.54 0.38
 0 -9 -6 0.48 0.38
 0 -9 -7 0.08 0.33
 0 -9 -8 0.35 0.4
 0 -9 9 -0.24 0.25
 0 -9 -9 0.49 0.42
 0 -9 10 -0.21 0.27
 0 -9 -10 0.12 0.44
 0 -9 11 -0.2 0.27
 0 -9 -11 -0.06 0.43
 0 -9 -12 -0.66 0.46
 0 -9 12 -0.05 0.28
 0 -9 13 0.07 0.33
 0 -9 -13 -0.29 0.47
 0 -9 -14 0.68 0.62
 0 -9 14 0.3 0.36
 0 -9 15 0.3 0.38
 0 -9 16 0.85 0.42
 0 -9 17 0.23 0.36
 0 -9 18 0.68 0.39
 0 -9 19 0.77 0.36
 0 -9 20 -0.1 0.31
 0 -9 21 -0.34 0.31
 0 -9 22 -0.14 0.24
 0 -9 23 0.05 0.19
 0 -9 24 0.11 0.15
 0 -10 0 835.84 9.56
 0 -10 1 103.46 2.39
 0 -10 -1 102.72 2.33
 0 -10 -2 19.45 0.98
 0 -10 -3 1.27 0.36
 0 -10 -4 161.35 3.15
 0 -10 -5 1.21 0.39
 0 -10 -6 53.17 1.78
 0 -10 -7 55.05 1.88
 0 -10 -8 22.48 1.26
 0 -10 8 21.8 0.85
 0 -10 -9 3.74 0.61
 0 -10 9 4.75 0.46
 0 -10 10 2.12 0.34
 0 -10 -10 3.54 0.68
 0 -10 -11 1.3 0.43
 0 -10 11 -0.09 0.31
 0 -10 -12 20.85 1.42
 0 -10 12 21.76 0.94
 0 -10 13 34.76 1.2
 0 -10 -13 34.47 1.9
 0 -10 14 21.86 0.97
 0 -10 15 33.2 1.2
 0 -10 16 65.96 1.75
 0 -10 17 -0.12 0.36
 0 -10 18 5.25 0.55
 0 -10 19 25.25 1
 0 -10 20 2.08 0.37
 0 -10 21 0.95 0.29
 0 -10 22 -0.03 0.2
 0 -10 23 0.26 0.17
 0 -11 0 -0.09 0.3
 0 -11 1 -0.03 0.31
 0 -11 -1 -0.39 0.29
 0 -11 2 -0.33 0.29
 0 -11 -2 0.04 0.29
 0 -11 -3 0.56 0.36
 0 -11 -4 0.17 0.3
 0 -11 -5 -0.27 0.31
 0 -11 5 0.11 0.25
 0 -11 -6 -0.06 0.35
 0 -11 6 1.15 0.34
 0 -11 7 -0.14 0.26
 0 -11 -7 -0.12 0.4
 0 -11 8 -0.09 0.26
 0 -11 -8 -0.2 0.34
 0 -11 9 -0.01 0.3
 0 -11 -9 -0.08 0.39
 0 -11 10 -0.05 0.3
 0 -11 -10 0.25 0.46
 0 -11 11 0.03 0.3
 0 -11 12 -0.13 0.36
 0 -11 13 0.26 0.33
 0 -11 14 -0.34 0.36
 0 -11 15 -1.11 0.43
 0 -11 16 0.35 0.39
 0 -11 17 0.4 0.36
 0 -11 18 -0.13 0.33
 0 -11 19 -0.34 0.33
 0 -11 20 0.26 0.27
 0 -11 21 0.19 0.24
 0 -11 22 0.13 0.19
 0 -11 23 -0.14 0.13
 0 -12 0 209.04 3.89
 0 12 -1 11.75 0.57
 0 -12 1 11.46 0.86
 0 -12 -1 11.74 0.85
 0 -12 -2 18.82 1.08
 0 12 -2 16.84 0.7
 0 -12 2 17.58 1.08
 0 -12 -3 61.4 1.98
 0 -12 3 59.11 1.49
 0 12 -3 55.85 1.33
 0 -12 3 61.51 2.02
 0 -12 4 10.39 0.87
 0 -12 -4 11.71 0.94
 0 -12 4 10.55 0.62
 0 -12 -5 135.33 3.16
 0 -12 5 138.04 2.45
 0 -12 6 10.92 0.67
 0 -12 7 58.03 1.52
 0 -12 8 332.93 4.5
 0 -12 9 11.55 0.72
 0 -12 10 16.04 0.84
 0 -12 11 1.07 0.37
 0 -12 12 58.56 1.61
 0 -12 13 0.33 0.34
 0 -12 14 17.39 0.88
 0 -12 15 26.37 1.07
 0 -12 16 0.44 0.39
 0 -12 17 30.32 1.1
 0 -12 18 0.59 0.3
 0 -12 19 0.61 0.28
 0 -12 20 1.02 0.28
 0 -12 21 1.92 0.26
 0 -12 22 2.3 0.23
 0 13 0 -0.17 0.22
 0 13 1 0.38 0.25
 0 13 -1 0.14 0.23
 0 13 2 -0.18 0.25
 0 13 -2 -0.4 0.3
 0 -13 3 -0.18 0.28
 0 -13 4 -0.54 0.34
 0 -13 5 0.07 0.3
 0 -13 6 0.41 0.29
 0 -13 7 -0.13 0.32
 0 -13 8 -0.12 0.31
 0 -13 9 0.24 0.33
 0 -13 10 -0.63 0.38
 0 -13 11 0.13 0.34
 0 -13 12 0.02 0.34
 0 -13 13 -0.24 0.38
 0 -13 14 -0.43 0.38
 0 -13 15 0.26 0.35
 0 -13 16 0.08 0.35
 0 -13 17 -0.28 0.31
 0 -13 18 0.18 0.26
 0 -13 19 0.34 0.25
 0 -13 20 -0.21 0.21
 0 -13 21 -0.1 0.16
 0 14 0 442.31 5.27
 0 14 1 2.38 0.37
 0 -14 2 168.64 2.92
 0 -14 3 6.4 0.6
 0 -14 4 16.75 0.87
 0 -14 5 2.91 0.46
 0 -14 6 -0.06 0.35
 0 -14 7 10.9 0.72
 0 -14 8 14.79 0.83
 0 -14 9 232.34 3.67
 0 -14 10 29.51 1.17
 0 -14 11 64.18 1.7
 0 -14 12 48.82 1.45
 0 -14 13 13.52 0.78
 0 -14 14 0.2 0.34
 0 -14 15 2.67 0.42
 0 -14 16 -0.32 0.34
 0 -14 17 1.66 0.33
 0 -14 18 0.48 0.23
 0 -14 19 6.57 0.42
 0 -14 20 6.08 0.35
 0 -15 1 1.3 0.46
 0 -15 2 0.5 0.4
 0 -15 3 -0.05 0.35
 0 -15 4 0.1 0.35
 0 -15 5 -0.39 0.4
 0 -15 6 -0.77 0.4
 0 -15 7 0.14 0.35
 0 -15 8 -0.21 0.36
 0 -15 9 -0.27 0.35
 0 -15 10 0.51 0.41
 0 -15 11 -0.59 0.39
 0 -15 12 -0.01 0.34
 0 -15 13 -0.4 0.35
 0 -15 14 -0.22 0.33
 0 -15 15 -0.16 0.28
 0 -15 16 -0.24 0.28
 0 -15 17 0.49 0.25
 0 -15 18 0.04 0.2
 0 -15 19 0.13 0.15
 0 -16 0 1008.84 10.92
 0 -16 1 215.12 3.51
 0 -16 2 393.45 5.27
 0 -16 3 64.54 1.75
 0 -16 4 9.72 0.69
 0 -16 5 39.37 1.33
 0 -16 6 3.59 0.5
 0 -16 7 73.35 1.83
 0 -16 8 265.61 3.98
 0 -16 9 37.92 1.27
 0 -16 10 48.84 1.43
 0 -16 11 33.63 1.16
 0 -16 12 19.17 0.87
 0 -16 13 15.43 0.75
 0 -16 14 2.51 0.37
 0 -16 15 0.19 0.26
 0 -16 16 0.25 0.22
 0 -16 17 27.23 0.76
 0 -16 18 18.98 0.56
 0 -17 0 0.58 0.38
 0 -17 1 0.54 0.39
 0 -17 -1 -0.46 0.37
 0 -17 2 0.1 0.38
 0 -17 -2 0.37 0.37
 0 -17 3 0.48 0.36
 0 -17 4 -0.23 0.35
 0 -17 5 0.14 0.36
 0 -17 6 0.06 0.34
 0 -17 7 0.22 0.34
 0 -17 8 0.09 0.32
 0 -17 9 0.45 0.34
 0 -17 10 0.36 0.35
 0 -17 11 0.44 0.33
 0 -17 12 -0.42 0.28
 0 -17 13 0.13 0.25
 0 -17 14 0.13 0.22
 0 -17 15 -0.21 0.22
 0 -17 16 -0.02 0.17
 0 -18 0 0.1 0.34
 0 -18 -1 0.46 0.35
 0 -18 1 0.84 0.38
 0 -18 -2 6.79 0.58
 0 -18 2 7.32 0.62
 0 -18 -3 12.65 0.74
 0 -18 3 12.72 0.75
 0 -18 -4 3 0.45
 0 -18 4 2.76 0.43
 0 -18 5 1.9 0.43
 0 -18 6 3.54 0.46
 0 -18 7 1.83 0.37
 0 -18 8 0.8 0.33
 0 -18 9 3.68 0.44
 0 -18 10 22.23 0.85
 0 -18 11 3.32 0.37
 0 -18 12 15.46 0.64
 0 -18 13 0.1 0.2
 0 -18 14 6.59 0.38
 0 -18 15 3.28 0.25
 0 -19 0 0.08 0.31
 0 -19 -1 0.61 0.32
 0 -19 1 0.12 0.33
 0 -19 2 0.4 0.33
 0 -19 -2 0.35 0.3
 0 -19 3 -0.16 0.3
 0 -19 -3 -0.19 0.31
 0 -19 -4 -0.09 0.28
 0 -19 4 -0.23 0.29
 0 -19 5 -0.11 0.28
 0 -19 -5 -0.17 0.29
 0 -19 6 0.07 0.27
 0 -19 -6 0 0.29
 0 -19 7 -0.17 0.26
 0 -19 -7 0.03 0.26
 0 -19 -8 -0.25 0.27
 0 -19 8 -0.07 0.25
 0 -19 9 -0.12 0.23
 0 -19 -9 0.15 0.22
 0 -19 -10 -0.01 0.21
 0 -19 10 -0.2 0.23
 0 -19 11 -0.08 0.19
 0 -19 -11 0.09 0.18
 0 -19 12 -0.12 0.17
 0 -19 -12 0.1 0.15
 0 -19 13 -0.01 0.14
 0 -20 0 1.26 0.32
 0 -20 1 53.88 1.3
 0 -20 -1 55.64 1.31
 0 -20 2 1.23 0.3
 0 -20 -2 0.59 0.26
 0 -20 -3 18.36 0.72
 0 -20 3 17.27 0.7
 0 -20 -4 5.25 0.42
 0 -20 4 5.22 0.42
 0 -20 -5 0.27 0.22
 0 -20 5 0.27 0.23
 0 -20 -6 3.32 0.35
 0 -20 6 2.97 0.33
 0 -20 7 3.93 0.34
 0 -20 -7 4.17 0.35
 0 -20 8 0.37 0.2
 0 -20 -8 0.32 0.19
 0 -20 9 17.31 0.58
 0 -20 -9 15.26 0.54
 0 -20 10 0.13 0.16
 0 -21 0 -0.18 0.19
 0 -21 1 -0.12 0.18
 0 -21 -1 0.59 0.22
 0 -21 -2 -0.11 0.18
 0 -21 2 0.04 0.18
 0 -21 -3 -0.12 0.18
 0 -21 3 0.39 0.21
 0 -21 4 0.09 0.18
 0 -21 -4 -0.01 0.17
 0 -21 -5 -0.14 0.16
 0 -21 5 0.08 0.17
 0 -21 6 0.24 0.16
 0 -21 -6 0.4 0.16
 0 -21 7 0.15 0.14
 1 0 -1 0.2 0.15
 1 0 -2 112.47 1.51
 1 0 -3 0.45 0.24
 1 0 -4 116.57 1.82
 1 0 -5 0.05 0.28
 1 0 -6 9.24 0.61
 1 0 -7 0.07 0.37
 1 0 -8 1.66 0.43
 1 0 -9 0.18 0.43
 1 0 -10 313.15 4.96
 1 0 -11 0.72 0.51
 1 0 -12 136.71 3.37
 -1 0 14 1.6 0.29
 1 0 15 -0.05 0.22
 -1 0 15 0.22 0.26
 -1 0 16 26.45 0.98
 1 0 16 25.09 0.92
 -1 0 17 0.01 0.29
 1 0 17 0.18 0.28
 1 0 18 14.73 0.76
 -1 0 18 16.03 0.82
 -1 0 19 0.59 0.38
 1 0 19 0.1 0.28
 -1 0 20 26.56 1.06
 1 0 20 26.96 1.01
 1 0 21 0.33 0.3
 -1 0 21 0.01 0.34
 -1 0 22 11.06 0.68
 1 0 22 10.85 0.61
 -1 0 23 0.27 0.29
 1 0 23 0.04 0.23
 -1 0 24 0.84 0.27
 1 0 24 0.37 0.22
 1 0 25 -0.08 0.15
 -1 0 25 -0.2 0.21
 -1 0 26 -0.07 0.15
 1 1 0 0.49 0.08
 1 1 -1 625.9 5.79
 1 -1 -1 618.75 6.12
 1 1 -2 8.73 0.33
 1 -1 -2 6.89 0.36
 1 1 -3 327.37 3.57
 1 -1 -3 324.08 3.69
 1 1 -4 13.69 0.57
 1 -1 -4 14.44 0.61
 1 1 -5 355.11 4.22
 1 -1 -5 349.38 4.27
 1 1 -6 7.45 0.56
 1 -1 -6 9.15 0.63
 1 1 -7 49.29 1.39
 1 -1 -7 47.54 1.39
 1 -1 -8 39.58 1.35
 1 1 -8 38.82 1.36
 1 -1 -9 8.77 0.76
 1 1 -9 8.8 0.75
 1 1 -10 25.53 1.28
 1 -1 -10 25.46 1.25
 1 -1 -11 449.47 6.56
 1 -1 -12 20.83 1.27
 1 -1 -13 6.07 0.86
 -1 -1 14 10.43 0.59
 -1 1 14 10.47 0.58
 1 -1 15 114.24 2.07
 -1 1 15 117.07 2.13
 -1 -1 15 116.33 2.12
 1 1 15 111.37 2.04
 1 -1 16 124.49 2.24
 1 1 16 126.68 2.22
 -1 -1 16 124.76 2.29
 -1 1 16 125.36 2.3
 -1 -1 17 1.7 0.37
 1 1 17 1.79 0.34
 1 -1 17 1.43 0.35
 -1 1 17 2.13 0.38
 1 -1 18 178.31 2.94
 -1 -1 18 182.43 3.04
 1 1 18 183.33 2.9
 -1 1 18 191.13 3.05
 -1 1 19 82.1 1.89
 1 -1 19 79.21 1.8
 1 1 19 79.12 1.77
 -1 -1 19 81.64 1.88
 -1 1 20 14.25 0.79
 1 -1 20 13.25 0.72
 -1 -1 20 14.06 0.78
 1 1 20 14.43 0.76
 -1 1 21 16.69 0.85
 -1 -1 21 15.67 0.83
 1 1 21 17.06 0.79
 1 -1 21 16.33 0.78
 1 1 22 7.43 0.51
 1 -1 22 7.22 0.52
 -1 -1 22 7.51 0.6
 -1 1 22 7.19 0.57
 -1 -1 23 -0.45 0.31
 -1 1 23 0.49 0.28
 1 1 23 0.26 0.24
 1 -1 23 -0.13 0.24
 1 -1 24 0.71 0.25
 -1 1 24 0.68 0.27
 1 1 24 0.24 0.18
 -1 -1 24 0.69 0.27
 1 -1 25 1.41 0.21
 -1 1 25 1.81 0.28
 -1 -1 25 1.71 0.26
 -1 -1 26 2.8 0.25
 1 -2 -1 176.47 2.29
 -1 -2 1 179.98 1.82
 1 -2 -2 0.23 0.24
 1 2 -3 7.12 0.39
 1 -2 -3 7.36 0.46
 -1 -2 -3 7.76 0.35
 -1 -2 -4 11.72 0.52
 1 -2 -4 12.92 0.63
 1 2 -4 12.25 0.55
 1 2 -5 78.68 1.57
 1 -2 -5 75.52 1.58
 -1 -2 -5 78.59 1.5
 -1 -2 -6 8.77 0.58
 1 -2 -6 8.14 0.6
 1 2 -6 8.58 0.61
 1 2 -7 76.33 1.79
 -1 -2 -7 75.97 1.73
 1 -2 -7 75.39 1.81
 1 -2 -8 46.71 1.49
 1 -2 -9 3.97 0.63
 1 -2 -10 72.7 2.11
 1 -2 -11 3.8 0.68
 1 -2 -12 15.09 1.13
 1 -2 -13 17.23 1.27
 1 -2 14 5.43 0.44
 1 -2 -14 4 0.72
 -1 -2 14 4.92 0.41
 -1 2 14 4.45 0.4
 -1 2 15 -0.18 0.28
 -1 -2 15 0.32 0.25
 1 -2 15 0.67 0.28
 1 2 15 0.09 0.24
 -1 2 16 50.54 1.36
 -1 -2 16 50.7 1.38
 1 2 16 50.65 1.3
 1 -2 16 50.4 1.34
 1 2 17 1.07 0.32
 -1 2 17 0.9 0.33
 1 -2 17 1.45 0.34
 -1 -2 17 1.01 0.35
 -1 -2 18 7.58 0.6
 1 2 18 7.68 0.54
 -1 2 18 7.53 0.61
 1 -2 18 7.14 0.56
 1 2 19 0.55 0.27
 -1 2 19 0.35 0.32
 1 -2 19 1.39 0.36
 -1 -2 19 0.29 0.33
 -1 2 20 3.67 0.48
 -1 -2 20 3.8 0.49
 1 2 20 3.6 0.43
 1 -2 20 2.44 0.39
 1 -2 21 4.3 0.45
 -1 -2 21 3.76 0.51
 1 2 21 4.32 0.45
 -1 2 21 3.45 0.48
 1 2 22 3.79 0.39
 -1 2 22 3.46 0.44
 1 -2 22 3.49 0.41
 -1 -2 22 3.54 0.46
 1 -2 23 2.47 0.32
 1 2 23 2.34 0.31
 -1 -2 23 2.06 0.38
 -1 2 23 2.41 0.37
 1 -2 24 1.26 0.25
 -1 -2 24 1.57 0.32
 1 2 24 1.39 0.24
 -1 2 24 1.15 0.27
 -1 -2 25 0.29 0.21
 1 -2 25 0.14 0.16
 -1 -2 26 0.15 0.14
 -1 -3 0 0.07 0.06
 -1 -3 -1 1850.67 16.51
 1 -3 -1 1857 17.34
 -1 -3 -2 4.83 0.24
 1 -3 -2 4.35 0.39
 1 -3 -3 869.12 8.86
 -1 -3 -3 875.31 8.32
 1 -3 -4 136.09 2.23
 -1 -3 -4 132.51 1.9
 -1 -3 -5 1.26 0.27
 1 -3 -5 1.32 0.4
 -1 -3 -6 0.15 0.28
 1 -3 -6 0.79 0.41
 -1 -3 -7 443.57 5.45
 1 -3 -7 437.33 5.6
 -1 -3 -8 144.49 2.72
 1 -3 -8 147.38 2.88
 1 -3 -9 340.04 5.08
 -1 -3 -9 344.92 4.98
 1 -3 -10 74.48 2.16
 1 -3 -11 18.4 1.16
 1 -3 -12 20.64 1.3
 1 -3 -13 5.76 0.81
 1 -3 -14 39.41 1.99
 1 3 14 42.66 1.11
 1 -3 14 40.38 1.14
 -1 3 14 43.39 1.17
 -1 -3 14 41.37 1.16
 1 -3 -15 0.58 0.6
 -1 -3 15 1.64 0.32
 1 -3 15 1.75 0.34
 -1 3 15 1.18 0.29
 1 3 15 1.38 0.29
 1 3 16 -0.37 0.29
 -1 3 16 -0.1 0.28
 -1 -3 16 -0.01 0.3
 1 -3 16 0.26 0.26
 1 -3 17 0.24 0.28
 1 3 17 0.67 0.3
 -1 3 17 0.11 0.29
 -1 -3 17 0.2 0.3
 -1 3 18 51.37 1.42
 -1 -3 18 47.3 1.39
 1 -3 18 48.14 1.37
 1 3 18 47.39 1.31
 1 -3 19 0.79 0.3
 -1 -3 19 0.34 0.33
 -1 3 19 0.8 0.34
 1 3 19 0.4 0.28
 1 3 20 9.41 0.59
 1 -3 20 8.83 0.62
 -1 -3 20 8.65 0.65
 -1 3 20 8.63 0.64
 1 3 21 3.38 0.4
 1 -3 21 3.42 0.43
 -1 3 21 2.87 0.44
 -1 -3 21 2.89 0.46
 -1 -3 22 0.15 0.31
 1 3 22 0.24 0.24
 -1 3 22 0.14 0.29
 1 -3 22 0.28 0.29
 1 3 23 0.56 0.23
 -1 3 23 0.31 0.28
 -1 -3 23 0.14 0.27
 1 -3 23 0.36 0.28
 1 -3 24 2.73 0.31
 -1 -3 24 2.98 0.37
 -1 3 24 2.93 0.35
 -1 -3 25 2.45 0.28
 1 -3 25 2.34 0.25
 -1 -3 26 0.93 0.17
 -1 -4 0 0.17 0.12
 1 -4 -1 162.3 2.49
 -1 -4 -1 170.6 1.85
 -1 -4 -2 16.19 0.43
 1 -4 -2 16.5 0.71
 1 -4 -3 6.61 0.52
 -1 -4 -3 5.89 0.34
 -1 -4 -4 40.15 0.93
 1 -4 -4 40.04 1.17
 1 -4 -5 0.26 0.36
 -1 -4 -5 0.48 0.23
 1 -4 -6 12.31 0.76
 -1 -4 -6 11.1 0.62
 1 -4 -7 86.08 2.02
 -1 -4 -7 87.07 1.87
 -1 -4 -8 6.47 0.59
 1 -4 -8 7.45 0.68
 -1 -4 -9 22.73 1.11
 1 -4 -9 23.52 1.19
 -1 -4 -10 0.75 0.41
 1 -4 -10 0.46 0.47
 1 -4 -11 25.68 1.37
 1 -4 -12 28.53 1.53
 -1 -4 13 0.32 0.23
 -1 4 13 0.29 0.24
 -1 -4 14 12.71 0.67
 -1 4 14 12.19 0.64
 1 -4 -14 11.93 1.19
 1 -4 14 12.32 0.64
 1 4 14 12.43 0.6
 -1 -4 15 4.54 0.45
 1 4 15 4.45 0.42
 1 -4 15 4.06 0.42
 1 -4 -15 4.67 0.85
 -1 4 15 4.45 0.44
 -1 4 16 0.52 0.27
 1 -4 -16 0.44 0.53
 -1 -4 16 0.05 0.3
 1 -4 16 0.24 0.28
 1 4 16 0.72 0.27
 -1 -4 17 12.81 0.74
 1 4 17 12.14 0.66
 1 -4 17 12.23 0.7
 -1 4 17 12.19 0.7
 1 4 18 6.82 0.52
 -1 4 18 7.13 0.58
 -1 -4 18 7.03 0.57
 1 -4 18 7.66 0.57
 1 -4 19 0.09 0.33
 1 4 19 0.76 0.31
 -1 4 19 0.79 0.36
 -1 -4 19 1.34 0.34
 1 4 20 14.23 0.71
 1 -4 20 14.83 0.78
 -1 4 20 14.31 0.77
 -1 -4 20 13.61 0.77
 -1 -4 21 0.05 0.35
 -1 4 21 0.44 0.33
 1 -4 21 -0.13 0.3
 1 4 21 -0.27 0.24
 -1 4 22 1.41 0.33
 1 4 22 1.27 0.28
 -1 -4 22 1.4 0.38
 1 -4 22 1.09 0.3
 1 -4 23 0.15 0.24
 -1 -4 23 0.48 0.29
 -1 4 23 0.42 0.26
 -1 -4 24 0.57 0.24
 1 -4 24 0.72 0.23
 1 -4 25 0.12 0.15
 -1 -4 25 0.66 0.2
 -1 -4 26 0.3 0.14
 -1 -5 0 0.24 0.15
 -1 -5 -1 23.82 0.57
 1 -5 -1 23.42 0.91
 1 -5 -2 108.83 2.02
 -1 -5 -2 108.66 1.52
 -1 -5 -3 12.43 0.49
 1 -5 -3 13.94 0.78
 -1 -5 -4 7.13 0.42
 1 -5 -4 7.53 0.63
 -1 -5 -5 39.6 1.04
 1 -5 -5 37.72 1.27
 -1 -5 -6 102.45 1.94
 1 -5 -6 104.98 2.26
 1 -5 -7 38.43 1.4
 -1 -5 -7 38.25 1.22
 -1 -5 -8 177.87 3.09
 1 -5 -8 178.4 3.36
 1 -5 -9 9.37 0.82
 -1 -5 -9 9.55 0.74
 1 -5 -10 516.78 7.27
 -1 -5 -10 516.52 6.97
 -1 -5 -11 31.71 1.47
 1 -5 -11 32.02 1.56
 1 -5 -12 8.33 0.92
 -1 5 13 5.71 0.45
 1 5 13 4.93 0.41
 1 -5 -13 5.02 0.8
 -1 -5 13 5.14 0.45
 1 -5 13 4.69 0.41
 1 -5 -14 0.69 0.56
 -1 -5 14 0.18 0.26
 -1 5 14 0.24 0.24
 1 -5 14 0.09 0.25
 1 5 14 0.71 0.26
 1 5 15 8.26 0.54
 1 -5 -15 9.14 1.11
 1 -5 15 8.26 0.61
 -1 5 15 9.48 0.6
 -1 -5 15 9.8 0.62
 1 -5 16 47.43 1.34
 1 -5 -16 46.27 2.38
 -1 5 16 48 1.34
 1 5 16 45.94 1.25
 -1 -5 16 45.4 1.34
 -1 5 17 22.96 0.96
 1 -5 17 23.58 0.96
 1 5 17 22.8 0.89
 -1 -5 17 23.62 0.98
 -1 5 18 3.85 0.47
 -1 -5 18 2.98 0.44
 1 5 18 3.28 0.39
 1 -5 18 3.15 0.4
 1 -5 19 26.64 1.03
 -1 5 19 27.04 1.03
 1 5 19 27.68 0.96
 -1 -5 19 27.22 1.06
 1 5 20 0.84 0.28
 -1 5 20 0.76 0.33
 -1 -5 20 0.28 0.36
 1 -5 20 0.63 0.33
 -1 5 21 2.76 0.43
 1 -5 21 2.7 0.41
 -1 -5 21 3.79 0.5
 -1 -5 22 0.36 0.31
 1 -5 22 0.15 0.25
 -1 -5 23 -0.34 0.27
 1 -5 23 0.02 0.22
 -1 -5 24 3.88 0.36
 1 -5 24 4.77 0.36
 1 -5 25 3.76 0.27
 -1 -5 25 4.57 0.33
 -1 -6 0 -0.02 0.16
 1 -6 -1 115.5 2.22
 -1 -6 -1 112.87 1.64
 -1 -6 -2 5.14 0.32
 1 -6 -2 5.57 0.54
 1 -6 -3 112.98 2.21
 -1 -6 -3 107.63 1.71
 -1 -6 -4 10.8 0.52
 1 -6 -4 9.27 0.7
 1 -6 -5 14.37 0.85
 -1 -6 -5 14.14 0.66
 1 -6 -6 3.31 0.54
 -1 -6 -6 3.25 0.4
 -1 -6 -7 59.06 1.56
 1 -6 -7 61.14 1.82
 1 -6 -8 3 0.51
 -1 -6 -8 3.48 0.47
 1 -6 -9 45.06 1.72
 -1 -6 -9 46.92 1.58
 -1 -6 -10 1.31 0.41
 1 -6 -10 1.32 0.5
 -1 -6 -11 14.03 1
 1 -6 -11 14.87 1.11
 1 -6 12 2.88 0.37
 1 -6 -12 2.02 0.61
 -1 6 12 3.21 0.37
 -1 -6 -12 2.29 0.55
 -1 -6 12 2.74 0.38
 1 -6 13 21.13 0.84
 -1 -6 13 20.05 0.84
 1 6 13 21.18 0.78
 -1 6 13 22.69 0.83
 1 -6 -13 21.24 1.43
 -1 -6 14 15.12 0.75
 -1 6 14 15.95 0.76
 1 6 14 16.53 0.71
 1 -6 14 17.18 0.8
 1 -6 -14 15.14 1.32
 1 -6 -15 12.15 1.26
 -1 6 15 13.81 0.72
 1 6 15 13.89 0.69
 -1 -6 15 14.48 0.77
 1 -6 15 14.64 0.75
 -1 -6 16 48.84 1.43
 1 6 16 48.64 1.3
 1 -6 16 51.4 1.43
 -1 6 16 52.13 1.41
 1 -6 -16 53.6 2.56
 1 6 17 2.65 0.37
 -1 6 17 2.59 0.41
 -1 -6 17 1.63 0.38
 1 -6 17 2.85 0.43
 -1 6 18 12.22 0.71
 -1 -6 18 11.85 0.74
 1 -6 18 12.7 0.73
 1 6 18 12.8 0.66
 -1 6 19 0.99 0.35
 -1 -6 19 1.79 0.4
 1 -6 19 1.04 0.32
 -1 -6 20 6.43 0.58
 1 -6 20 6.1 0.54
 -1 -6 21 0.03 0.32
 1 -6 21 -0.12 0.29
 1 -6 22 1.66 0.34
 -1 -6 22 1.26 0.34
 1 -6 23 1.24 0.26
 -1 -6 23 0.69 0.25
 1 -6 24 0.49 0.2
 -1 -6 24 0.51 0.23
 -1 -6 25 0.09 0.17
 1 -6 25 -0.06 0.13
 -1 -7 0 0.38 0.18
 -1 -7 -1 176.15 2.39
 1 -7 -1 173.64 3.01
 -1 -7 -2 6.38 0.45
 1 -7 -2 5.31 0.64
 -1 -7 -3 12.91 0.56
 1 -7 -3 11.92 0.77
 1 -7 -4 6.09 0.61
 -1 -7 -4 5.15 0.39
 1 -7 -5 4.31 0.63
 -1 -7 -5 3.59 0.41
 1 -7 -6 347.77 5.14
 -1 -7 -6 350.3 4.57
 1 -7 -7 221.98 3.93
 -1 -7 -7 219.83 3.48
 1 -7 -8 19.2 1.12
 -1 -7 -8 18.51 0.94
 1 -7 -9 31.18 1.47
 -1 -7 -9 30.62 1.3
 1 -7 -10 18.28 1.21
 -1 -7 -10 18.02 1.07
 -1 7 11 0.76 0.25
 -1 -7 -11 0.63 0.39
 1 -7 -11 0.88 0.47
 -1 -7 11 0.34 0.23
 1 -7 11 0.97 0.28
 1 -7 -12 30.3 1.69
 1 -7 12 31.29 1.02
 -1 7 12 32.8 1
 -1 -7 -12 29.49 1.53
 -1 -7 12 29.67 1.01
 1 7 12 30.7 0.92
 1 -7 -13 4.6 0.84
 1 -7 13 4.16 0.45
 1 7 13 4.23 0.4
 -1 7 13 3.61 0.4
 -1 -7 13 3.74 0.41
 1 -7 14 1.19 0.36
 1 -7 -14 1.31 0.63
 -1 -7 14 0.58 0.31
 -1 7 14 0.97 0.31
 1 7 14 0.87 0.28
 1 -7 15 80.77 1.84
 -1 -7 15 79.77 1.84
 1 -7 -15 83.7 3.12
 -1 7 15 82.88 1.8
 -1 -7 16 63.97 1.68
 1 -7 16 67.92 1.69
 -1 7 16 69.16 1.65
 1 -7 17 129.32 2.46
 -1 7 17 132.35 2.43
 -1 -7 17 132.54 2.5
 -1 -7 18 1.7 0.38
 1 -7 18 2.02 0.41
 -1 -7 19 0.28 0.34
 1 -7 19 0.61 0.31
 1 -7 20 2.54 0.4
 -1 -7 20 2.19 0.45
 1 -7 21 7.07 0.52
 -1 -7 21 7.29 0.57
 -1 -7 22 1.3 0.31
 1 -7 22 1.35 0.3
 -1 -7 23 1.17 0.27
 1 -7 23 0.79 0.23
 1 -7 24 1.3 0.23
 -1 -7 24 1.18 0.23
 -1 -7 25 3.9 0.26
 1 -8 0 0.45 0.35
 -1 -8 0 -0.05 0.2
 -1 -8 -1 17.3 0.67
 -1 -8 1 17.43 0.69
 1 -8 -1 15.74 0.89
 1 -8 -2 2.9 0.49
 -1 -8 -2 3.6 0.35
 1 -8 -3 19.81 1.01
 -1 -8 -3 19.97 0.76
 1 -8 -4 5.86 0.64
 -1 -8 -4 5.39 0.44
 1 -8 -5 12.07 0.87
 -1 -8 -5 11.3 0.65
 1 -8 -6 11.61 0.9
 -1 -8 -6 10.82 0.68
 -1 -8 -7 6.67 0.59
 1 -8 -7 5.18 0.65
 -1 -8 -8 29.76 1.22
 1 -8 -8 27.6 1.37
 -1 -8 -9 1.8 0.44
 1 -8 -9 3.11 0.57
 -1 -8 10 14.55 0.68
 -1 -8 -10 12.56 0.94
 1 -8 -10 14.49 1.11
 1 -8 10 13.96 0.68
 -1 -8 -11 9.9 0.86
 1 -8 11 9.13 0.58
 -1 -8 11 9.98 0.6
 1 -8 -11 9.81 1.01
 -1 -8 -12 0.43 0.37
 1 -8 -12 0.1 0.51
 -1 -8 12 0.49 0.28
 1 -8 12 0.43 0.28
 1 -8 -13 -0.11 0.48
 1 -8 13 0.57 0.3
 -1 -8 13 0.33 0.3
 -1 -8 14 70.9 1.73
 1 -8 14 72.14 1.71
 1 -8 -14 71.41 2.83
 -1 -8 15 2.42 0.46
 1 -8 15 1.92 0.43
 1 -8 -15 2.04 0.71
 1 -8 16 152.41 2.71
 -1 -8 16 150.76 2.73
 -1 -8 17 9.95 0.71
 1 -8 17 10.1 0.67
 -1 -8 18 15.31 0.84
 1 -8 18 15.6 0.81
 -1 -8 19 0.22 0.54
 1 -8 19 0.55 0.33
 -1 -8 20 0.25 0.33
 1 -8 20 0.58 0.3
 -1 -8 21 -0.15 0.3
 1 -8 21 -0.15 0.27
 1 -8 22 2.41 0.31
 -1 -8 22 2.53 0.35
 -1 -8 23 1.14 0.26
 1 -8 23 1.54 0.25
 1 -8 24 3.37 0.26
 -1 -8 24 3.74 0.3
 1 -9 0 0 0.35
 -1 -9 0 -0.23 0.22
 -1 -9 1 398.06 4.87
 -1 -9 -1 397.83 4.81
 1 -9 1 403.12 5.69
 1 -9 -1 400.19 5.68
 1 -9 -2 0.36 0.35
 -1 -9 2 0.81 0.27
 -1 -9 -2 0.63 0.22
 1 -9 -3 29.55 1.31
 -1 -9 -3 31.92 1.03
 1 -9 -4 4.42 0.58
 -1 -9 -4 4.46 0.43
 -1 -9 -5 108.47 2.2
 1 -9 -5 110.42 2.7
 -1 -9 -6 0.52 0.28
 1 -9 -6 0.69 0.41
 -1 -9 -7 38.8 1.37
 1 -9 -7 38.86 1.65
 1 -9 -8 1.92 0.49
 -1 -9 9 14.12 0.69
 1 -9 -9 14.22 1.11
 1 -9 9 15.91 0.73
 1 -9 -10 0.26 0.45
 -1 -9 10 0.73 0.27
 1 -9 10 0.97 0.31
 1 -9 11 25.91 0.96
 -1 -9 11 25.77 0.97
 1 -9 -11 24.78 1.54
 1 -9 -12 0.01 0.49
 1 -9 12 0.15 0.29
 -1 -9 12 0.19 0.29
 -1 -9 13 2.13 0.39
 1 -9 13 2.6 0.42
 1 -9 -13 2.23 0.66
 1 -9 -14 4.78 0.85
 1 -9 14 6.75 0.58
 -1 -9 14 6.97 0.6
 -1 -9 15 160.47 2.86
 1 -9 15 164.52 2.85
 1 -9 16 0.54 0.38
 -1 -9 16 0.26 0.38
 -1 -9 17 68.21 1.74
 1 -9 17 70.98 1.74
 1 -9 18 3.01 0.46
 -1 -9 18 2.8 0.46
 1 -9 19 18.06 0.83
 -1 -9 19 18.48 0.87
 -1 -9 20 1.59 0.37
 1 -9 20 1.36 0.35
 1 -9 21 4.53 0.41
 -1 -9 21 5.1 0.44
 -1 -9 22 0.32 0.23
 1 -9 22 0.69 0.25
 -1 -9 23 0.37 0.2
 1 -9 23 0 0.17
 -1 -9 24 0.11 0.15
 1 -10 0 -0.02 0.34
 1 -10 1 23.61 1.24
 1 -10 -1 23.73 1.21
 1 -10 -2 2.51 0.51
 1 -10 -3 29.96 1.38
 1 -10 -4 0.33 0.37
 1 -10 -5 26.46 1.37
 1 -10 -6 8.99 0.85
 1 -10 7 2.29 0.34
 1 -10 -7 2.82 0.59
 -1 -10 7 2.53 0.35
 1 -10 -8 8.18 0.87
 1 -10 8 8.93 0.58
 -1 -10 8 9.09 0.57
 1 -10 9 12.79 0.69
 1 -10 -9 13.3 1.08
 -1 -10 9 12.55 0.69
 -1 -10 10 5.11 0.47
 1 -10 -10 5.06 0.8
 1 -10 10 5.79 0.53
 -1 -10 11 6.41 0.53
 1 -10 -11 7.81 0.95
 1 -10 11 6.55 0.55
 -1 -10 12 0.7 0.3
 1 -10 12 0.42 0.3
 -1 -10 13 0.5 0.32
 1 -10 -13 -0.06 0.55
 1 -10 13 0.48 0.34
 -1 -10 14 0.02 0.34
 1 -10 14 0.45 0.33
 1 -10 15 6.58 0.6
 -1 -10 15 6.05 0.56
 -1 -10 16 18.74 0.94
 1 -10 16 19.45 0.91
 -1 -10 17 11.75 0.73
 1 -10 17 11.08 0.71
 -1 -10 18 0.24 0.33
 1 -10 18 0.12 0.3
 -1 -10 19 5.32 0.51
 1 -10 19 4.75 0.48
 -1 -10 20 6.22 0.5
 1 -10 20 5.06 0.45
 -1 -10 21 0.27 0.24
 1 -10 21 0.1 0.22
 -1 -10 22 0.35 0.21
 1 -10 22 0.52 0.21
 1 -10 23 2.6 0.24
 -1 -10 23 3.09 0.27
 1 -11 0 0.08 0.38
 1 -11 1 11.37 0.91
 1 -11 -1 11.44 0.9
 1 -11 2 94.54 2.62
 1 -11 -2 86.8 2.48
 1 -11 -3 63.24 2.12
 1 -11 -4 9.98 0.87
 1 -11 4 11.33 0.63
 -1 11 -4 10.07 0.55
 -1 11 -5 3.27 0.35
 1 -11 5 4.18 0.42
 1 -11 -5 3.58 0.65
 -1 -11 5 3.95 0.42
 -1 11 -6 -0.07 0.25
 1 -11 6 -0.13 0.25
 1 -11 -6 0.37 0.4
 -1 -11 6 0.3 0.24
 -1 -11 7 9.55 0.61
 1 -11 -7 9.59 0.93
 1 -11 7 9.66 0.62
 1 -11 8 23.97 0.95
 -1 -11 8 24.63 0.95
 1 -11 -8 23.5 1.44
 1 -11 9 0.04 0.28
 1 -11 -9 0.88 0.4
 -1 -11 9 0.5 0.32
 1 -11 10 50.25 1.43
 -1 -11 10 50.13 1.4
 1 -11 -10 48.37 2.18
 -1 -11 11 0.85 0.33
 1 -11 -11 1.1 0.62
 1 -11 11 1.11 0.35
 1 -11 12 3 0.45
 1 -11 -12 3.36 0.76
 -1 -11 12 4.11 0.48
 -1 -11 13 2.82 0.45
 1 -11 13 3.26 0.46
 -1 -11 14 14.39 0.81
 1 -11 14 15 0.81
 1 -11 15 39.24 1.3
 -1 -11 15 39.3 1.3
 -1 -11 16 48.09 1.41
 1 -11 16 47.04 1.42
 -1 -11 17 3.67 0.47
 1 -11 17 3.26 0.45
 1 -11 18 20.32 0.86
 -1 -11 18 19.28 0.85
 -1 -11 19 1.8 0.36
 1 -11 19 1.9 0.36
 -1 -11 20 0.61 0.26
 1 -11 20 0.11 0.24
 -1 -11 21 -0.29 0.23
 1 -11 21 -0.21 0.21
 1 -11 22 -0.01 0.16
 -1 -11 22 0.17 0.18
 -1 12 0 -0.06 0.22
 1 -12 0 0.05 0.43
 -1 12 -1 42.03 1.13
 1 -12 1 43.39 1.82
 -1 12 1 44.23 1.12
 1 -12 -1 43.4 1.8
 -1 12 -2 2.74 0.35
 1 -12 2 3.26 0.6
 1 -12 -2 2.55 0.51
 -1 12 2 3.1 0.35
 -1 -12 2 3.36 0.41
 -1 -12 3 18.64 0.8
 -1 12 -3 17.59 0.74
 -1 12 3 17.69 0.7
 1 -12 -3 16.49 1.14
 1 -12 3 17.84 1.24
 -1 12 -4 1.52 0.31
 1 -12 -4 0.82 0.49
 -1 12 4 1.41 0.31
 -1 -12 4 1.02 0.31
 1 -12 4 0.45 0.44
 1 -12 4 1.54 0.36
 -1 12 -5 0.11 0.25
 1 -12 5 0.29 0.29
 -1 -12 5 0.83 0.3
 1 -12 -5 0.04 0.45
 1 -12 -6 1.71 0.54
 1 -12 6 1.01 0.33
 -1 -12 6 0.91 0.29
 -1 -12 7 18.89 0.86
 1 -12 -7 20.83 1.37
 1 -12 7 20.91 0.93
 1 -12 -8 2.22 0.56
 -1 -12 8 2.79 0.41
 1 -12 8 3.15 0.45
 1 -12 9 24.64 1.01
 1 -12 -9 23.71 1.55
 -1 -12 9 23.2 0.97
 -1 -12 10 0.27 0.31
 1 -12 -10 -0.3 0.45
 1 -12 10 0.18 0.32
 1 -12 11 -0.07 0.33
 -1 -12 11 0.17 0.33
 -1 -12 12 -0.45 0.34
 1 -12 12 0.31 0.32
 -1 -12 13 1.17 0.36
 1 -12 13 0.87 0.33
 1 -12 14 -0.3 0.34
 -1 -12 14 -0.1 0.34
 1 -12 15 10.61 0.7
 -1 -12 15 10.76 0.7
 1 -12 16 5.46 0.54
 -1 -12 16 5.51 0.54
 -1 -12 17 0.3 0.31
 1 -12 17 0.45 0.29
 -1 -12 18 0.26 0.31
 1 -12 18 0.26 0.29
 1 -12 19 0.31 0.25
 -1 -12 19 0.24 0.27
 1 -12 20 1.89 0.29
 -1 -12 20 1.9 0.3
 -1 -12 21 0.02 0.18
 1 -12 21 0.05 0.17
 -1 -12 22 -0.03 0.14
 1 -13 0 -0.09 0.41
 -1 13 0 0.27 0.25
 1 -13 -1 4.67 0.73
 -1 13 1 3.99 0.41
 1 -13 1 2.75 0.61
 -1 13 -1 3.97 0.43
 1 -13 -2 166.9 3.86
 -1 13 2 159.71 2.54
 -1 -13 2 162.9 2.74
 1 -13 2 161.71 3.85
 -1 13 -2 163.39 2.62
 -1 -13 3 0.24 0.29
 1 -13 3 0.41 0.33
 -1 13 3 0.74 0.28
 1 -13 -3 0.28 0.42
 -1 13 -3 0.2 0.3
 1 -13 3 1.07 0.43
 1 -13 -4 -0.8 0.55
 -1 13 -4 -0.48 0.32
 -1 -13 4 -0.36 0.33
 -1 13 4 0.27 0.23
 1 -13 4 -0.16 0.32
 1 -13 4 -0.9 0.51
 -1 13 -5 0.34 0.31
 -1 13 5 1.11 0.28
 1 -13 -5 1.01 0.52
 1 -13 5 1.12 0.38
 -1 -13 5 0.99 0.32
 1 -13 5 1.31 0.5
 -1 13 6 7.76 0.49
 1 -13 6 7.77 0.62
 -1 -13 6 8.22 0.61
 1 -13 -6 7.29 0.85
 1 -13 7 79.74 1.89
 1 -13 -7 76.38 2.69
 -1 -13 7 75.99 1.8
 1 -13 8 77.65 1.86
 1 -13 -8 73.51 2.71
 -1 -13 8 76.19 1.82
 1 -13 9 84.9 1.97
 -1 -13 9 82.01 1.9
 -1 -13 10 80.13 1.89
 1 -13 10 83.07 1.95
 -1 -13 11 0.65 0.36
 1 -13 11 0.79 0.37
 -1 -13 12 28.87 1.11
 1 -13 12 28.89 1.13
 1 -13 13 1.61 0.4
 -1 -13 13 2.24 0.41
 1 -13 14 10.27 0.69
 -1 -13 14 10.3 0.68
 1 -13 15 1.81 0.38
 -1 -13 15 1.85 0.39
 1 -13 16 0.26 0.3
 -1 -13 16 0.87 0.35
 -1 -13 17 1.39 0.35
 1 -13 17 0.6 0.29
 1 -13 18 0.11 0.24
 -1 -13 18 0.34 0.26
 1 -13 19 0.29 0.23
 -1 -13 19 0.24 0.23
 -1 -13 20 0.43 0.2
 1 -13 20 0.9 0.22
 -1 -13 21 0.32 0.15
 1 -13 21 -0.12 0.14
 1 -14 0 0.02 0.41
 -1 14 0 -0.08 0.28
 -1 14 1 23.82 0.89
 -1 14 -1 23.81 0.92
 -1 -14 1 25.04 1
 1 -14 1 22.27 1.41
 1 -14 -1 23.41 1.44
 -1 -14 2 2.09 0.41
 1 -14 2 1.81 0.42
 -1 14 -2 1.04 0.31
 -1 14 2 1.89 0.33
 1 -14 -2 2.17 0.56
 1 -14 2 1.19 0.49
 1 -14 -3 13.14 1.16
 1 -14 3 13.64 0.79
 -1 -14 3 14.01 0.77
 -1 14 3 13.85 0.67
 -1 14 -3 13.75 0.72
 1 -14 3 14.18 1.14
 1 -14 4 1.33 0.4
 -1 -14 4 0.65 0.31
 1 -14 4 1.27 0.53
 1 -14 -4 0.76 0.5
 -1 14 4 0.89 0.26
 -1 14 -4 0.14 0.34
 1 -14 5 13.35 0.78
 -1 -14 5 14.08 0.78
 -1 14 5 13.39 0.65
 1 -14 5 12.12 1.13
 1 -14 6 2.95 0.65
 -1 -14 6 2.68 0.43
 1 -14 6 3.25 0.5
 1 -14 7 3.47 0.52
 -1 -14 7 4.14 0.49
 1 -14 8 6.02 0.62
 -1 -14 8 6.49 0.59
 1 -14 9 9.72 0.71
 -1 -14 9 8.81 0.69
 -1 -14 10 1.31 0.38
 1 -14 10 2.03 0.44
 -1 -14 11 6.7 0.59
 1 -14 11 5.98 0.57
 -1 -14 12 3.83 0.48
 1 -14 12 3.73 0.49
 -1 -14 13 0.06 0.32
 1 -14 13 0.27 0.35
 -1 -14 14 0.07 0.32
 1 -14 14 -0.13 0.35
 -1 -14 15 4.86 0.48
 1 -14 15 4.22 0.46
 -1 -14 16 2.55 0.36
 1 -14 16 1.93 0.37
 -1 -14 17 0.44 0.26
 1 -14 17 0.22 0.26
 -1 -14 18 0.11 0.22
 1 -14 18 0.12 0.21
 -1 -14 19 2.84 0.3
 1 -14 19 2.22 0.26
 -1 -14 20 2.61 0.23
 1 -14 20 2.61 0.23
 -1 15 0 -0.12 0.27
 -1 -15 0 -0.13 0.31
 -1 -15 1 0.53 0.36
 -1 15 -1 0.15 0.29
 -1 15 1 0.51 0.3
 1 -15 2 75.48 1.91
 -1 15 2 77.02 1.66
 -1 -15 2 75.28 1.83
 -1 15 -2 76.03 1.74
 -1 15 3 21.55 0.85
 1 -15 3 22.1 1.03
 -1 -15 3 22.33 0.96
 1 -15 4 -0.27 0.38
 -1 -15 4 0 0.33
 -1 15 4 0.32 0.27
 -1 15 5 13.18 0.65
 1 -15 5 12.31 0.79
 -1 -15 5 12.89 0.75
 -1 -15 6 93.95 2.06
 1 -15 6 97.97 2.18
 -1 -15 7 98.33 2.13
 1 -15 7 100.08 2.2
 -1 -15 8 0.5 0.36
 1 -15 8 0.11 0.36
 1 -15 9 25.47 1.08
 -1 -15 9 26.56 1.06
 1 -15 10 27.29 1.09
 -1 -15 10 26.23 1.04
 1 -15 11 26.39 1.06
 -1 -15 11 26.1 1.03
 1 -15 12 2.1 0.43
 -1 -15 12 2.12 0.41
 1 -15 13 0.61 0.33
 -1 -15 13 0.68 0.3
 1 -15 14 2.07 0.38
 -1 -15 14 1.41 0.32
 1 -15 15 -0.04 0.28
 -1 -15 15 0.18 0.27
 -1 -15 16 1.57 0.31
 1 -15 16 1.44 0.28
 -1 -15 17 0.61 0.24
 1 -15 17 0.21 0.22
 -1 -15 18 0.27 0.18
 1 -15 18 -0.03 0.17
 -1 -15 19 1.84 0.21
 1 -15 19 1.85 0.21
 -1 16 0 0.6 0.32
 -1 -16 0 -0.15 0.34
 1 -16 1 12.64 0.84
 -1 -16 -1 13.51 0.78
 -1 -16 1 12.72 0.77
 -1 16 1 13.73 0.7
 -1 -16 2 8.65 0.66
 -1 -16 -2 9.08 0.64
 -1 16 2 9.45 0.58
 1 -16 2 9.34 0.71
 1 -16 3 5.41 0.59
 -1 16 3 5.16 0.46
 -1 -16 3 5.3 0.52
 -1 16 4 0.58 0.24
 -1 -16 4 0.79 0.31
 1 -16 4 0.46 0.4
 -1 -16 5 6.95 0.59
 1 -16 5 6.03 0.61
 1 -16 6 1.14 0.43
 -1 -16 6 1.14 0.37
 -1 -16 7 14.73 0.79
 1 -16 7 14.74 0.84
 -1 -16 8 6 0.54
 1 -16 8 6.7 0.63
 1 -16 9 0.69 0.41
 -1 -16 9 0.68 0.33
 1 -16 10 0.56 0.38
 -1 -16 10 0.47 0.35
 1 -16 11 -0.24 0.33
 -1 -16 11 0.28 0.3
 -1 -16 12 4.31 0.46
 1 -16 12 4.82 0.49
 -1 -16 13 3.16 0.38
 1 -16 13 3.6 0.43
 -1 -16 14 0.42 0.26
 1 -16 14 0.14 0.29
 -1 -16 15 2.02 0.31
 1 -16 15 1.26 0.28
 1 -16 16 0.26 0.21
 -1 -16 16 -0.14 0.19
 1 -16 17 0.19 0.17
 -1 -16 17 0.58 0.19
 -1 -17 0 0.37 0.36
 1 -17 0 0.45 0.42
 -1 -17 -1 28.88 1.09
 1 -17 1 28.5 1.14
 -1 -17 1 29.74 1.1
 1 -17 -1 29.63 1.19
 -1 -17 -2 11.75 0.71
 1 -17 2 11.68 0.77
 -1 -17 2 13.31 0.74
 1 -17 3 2.09 0.48
 -1 -17 -3 1.86 0.38
 -1 17 3 1.97 0.33
 -1 -17 3 1.95 0.4
 -1 -17 4 5.3 0.52
 1 -17 4 5.16 0.57
 -1 -17 -4 5.41 0.5
 1 -17 5 24.79 1.07
 -1 -17 5 26.58 1.02
 -1 -17 6 12.62 0.72
 1 -17 6 14.9 0.83
 -1 -17 7 17.66 0.82
 1 -17 7 17.02 0.87
 -1 -17 8 12.05 0.68
 1 -17 8 10.22 0.68
 1 -17 9 0.87 0.37
 -1 -17 9 0.64 0.29
 1 -17 10 1.79 0.39
 -1 -17 10 1.95 0.35
 1 -17 11 1.13 0.33
 -1 -17 11 0.97 0.31
 1 -17 12 7.15 0.51
 -1 -17 12 6.51 0.47
 1 -17 13 2.85 0.36
 -1 -17 13 3.34 0.35
 1 -17 14 0.9 0.26
 -1 -17 14 0.58 0.23
 -1 -17 15 0.71 0.2
 1 -17 15 0.53 0.2
 -1 -17 16 5.26 0.31
 1 -17 16 5.18 0.32
 -1 -18 0 -0.17 0.29
 1 -18 0 -0.07 0.38
 -1 -18 -1 2.74 0.4
 1 -18 1 3.42 0.49
 1 -18 -1 3.78 0.52
 -1 -18 1 3.97 0.45
 1 -18 2 1.91 0.45
 -1 -18 -2 2.53 0.39
 1 -18 -2 2.58 0.47
 -1 -18 2 1.86 0.36
 1 -18 3 13.06 0.78
 -1 -18 3 13.09 0.71
 1 -18 -3 12.71 0.78
 -1 -18 -3 13.71 0.71
 -1 -18 -4 0.57 0.28
 1 -18 4 -0.05 0.37
 -1 -18 4 -0.15 0.29
 -1 -18 5 2.98 0.41
 -1 -18 -5 3.03 0.4
 1 -18 5 2.67 0.43
 -1 -18 -6 5.07 0.46
 -1 -18 6 5.31 0.47
 1 -18 6 4.94 0.5
 -1 -18 -7 -0.49 0.3
 -1 -18 7 -0.4 0.28
 1 -18 7 -0.31 0.32
 -1 -18 8 -0.01 0.26
 1 -18 8 0.31 0.31
 -1 -18 -8 -0.27 0.27
 1 -18 9 0.32 0.29
 -1 -18 9 0.58 0.27
 -1 -18 10 0.81 0.28
 1 -18 10 0.68 0.29
 -1 -18 11 0.61 0.23
 1 -18 11 0.51 0.25
 -1 -18 12 0.11 0.2
 1 -18 12 -0.03 0.21
 -1 -18 13 1.22 0.23
 1 -18 13 1.4 0.25
 -1 -18 14 0.47 0.17
 1 -18 14 0.61 0.18
 1 -19 0 0.06 0.33
 -1 -19 0 -0.36 0.28
 -1 -19 1 9.17 0.55
 1 -19 -1 9.98 0.66
 1 -19 1 9.11 0.62
 -1 -19 -1 9.83 0.57
 -1 -19 -2 -0.23 0.27
 1 -19 -2 -0.5 0.35
 -1 -19 2 0.15 0.24
 1 -19 2 0.03 0.31
 -1 -19 -3 2.25 0.33
 1 -19 -3 2.74 0.43
 1 -19 3 2.76 0.42
 -1 -19 3 2.11 0.34
 -1 -19 -4 0.18 0.23
 1 -19 4 0.41 0.34
 1 -19 -4 0.49 0.35
 -1 -19 4 0.6 0.28
 -1 -19 5 11.35 0.6
 1 -19 -5 11.53 0.66
 1 -19 5 11.3 0.66
 -1 -19 -5 10.85 0.56
 1 -19 -6 0.38 0.29
 -1 -19 -6 0.7 0.24
 -1 -19 6 0.53 0.24
 1 -19 6 0.68 0.29
 -1 -19 -7 0.83 0.25
 -1 -19 7 0.02 0.22
 1 -19 7 0.39 0.28
 -1 -19 8 0.12 0.21
 -1 -19 -8 0.04 0.19
 1 -19 8 0.35 0.26
 -1 -19 -9 -0.08 0.17
 1 -19 9 0 0.23
 -1 -19 9 0.25 0.2
 -1 -19 10 1.13 0.22
 1 -19 10 1.06 0.24
 -1 -19 11 0.63 0.18
 1 -19 11 0.58 0.21
 -1 -19 12 0.58 0.16
 1 -19 12 0.21 0.17
 1 -19 13 0.24 0.14
 1 -20 0 -0.33 0.28
 -1 -20 0 0.14 0.21
 1 -20 -1 0.38 0.27
 -1 -20 1 0.33 0.21
 -1 -20 -1 0.26 0.22
 1 -20 1 0.17 0.26
 1 -20 -2 0.29 0.27
 1 -20 2 0.58 0.26
 -1 -20 2 0.63 0.24
 -1 -20 -2 0.47 0.21
 1 -20 3 2.1 0.33
 -1 -20 3 1.76 0.27
 1 -20 -3 2.53 0.36
 -1 -20 -3 1.82 0.27
 1 -20 -4 1.28 0.3
 -1 -20 4 1.46 0.26
 1 -20 4 0.97 0.27
 -1 -20 -4 1.54 0.27
 1 -20 -5 1.7 0.31
 -1 -20 5 1.72 0.26
 1 -20 5 1.46 0.29
 -1 -20 -5 1.57 0.24
 1 -20 -6 4.84 0.4
 -1 -20 6 4.14 0.32
 1 -20 6 4.4 0.39
 -1 -20 -6 3.96 0.3
 -1 -20 -7 0.42 0.16
 -1 -20 7 0.46 0.19
 1 -20 -7 0.89 0.25
 1 -20 7 0.68 0.24
 1 -20 8 0.05 0.19
 1 -20 -8 0.12 0.2
 -1 -20 8 -0.07 0.15
 1 -20 9 0.04 0.17
 1 -20 -9 -0.28 0.18
 -1 -20 9 0.22 0.15
 1 -20 -10 0.83 0.18
 1 -20 10 1.38 0.2
 -1 -21 0 -0.04 0.15
 1 -21 0 0.06 0.19
 -1 -21 1 2.5 0.24
 1 -21 -1 2.96 0.3
 -1 -21 -1 2.41 0.23
 1 -21 1 2.79 0.3
 -1 -21 2 1.99 0.22
 1 -21 2 2.2 0.29
 1 -21 -2 1.88 0.26
 1 -21 3 1.23 0.24
 -1 -21 3 1.02 0.19
 1 -21 -3 1.11 0.23
 -1 -21 4 3.37 0.26
 1 -21 4 3.19 0.29
 1 -21 -4 3.47 0.3
 1 -21 -5 1.69 0.23
 1 -21 5 1.48 0.23
 1 -21 -6 0.51 0.19
 1 -21 6 0.54 0.18
 1 -21 7 1.79 0.21
 2 0 0 5090.65 45.51
 2 0 -1 1.38 0.32
 2 0 -2 4018.97 36.24
 2 0 -3 0.3 0.26
 2 0 -4 390.19 4.56
 2 0 -5 -0.03 0.31
 2 0 -6 51.99 1.42
 2 0 -7 0.02 0.34
 2 0 -8 14.16 0.85
 2 0 -9 -0.39 0.41
 2 0 -10 99.44 2.57
 2 0 -11 0.26 0.44
 2 0 -12 6.75 0.84
 -2 0 13 -0.35 0.26
 2 0 -13 1.38 0.57
 -2 0 14 36.32 1.09
 -2 0 15 0.04 0.26
 2 0 15 0.26 0.21
 2 0 16 27.43 0.93
 -2 0 16 28.76 1.02
 -2 0 17 -0.11 0.29
 2 0 17 -0.02 0.24
 2 0 18 4.56 0.42
 -2 0 18 4.79 0.49
 -2 0 19 0.17 0.33
 2 0 19 -0.07 0.25
 -2 0 20 10.23 0.66
 2 0 20 9.52 0.57
 -2 0 21 0.08 0.3
 2 0 21 -0.03 0.22
 -2 0 22 -0.2 0.3
 -2 0 22 -0.46 0.24
 2 0 22 0.35 0.2
 -2 0 23 -0.27 0.26
 -2 0 24 2.85 0.34
 -2 0 25 -0.22 0.18
 2 -1 0 63.53 1.24
 2 1 0 59.19 0.96
 2 1 -1 6700.29 59.98
 2 -1 -1 6855.96 60.4
 2 1 -2 77.73 1.28
 2 -1 -2 80.49 1.47
 2 -1 -3 12.86 0.61
 2 1 -3 6.86 0.42
 2 1 -4 3.13 0.35
 2 -1 -4 2.8 0.39
 2 -1 -5 228 3.33
 2 1 -5 231.71 3.2
 2 -1 -6 23.24 0.99
 2 1 -6 23.8 0.93
 2 1 -7 7.54 0.62
 2 -1 -7 7.7 0.66
 2 -1 -8 2.55 0.51
 2 1 -8 2.4 0.46
 2 1 -9 36.76 1.44
 2 -1 -9 34.28 1.41
 2 -1 -10 1.23 0.48
 2 1 -10 1.27 0.45
 2 -1 -11 490.18 7.18
 2 1 -11 500.66 7.22
 2 1 -12 19.29 1.26
 2 -1 -12 24.05 1.42
 2 -1 -13 35.16 1.82
 -2 1 13 37.08 1.05
 -2 -1 13 38.07 1.06
 2 -1 -14 -0.25 0.57
 -2 -1 14 0.18 0.24
 -2 1 14 0.07 0.23
 2 -1 -15 0.08 0.52
 -2 1 15 -0.17 0.26
 -2 -1 15 0.27 0.26
 2 -1 15 0.12 0.23
 2 -1 16 8.89 0.55
 2 1 16 8.29 0.52
 -2 -1 16 9.42 0.61
 -2 1 16 8.77 0.6
 -2 1 17 39.37 1.24
 2 -1 17 39.94 1.17
 2 1 17 40.29 1.13
 -2 -1 17 41.23 1.27
 -2 1 18 5.95 0.54
 2 1 18 5.89 0.49
 -2 -1 18 6.14 0.57
 2 -1 18 5.15 0.45
 -2 1 19 33.93 1.18
 2 -1 19 33.57 1.05
 -2 -1 19 32.27 1.16
 2 1 19 33.35 1.04
 -2 1 20 1.4 0.38
 2 1 20 1.55 0.29
 2 -1 20 0.83 0.27
 -2 -1 20 1.52 0.38
 2 -1 21 14.68 0.66
 -2 -1 21 15.63 0.78
 2 1 21 13.75 0.62
 -2 1 21 15.02 0.64
 -2 1 21 14.39 0.76
 -2 -1 22 0.5 0.32
 -2 1 22 0.15 0.2
 2 -1 22 -0.04 0.21
 -2 1 22 -0.07 0.28
 -2 1 23 0.41 0.26
 -2 -1 23 0.21 0.18
 -2 -1 23 0.49 0.27
 -2 1 24 0.48 0.23
 -2 -1 24 0.72 0.26
 -2 -1 25 1.83 0.24
 2 2 0 221.13 2.18
 2 2 -1 9810.76 86.92
 2 2 1 9843.58 86.78
 2 -2 -1 9999 87.81
 2 2 1 9861.63 86.74
 2 2 -2 1361.08 12.6
 2 -2 -2 1362.29 13.26
 2 -2 -3 234.43 3.25
 2 2 -3 233.37 2.83
 2 2 -4 18.42 0.67
 2 -2 -4 16.85 0.79
 2 -2 -5 214.56 3.3
 2 2 -5 218.98 3.05
 2 2 -6 1.67 0.36
 2 -2 -6 0.98 0.38
 2 2 -7 133.84 2.53
 2 -2 -7 130.48 2.64
 2 -2 -8 10.82 0.85
 2 2 -8 10.03 0.74
 2 -2 -9 1207.32 13.26
 2 2 -9 1191.82 13.1
 2 -2 -10 102.23 2.66
 2 2 -10 101.04 2.61
 2 -2 -11 68.22 2.27
 2 -2 -12 6.56 0.89
 -2 2 13 0.99 0.29
 -2 -2 13 1.01 0.28
 2 -2 -13 1.03 0.54
 -2 2 14 18.29 0.77
 -2 -2 14 17.97 0.77
 2 -2 -14 17.46 1.38
 2 -2 14 17.15 0.7
 2 -2 -15 -0.57 0.66
 2 -2 15 0.28 0.24
 -2 2 15 0.33 0.25
 -2 -2 15 0.35 0.29
 -2 -2 16 0.47 0.29
 -2 2 16 0.95 0.33
 2 -2 16 0.98 0.29
 2 -2 17 64.87 1.51
 -2 -2 17 63.18 1.6
 2 2 17 64.51 1.45
 -2 2 17 62.73 1.59
 2 2 18 0.59 0.25
 -2 -2 18 0.86 0.37
 2 -2 18 0.7 0.28
 -2 2 18 0.43 0.31
 2 -2 19 99.49 1.95
 -2 -2 19 97.76 2.1
 2 2 19 99.8 1.88
 -2 2 19 100.89 2.09
 2 2 20 3.23 0.36
 -2 2 20 2.38 0.31
 2 -2 20 2.77 0.36
 -2 2 20 2.63 0.45
 -2 -2 20 2.4 0.43
 -2 2 21 7.94 0.47
 2 -2 21 7.85 0.51
 -2 -2 21 8 0.6
 -2 2 21 7.5 0.57
 -2 -2 22 1.26 0.32
 -2 2 22 1.3 0.36
 2 -2 22 1.25 0.25
 -2 -2 23 4.9 0.43
 -2 2 23 5.16 0.43
 2 -2 23 4.81 0.35
 -2 2 24 -0.17 0.22
 -2 -2 24 -0.35 0.24
 -2 -2 25 1.17 0.21
 2 -3 -1 3118.15 28.91
 2 -3 -2 1631.97 15.88
 2 -3 -3 65.78 1.55
 2 -3 -4 0.1 0.36
 2 -3 -5 21.63 0.97
 2 -3 -6 14.66 0.85
 2 -3 -7 12.06 0.81
 2 -3 -8 92.01 2.34
 2 -3 -9 10.16 0.88
 2 -3 -10 0.68 0.44
 2 -3 -11 199.14 4.13
 2 -3 -12 20.26 1.34
 -2 -3 13 61.08 1.42
 -2 3 13 62.71 1.43
 2 -3 -13 62.95 2.45
 -2 3 14 4.99 0.46
 -2 -3 14 5.24 0.45
 2 -3 14 5 0.42
 2 -3 -14 4.9 0.81
 -2 -3 15 10.9 0.65
 -2 3 15 11.13 0.66
 2 -3 -15 11.21 1.23
 2 -3 15 11.35 0.61
 2 -3 -16 14.01 1.43
 2 -3 16 13.5 0.68
 -2 3 16 15.06 0.75
 -2 -3 16 14.28 0.74
 -2 3 17 5.71 0.54
 -2 -3 17 6.15 0.54
 2 -3 17 6.69 0.51
 2 3 18 18.8 0.76
 -2 -3 18 19.24 0.92
 -2 3 18 17.9 0.86
 -2 3 18 19.82 0.8
 2 -3 18 19.27 0.83
 -2 -3 19 6.41 0.58
 -2 3 19 7.28 0.5
 2 3 19 6.83 0.47
 2 -3 19 7.16 0.54
 -2 3 19 7.53 0.6
 -2 3 20 0.46 0.22
 -2 3 20 0.61 0.33
 2 -3 20 0.64 0.27
 -2 -3 20 0.6 0.34
 -2 3 21 8.9 0.63
 2 -3 21 8.69 0.54
 -2 -3 21 9.25 0.62
 -2 -3 22 0.3 0.29
 -2 3 22 0.28 0.28
 2 -3 22 0.69 0.25
 -2 3 23 0.15 0.24
 2 -3 23 0.56 0.21
 -2 -3 24 0.16 0.2
 -2 -3 24 0.41 0.16
 -2 -3 25 0.16 0.16
 2 -4 -1 217.17 3.28
 2 -4 -2 47.51 1.37
 -2 -4 2 50.72 0.71
 2 -4 -3 31.86 1.14
 2 -4 -4 128.6 2.48
 2 -4 -5 50.4 1.53
 2 -4 -6 64.43 1.8
 2 -4 -7 3 0.54
 2 -4 -8 0 0.41
 2 -4 -9 96.75 2.56
 2 -4 -10 5.04 0.71
 2 -4 -11 75.82 2.49
 2 -4 -12 1.24 0.63
 -2 4 12 0.67 0.26
 -2 -4 13 10.46 0.59
 2 -4 -13 12.95 1.19
 2 -4 13 11.41 0.6
 -2 4 13 10.94 0.59
 -2 4 14 6.28 0.5
 2 -4 -14 5.39 0.85
 -2 -4 14 5.88 0.49
 2 -4 14 5.57 0.46
 2 -4 15 1.61 0.31
 2 -4 -15 0.49 0.55
 -2 4 15 1.56 0.33
 -2 4 15 1 0.29
 -2 -4 15 1.41 0.33
 -2 4 16 0.13 0.31
 -2 4 16 0.17 0.24
 -2 -4 16 0.29 0.31
 2 -4 16 0.1 0.26
 2 -4 -16 0.08 0.56
 2 -4 17 24.24 0.91
 -2 4 17 23.13 0.86
 -2 -4 17 24.62 0.99
 -2 4 17 24.29 0.97
 -2 -4 18 10.7 0.68
 -2 4 18 10.86 0.59
 2 -4 18 10.51 0.63
 -2 4 18 10.76 0.68
 -2 4 19 2.86 0.35
 -2 -4 19 2.79 0.43
 -2 4 19 2.27 0.43
 2 -4 19 1.94 0.36
 2 -4 20 3.11 0.39
 -2 4 20 3.41 0.45
 -2 -4 20 3.67 0.47
 -2 -4 21 10.65 0.64
 2 -4 21 10.04 0.56
 -2 4 21 10.77 0.66
 -2 4 22 2.26 0.38
 -2 -4 22 1.94 0.36
 2 -4 22 1.45 0.27
 -2 -4 23 -0.16 0.24
 2 -4 23 -0.13 0.16
 -2 -4 24 -0.28 0.17
 -2 -4 24 -0.07 0.2
 -2 -4 25 5.91 0.33
 2 -5 -1 0.56 0.4
 2 -5 -2 43.23 1.38
 2 -5 -3 290.33 4.23
 2 -5 -4 150.43 2.88
 2 -5 -5 660.2 7.95
 2 -5 -6 2.06 0.48
 2 -5 -7 4 0.64
 2 -5 -8 0.23 0.44
 2 -5 -9 10.11 0.89
 2 -5 -10 1.11 0.54
 2 -5 -11 5.8 0.8
 2 -5 -12 1.18 0.53
 -2 5 12 1.3 0.29
 -2 5 12 1.83 0.3
 -2 -5 12 1.55 0.28
 -2 5 13 5.28 0.45
 -2 5 13 5.17 0.41
 2 -5 -13 4.96 0.84
 -2 -5 13 4.68 0.44
 2 -5 13 6.05 0.47
 2 -5 -14 4.78 0.89
 -2 5 14 4.28 0.4
 -2 5 14 4.53 0.44
 -2 -5 14 4.78 0.46
 2 -5 14 5.05 0.45
 2 -5 15 245.03 3.45
 -2 5 15 241.71 3.32
 2 -5 -15 244.31 5.65
 -2 -5 15 243.35 3.55
 -2 5 15 242.38 3.52
 2 -5 16 7.07 0.53
 -2 5 16 7.14 0.49
 -2 5 16 7.36 0.59
 -2 -5 16 7.63 0.58
 -2 5 17 5.72 0.45
 -2 5 17 6.04 0.56
 2 -5 17 6.01 0.52
 -2 -5 17 5.82 0.54
 -2 5 18 16.86 0.84
 2 -5 18 17.81 0.79
 -2 -5 18 18.22 0.89
 -2 5 18 18.84 0.74
 2 -5 19 19.88 0.84
 -2 -5 19 20.71 0.91
 -2 5 19 19.57 0.88
 -2 -5 20 2.18 0.4
 -2 5 20 1.73 0.38
 2 -5 20 1.77 0.34
 -2 -5 21 6.53 0.52
 2 -5 21 5.68 0.46
 -2 -5 22 1.58 0.32
 2 -5 22 1.56 0.27
 2 -5 23 1.24 0.22
 -2 -5 23 1.43 0.29
 -2 -5 24 0.36 0.19
 -2 -5 25 1.11 0.18
 2 -6 0 416.24 5.58
 2 -6 -1 119.52 2.5
 2 -6 -2 42.67 1.46
 2 -6 -3 327.97 4.79
 2 -6 -4 1.27 0.48
 2 -6 -5 796.25 9.43
 2 -6 -6 63.04 1.96
 2 -6 -7 665.54 8.52
 2 -6 -8 34.75 1.55
 2 -6 -9 67.88 2.25
 2 -6 -10 70.99 2.41
 2 -6 -11 17.18 1.29
 -2 6 11 18.51 0.73
 -2 6 12 -0.06 0.25
 2 -6 -12 0.54 0.6
 2 -6 12 0.28 0.23
 -2 -6 12 0.09 0.24
 -2 6 12 0.64 0.27
 2 -6 -13 247.94 5.37
 -2 -6 13 246.07 3.5
 -2 6 13 244.56 3.3
 2 -6 13 243.5 3.42
 -2 6 13 252.15 3.47
 -2 -6 14 0.31 0.3
 -2 6 14 0.04 0.26
 -2 6 14 0.31 0.24
 2 -6 14 0.18 0.27
 -2 6 15 358.93 4.63
 2 -6 15 355.37 4.6
 -2 6 15 353.43 4.39
 2 -6 -15 363.04 7.17
 -2 -6 15 362.3 4.69
 2 -6 16 0.93 0.31
 -2 6 16 1.17 0.36
 -2 -6 16 1.41 0.37
 -2 6 16 1.36 0.29
 -2 6 17 46.74 1.36
 -2 -6 17 46.84 1.38
 -2 6 17 47.23 1.2
 2 -6 17 46.67 1.32
 -2 -6 18 1.9 0.37
 -2 6 18 2.14 0.39
 2 -6 18 2.52 0.38
 2 -6 19 -0.05 0.26
 -2 -6 19 -0.22 0.33
 -2 -6 20 1.99 0.38
 2 -6 20 1.29 0.3
 -2 -6 21 0.56 0.3
 2 -6 21 0.8 0.26
 -2 -6 22 -0.01 0.25
 2 -6 22 0.3 0.21
 -2 6 22 -0.12 0.19
 2 -6 23 5.57 0.34
 -2 -6 23 7.26 0.45
 -2 -6 24 0.82 0.21
 2 -7 0 0.02 0.4
 2 -7 -1 77.78 2.08
 2 -7 -2 123.41 2.69
 2 -7 -3 172.27 3.32
 2 -7 -4 5.77 0.73
 2 -7 -5 681.28 8.56
 2 -7 -6 3.76 0.68
 2 -7 -7 7.76 0.8
 2 -7 -8 34.13 1.59
 2 -7 -9 30.18 1.54
 2 -7 -10 1.67 0.57
 2 -7 -11 1.4 0.47
 -2 7 11 2.28 0.34
 -2 -7 11 2.73 0.36
 2 -7 11 2.06 0.32
 -2 7 12 3.22 0.36
 2 -7 12 2.65 0.36
 2 -7 -12 2.63 0.67
 -2 -7 12 3.68 0.41
 2 -7 -13 28.48 1.78
 2 -7 13 28.17 1
 -2 7 13 28.33 0.91
 -2 -7 13 28.75 1.01
 2 -7 14 28.3 1.01
 -2 7 14 28.36 0.93
 2 -7 -14 29.43 1.82
 -2 -7 14 28.13 1.02
 2 -7 15 181.72 2.93
 -2 7 15 182.12 2.72
 -2 -7 15 182.88 2.99
 -2 7 16 8.43 0.52
 -2 -7 16 8.48 0.63
 2 -7 16 8.84 0.59
 2 -7 17 85.66 1.84
 -2 -7 17 84.67 1.92
 2 -7 18 1.81 0.34
 -2 -7 18 1.5 0.37
 2 -7 19 1.96 0.32
 -2 -7 19 2 0.39
 -2 -7 20 1.2 0.36
 2 -7 20 0.83 0.27
 -2 -7 21 0.41 0.28
 2 -7 21 0.97 0.27
 -2 7 22 2.95 0.29
 -2 -7 22 2.59 0.33
 2 -7 22 2.35 0.28
 -2 -7 23 1.5 0.24
 2 -7 23 1.3 0.21
 -2 -7 24 2.31 0.24
 2 -8 0 215.58 3.93
 2 -8 1 52.95 1.78
 2 -8 -1 51.98 1.76
 2 -8 -2 28.71 1.33
 2 -8 -3 0.25 0.37
 2 -8 -4 6.02 0.72
 2 -8 -5 0.75 0.47
 2 -8 -6 0.62 0.47
 2 -8 -7 17.25 1.18
 2 -8 -8 13.87 1.12
 2 -8 -9 18.96 1.31
 2 -8 -10 12.41 1.13
 -2 -8 10 12.69 0.64
 -2 8 10 13.34 0.6
 2 -8 10 12.27 0.65
 -2 -8 11 8.91 0.56
 2 -8 -11 8.07 0.97
 -2 8 11 8.68 0.49
 2 -8 11 8.8 0.57
 -2 8 12 2.28 0.31
 -2 -8 12 2.68 0.37
 2 -8 -12 2.99 0.75
 2 -8 12 2.31 0.35
 -2 8 13 0.03 0.25
 2 -8 13 0.6 0.3
 2 -8 -13 0.7 0.5
 -2 -8 13 0.35 0.28
 2 -8 -14 0.29 0.55
 -2 8 14 0.76 0.25
 -2 -8 14 0.26 0.29
 2 -8 14 0.21 0.28
 2 -8 15 11.13 0.66
 -2 8 15 12.46 0.62
 -2 -8 15 11.91 0.71
 -2 -8 16 6.45 0.57
 2 -8 16 5.2 0.51
 -2 -8 17 0.38 0.32
 2 -8 17 0.08 0.31
 2 -8 18 16.35 0.76
 -2 -8 18 16.01 0.8
 2 -8 19 15.91 0.72
 -2 -8 19 16.97 0.8
 -2 -8 20 6.04 0.5
 2 -8 20 5.46 0.44
 -2 -8 21 -0.01 0.26
 2 -8 21 0.51 0.23
 -2 8 22 2.56 0.27
 2 -8 22 2.21 0.26
 -2 -8 22 3.23 0.34
 -2 8 23 0.83 0.17
 -2 -8 23 0.77 0.2
 2 -9 0 6.22 0.76
 2 -9 -1 28.26 1.37
 2 -9 1 27.12 1.36
 2 -9 -2 13.59 0.98
 2 -9 -3 130.65 3.1
 2 -9 -4 8.93 0.86
 2 -9 -5 398.82 6.28
 2 -9 -6 55.51 2.09
 -2 9 -7 31.08 0.95
 2 -9 -7 29.58 1.57
 -2 9 -8 18.95 0.76
 2 -9 -8 18.57 1.29
 2 -9 8 19.28 0.78
 -2 -9 8 18.73 0.76
 -2 -9 9 1.78 0.32
 2 -9 9 2.18 0.34
 2 -9 -9 2.31 0.66
 -2 -9 10 54.94 1.38
 2 -9 -10 55.04 2.31
 -2 9 10 54.94 1.28
 2 -9 10 55.32 1.4
 2 -9 -11 4.29 0.78
 -2 9 11 4.63 0.39
 2 -9 11 4.29 0.48
 -2 -9 11 4.42 0.45
 -2 9 12 19.89 0.76
 -2 -9 12 20.62 0.86
 2 -9 -12 19.65 1.53
 2 -9 12 19.29 0.84
 2 -9 13 19.32 0.84
 -2 9 13 18.39 0.73
 2 -9 -13 19.15 1.52
 -2 -9 13 17.8 0.85
 2 -9 14 18.87 0.86
 -2 -9 14 18.65 0.87
 2 -9 15 148.31 2.63
 -2 -9 15 153.19 2.68
 2 -9 16 1.71 0.37
 -2 -9 16 1.46 0.4
 2 -9 17 46.46 1.32
 -2 -9 17 45.78 1.35
 -2 -9 18 0.48 0.31
 2 -9 18 0.73 0.29
 2 -9 19 0.17 0.24
 -2 -9 19 0.3 0.3
 -2 -9 20 0.13 0.26
 2 -9 20 -0.08 0.22
 -2 -9 21 0.43 0.22
 2 -9 21 0.21 0.22
 -2 -9 22 0.3 0.19
 2 -9 22 0.27 0.16
 -2 9 22 0.6 0.19
 -2 -9 23 1.08 0.2
 2 -10 0 62.56 2.16
 2 -10 1 47.89 1.92
 2 -10 -1 49.26 1.92
 2 -10 2 77.14 2.46
 2 -10 -2 76.58 2.41
 2 -10 -3 98.69 2.79
 2 -10 -4 111.65 3.02
 -2 10 -4 109.54 1.92
 -2 10 -5 260.89 3.45
 2 -10 5 259.93 3.59
 2 -10 -5 258.5 4.98
 -2 10 -6 118.06 2.08
 2 -10 -6 120.13 3.26
 2 -10 6 119.95 2.17
 -2 10 -7 150.01 2.48
 -2 -10 7 149.93 2.45
 2 -10 -7 156 3.84
 2 -10 7 151.25 2.52
 -2 10 -8 28.5 0.98
 2 -10 -8 28.82 1.65
 2 -10 8 30.11 1.02
 -2 -10 8 30.03 1
 2 -10 -9 107.81 3.26
 -2 -10 9 104.49 2.01
 2 -10 9 104.06 2.06
 -2 -10 10 5.19 0.49
 2 -10 -10 5.19 0.83
 2 -10 10 5.15 0.49
 2 -10 11 46.84 1.34
 2 -10 -11 44.39 2.24
 -2 -10 11 45.31 1.3
 2 -10 -12 4.55 0.91
 2 -10 12 3.22 0.44
 -2 -10 12 3.45 0.45
 2 -10 13 148.8 2.62
 -2 -10 13 149.28 2.63
 2 -10 14 45.93 1.35
 -2 -10 14 47.13 1.39
 2 -10 15 128.25 2.4
 -2 -10 15 130.68 2.43
 -2 -10 16 63.4 1.6
 2 -10 16 63.38 1.57
 2 -10 17 55.97 1.44
 -2 -10 17 57.31 1.49
 2 -10 18 3.7 0.4
 -2 -10 18 3.94 0.46
 -2 -10 19 4.13 0.43
 2 -10 19 3.64 0.37
 -2 -10 20 0.71 0.26
 2 -10 20 0.75 0.22
 -2 -10 21 0.22 0.2
 2 -10 21 -0.07 0.19
 -2 -10 22 0.96 0.2
 2 -10 22 1.02 0.17
 -2 10 22 1.15 0.21
 2 -11 0 37.93 1.78
 -2 11 0 39.16 1.07
 -2 11 -1 50.33 1.22
 2 -11 1 46.42 1.96
 2 -11 -1 46.6 1.94
 -2 11 -2 21.4 0.8
 2 -11 2 19.62 1.27
 2 -11 -2 19.7 1.3
 2 -11 3 43.96 1.94
 -2 11 -3 42.89 1.17
 2 -11 -3 43.25 1.92
 2 -11 4 2.83 0.38
 2 -11 -4 2.96 0.71
 -2 11 -4 2.85 0.37
 -2 -11 4 2.81 0.37
 2 -11 -5 87.16 2.8
 -2 11 -5 79.73 1.7
 2 -11 5 84.67 1.81
 -2 -11 5 82.46 1.71
 2 -11 6 2.37 0.37
 2 -11 -6 2.59 0.62
 -2 11 -6 2.06 0.34
 -2 -11 6 2.23 0.35
 -2 11 -7 20.64 0.85
 2 -11 -7 23.12 1.49
 -2 -11 7 20.26 0.85
 2 -11 7 20.99 0.88
 -2 -11 8 18.64 0.82
 2 -11 -8 17.49 1.35
 2 -11 8 18.43 0.85
 2 -11 -9 52.2 2.32
 2 -11 9 54.45 1.47
 -2 -11 9 54.03 1.41
 -2 -11 10 1.47 0.35
 2 -11 10 1.32 0.36
 2 -11 -10 0.47 0.53
 -2 -11 11 70.13 1.66
 2 -11 11 69.27 1.7
 2 -11 12 20.18 0.91
 -2 -11 12 19.79 0.9
 -2 -11 13 11.64 0.68
 2 -11 13 11.56 0.73
 -2 -11 14 21.02 0.92
 2 -11 14 21.05 0.91
 2 -11 15 30.17 1.09
 -2 -11 15 31.96 1.11
 -2 -11 16 2.79 0.42
 2 -11 16 2.25 0.39
 2 -11 17 13.44 0.69
 -2 -11 17 12.89 0.7
 -2 -11 18 0.04 0.26
 2 -11 18 0.17 0.23
 -2 -11 19 1.16 0.3
 2 -11 19 0.9 0.25
 -2 -11 20 1.65 0.27
 2 -11 20 1.51 0.26
 -2 -11 21 0.11 0.16
 -2 11 21 0.28 0.2
 2 -11 21 0.1 0.16
 -2 11 22 1.53 0.2
 -2 -11 22 1.24 0.17
 -2 12 0 80.92 1.67
 -2 -12 0 79.23 1.67
 2 -12 0 81.04 2.71
 -2 12 1 11.66 0.63
 2 -12 -1 11.31 1.05
 -2 12 -1 10.58 0.6
 -2 -12 1 11.1 0.62
 2 -12 1 10.83 1.05
 -2 12 -2 43.87 1.22
 -2 -12 2 42.54 1.2
 2 -12 2 43.83 2.01
 2 -12 -2 44.36 1.99
 2 -12 -3 36.18 1.81
 -2 12 -3 37.06 1.12
 2 -12 3 36.34 1.88
 -2 -12 3 34.48 1.09
 2 -12 3 36.03 1.19
 2 -12 4 0.54 0.32
 -2 12 -4 0.11 0.29
 2 -12 -4 0.53 0.53
 2 -12 4 0.81 0.59
 -2 -12 4 0.24 0.24
 2 -12 -5 10.63 1.05
 2 -12 5 12.04 0.71
 -2 -12 5 10.42 0.61
 -2 12 -5 11.82 0.66
 -2 12 -6 41.15 1.22
 2 -12 -6 39.9 2
 2 -12 6 40.13 1.26
 -2 -12 6 40.18 1.19
 -2 12 -7 0.56 0.3
 -2 -12 7 0.78 0.31
 2 -12 7 0.56 0.32
 2 -12 -8 56.43 2.45
 -2 -12 8 57.56 1.47
 2 -12 8 58.51 1.53
 2 -12 -9 16.78 1.41
 -2 -12 9 15.93 0.79
 2 -12 9 16.29 0.84
 -2 -12 10 4.08 0.45
 2 -12 10 3.54 0.47
 -2 -12 11 2.71 0.41
 2 -12 11 3 0.45
 2 -12 12 1.1 0.35
 -2 -12 12 0.86 0.32
 -2 -12 13 0.41 0.32
 2 -12 13 1.45 0.39
 -2 -12 14 0.07 0.29
 2 -12 14 1.17 0.36
 -2 -12 15 2.64 0.39
 2 -12 15 2.5 0.42
 -2 -12 16 1.59 0.34
 2 -12 16 1.62 0.34
 2 -12 17 0.6 0.29
 -2 -12 17 0.69 0.28
 2 -12 18 3.68 0.37
 -2 -12 18 4.24 0.39
 -2 -12 19 0.19 0.21
 2 -12 19 -0.2 0.19
 -2 -12 20 0.07 0.18
 2 -12 20 0.14 0.16
 -2 -12 21 0.68 0.17
 -2 12 21 0.9 0.18
 2 -13 0 11.42 1.12
 -2 13 0 8.94 0.6
 -2 -13 0 9.68 0.61
 -2 13 -1 263.87 3.67
 -2 13 1 265.95 3.65
 -2 -13 1 265.32 3.69
 -2 -13 -1 261.52 3.67
 2 -13 1 255.63 5.35
 2 -13 -1 260.06 5.37
 -2 -13 2 2.41 0.38
 2 -13 -2 2.23 0.65
 -2 13 -2 2.51 0.41
 -2 13 2 1.69 0.35
 2 -13 2 2.97 0.68
 -2 13 -3 31.98 1.08
 -2 13 3 33.42 1.06
 2 -13 -3 31.67 1.75
 2 -13 3 33.13 1.17
 2 -13 3 32.38 1.81
 -2 -13 3 30.51 1.06
 2 -13 4 7.32 0.6
 -2 13 -4 6.23 0.52
 2 -13 -4 6.06 0.85
 2 -13 4 7.59 0.99
 -2 -13 4 6.94 0.53
 2 -13 5 1.1 0.4
 -2 13 -5 0.82 0.35
 2 -13 -5 0.7 0.42
 2 -13 5 -0.02 0.48
 -2 -13 5 1.23 0.32
 -2 13 -6 41.07 1.26
 2 -13 -6 40.28 2.09
 2 -13 6 45.08 1.38
 -2 -13 6 40.85 1.23
 2 -13 6 43.39 2.18
 -2 -13 7 0.05 0.27
 2 -13 7 0.63 0.37
 -2 -13 8 35.49 1.17
 2 -13 8 38.97 1.26
 -2 -13 9 7.27 0.56
 2 -13 9 7.21 0.6
 -2 -13 10 0.83 0.31
 2 -13 10 0.54 0.34
 -2 -13 11 30.65 1.1
 2 -13 11 31 1.12
 -2 -13 12 1.77 0.37
 2 -13 12 1.89 0.4
 -2 -13 13 22.82 0.92
 2 -13 13 23.81 0.97
 -2 -13 14 10.31 0.62
 2 -13 14 9.4 0.63
 -2 -13 15 1.13 0.31
 2 -13 15 1.25 0.32
 -2 -13 16 9.76 0.58
 2 -13 16 9.36 0.57
 -2 -13 17 0.77 0.26
 2 -13 17 0.97 0.26
 -2 -13 18 2.74 0.31
 2 -13 18 2.61 0.31
 2 -13 19 5.83 0.36
 -2 -13 19 5.85 0.36
 -2 -13 20 -0.01 0.14
 -2 13 20 0.6 0.18
 -2 14 0 33.94 1.12
 -2 -14 0 33.45 1.11
 2 -14 0 32.32 1.85
 -2 14 -1 352.82 4.59
 -2 14 1 349.44 4.55
 -2 -14 1 345.33 4.57
 -2 -14 -1 349.66 4.57
 2 -14 1 351.87 6.59
 2 -14 -1 357.94 6.64
 2 -14 -2 24.16 1.59
 -2 14 -2 26.03 1
 -2 14 2 27.27 0.99
 -2 -14 2 25.72 0.99
 2 -14 2 27.32 1.11
 -2 -14 -2 27.96 1
 2 -14 2 27.81 1.7
 2 -14 -3 61.91 2.58
 -2 14 -3 61.55 1.58
 -2 14 3 62.39 1.49
 2 -14 3 62.35 1.68
 -2 -14 3 59.34 1.52
 2 -14 4 1.42 0.38
 -2 14 -4 1.58 0.36
 -2 14 4 1.33 0.33
 -2 -14 4 1.51 0.34
 -2 14 -5 0.84 0.34
 -2 14 5 1.03 0.3
 2 -14 5 0.43 0.34
 -2 -14 5 0.76 0.28
 -2 14 6 18.6 0.78
 2 -14 6 18.56 0.91
 -2 -14 6 17.74 0.83
 -2 14 7 8.56 0.57
 -2 -14 7 8.61 0.6
 2 -14 7 8.82 0.68
 -2 14 8 9.39 0.58
 -2 -14 8 9.62 0.62
 2 -14 8 10.58 0.74
 -2 14 9 213.31 3.04
 -2 -14 9 211.98 3.27
 2 -14 9 215.29 3.42
 -2 14 10 9.67 0.55
 -2 -14 10 9.99 0.64
 2 -14 10 9.28 0.66
 -2 -14 11 4.02 0.44
 2 -14 11 4.22 0.48
 2 -14 12 4.25 0.47
 -2 -14 12 4.2 0.45
 -2 -14 13 0.4 0.26
 2 -14 13 0.86 0.3
 2 -14 14 3.91 0.44
 -2 -14 14 4.09 0.42
 -2 -14 15 -0.01 0.24
 2 -14 15 -0.14 0.25
 -2 -14 16 3.35 0.36
 2 -14 16 3.63 0.36
 -2 -14 17 0.31 0.22
 2 -14 17 -0.12 0.2
 2 -14 18 0.83 0.21
 -2 -14 18 0.75 0.19
 -2 -14 19 18.66 0.54
 -2 14 19 20.08 0.6
 -2 15 0 33.39 1.13
 -2 -15 0 33.44 1.12
 -2 15 -1 152.81 2.65
 -2 15 1 151.69 2.6
 -2 -15 1 152.01 2.62
 -2 -15 -1 150.93 2.6
 2 -15 1 150.98 2.84
 -2 15 -2 23.59 0.99
 -2 15 2 23.1 0.92
 -2 -15 2 24.17 0.95
 -2 -15 -2 23.61 0.94
 2 -15 2 24.48 1.07
 -2 15 -3 37.17 1.22
 -2 15 3 38.4 1.17
 2 -15 3 39.2 1.32
 -2 -15 -3 36.8 1.16
 -2 -15 3 38.49 1.21
 -2 15 -4 26.89 1.08
 -2 15 4 26.68 0.96
 -2 -15 4 27.86 1.02
 2 -15 4 27.57 1.13
 2 -15 5 3.75 0.5
 -2 15 5 3.87 0.42
 -2 -15 5 4.12 0.46
 -2 15 6 9.55 0.58
 -2 -15 6 10.42 0.64
 2 -15 6 11.08 0.73
 -2 15 7 2.13 0.34
 -2 -15 7 1.99 0.34
 2 -15 7 2.34 0.46
 -2 15 8 30.48 0.97
 -2 -15 8 30.01 1.06
 2 -15 8 29.52 1.14
 -2 15 9 39.79 1.07
 2 -15 9 38.32 1.26
 -2 -15 9 39.85 1.2
 -2 -15 10 26.09 0.97
 2 -15 10 27.39 1.04
 2 -15 11 20.01 0.9
 -2 -15 11 21.62 0.85
 2 -15 12 3.16 0.42
 -2 -15 12 2.67 0.37
 2 -15 13 -0.02 0.27
 -2 -15 13 0.84 0.28
 -2 -15 14 -0.19 0.22
 2 -15 14 -0.16 0.25
 -2 -15 15 1.5 0.27
 2 -15 15 0.9 0.26
 2 -15 16 7.61 0.44
 -2 -15 16 7.37 0.42
 2 -15 17 0.79 0.19
 -2 15 17 0.5 0.21
 -2 -15 17 0.5 0.18
 -2 15 18 6.98 0.35
 -2 -16 0 6.93 0.54
 2 -16 0 7.58 0.66
 -2 16 0 6.64 0.56
 -2 16 -1 30.97 1.09
 -2 16 1 30.02 1.07
 -2 -16 1 29.24 1.04
 -2 -16 -1 29.96 1.03
 2 -16 1 30.12 1.18
 -2 -16 -2 6.16 0.49
 2 -16 2 6.9 0.62
 -2 16 -2 6.85 0.59
 -2 16 2 7.69 0.57
 -2 -16 2 6.78 0.53
 -2 16 -3 28.4 1.07
 -2 16 3 29.18 1
 -2 -16 -3 27.02 0.97
 -2 -16 3 27.22 0.99
 2 -16 3 28.35 1.13
 2 -16 4 6.27 0.61
 -2 -16 -4 5.56 0.47
 -2 16 4 6.12 0.5
 -2 -16 4 5.71 0.5
 -2 16 5 0.24 0.27
 -2 -16 5 0.41 0.26
 2 -16 5 0.08 0.35
 -2 16 6 10.78 0.59
 -2 -16 6 9.87 0.61
 2 -16 6 9.95 0.68
 -2 16 7 8.64 0.52
 -2 -16 7 7.98 0.56
 2 -16 7 9.12 0.67
 -2 16 8 22.11 0.78
 -2 -16 8 23.79 0.91
 2 -16 8 23.1 0.98
 -2 -16 9 7.79 0.54
 2 -16 9 6.99 0.6
 2 -16 10 2.32 0.4
 -2 -16 10 2.51 0.34
 2 -16 11 0.37 0.31
 -2 -16 11 0.53 0.28
 2 -16 12 3.56 0.4
 -2 -16 12 2.83 0.35
 -2 -16 13 17.46 0.68
 2 -16 13 16.63 0.69
 -2 -16 14 3.47 0.33
 2 -16 14 3.91 0.36
 -2 16 15 3.34 0.31
 -2 -16 15 3.05 0.28
 2 -16 15 2.43 0.28
 -2 16 16 1.93 0.24
 -2 -16 16 1.65 0.21
 2 -16 16 1.47 0.22
 -2 16 17 2.79 0.23
 -2 17 0 8.19 0.59
 2 -17 0 7.71 0.7
 -2 -17 0 7.05 0.53
 -2 -17 -1 83.62 1.74
 -2 17 -1 85.44 1.84
 -2 17 1 87.23 1.83
 2 -17 1 86.66 1.99
 2 -17 -1 84.33 1.99
 -2 -17 1 84.06 1.75
 -2 -17 -2 3.07 0.37
 2 -17 2 3.4 0.49
 -2 17 2 4.62 0.45
 -2 -17 2 3.41 0.39
 -2 17 3 19.01 0.79
 -2 -17 3 19.02 0.8
 2 -17 3 18.74 0.91
 -2 17 4 3.52 0.38
 -2 -17 4 3.47 0.4
 2 -17 4 3.23 0.48
 -2 17 5 1.11 0.28
 -2 -17 5 1.09 0.29
 2 -17 5 1.16 0.37
 -2 17 6 -0.22 0.22
 -2 -17 6 -0.27 0.26
 2 -17 6 0.07 0.31
 -2 17 7 -0.06 0.21
 -2 -17 7 0.02 0.24
 2 -17 7 -0.05 0.33
 2 -17 8 16.76 0.8
 -2 -17 8 15.46 0.69
 2 -17 9 48.67 1.3
 -2 -17 9 49.78 1.21
 2 -17 10 5.49 0.46
 -2 -17 10 5.37 0.4
 -2 17 10 6.79 0.4
 2 -17 11 0.39 0.25
 -2 17 11 0.59 0.21
 -2 -17 11 0.15 0.2
 2 -17 12 3.04 0.36
 -2 17 12 2.97 0.29
 -2 -17 12 2.4 0.29
 -2 17 13 1.3 0.21
 -2 -17 13 1.5 0.23
 2 -17 13 1.13 0.24
 -2 17 14 0.79 0.18
 -2 -17 14 1.23 0.2
 2 -17 14 1.46 0.24
 2 -17 15 0.97 0.18
 -2 -18 0 91.71 1.73
 2 -18 0 90.13 1.98
 2 -18 1 109.41 2.19
 2 -18 -1 108.3 2.18
 -2 -18 1 108.39 1.93
 -2 -18 2 117.84 2.04
 2 -18 -2 119.54 2.32
 2 -18 2 122.34 2.31
 2 -18 -3 9.47 0.67
 -2 18 3 9.49 0.54
 -2 -18 3 10.18 0.55
 2 -18 3 9.86 0.65
 -2 18 4 14.62 0.63
 -2 -18 4 14.24 0.63
 2 -18 4 13.72 0.72
 -2 18 5 -0.4 0.21
 -2 -18 5 0.06 0.22
 2 -18 5 -0.38 0.33
 -2 -18 6 2.33 0.31
 2 -18 6 2.56 0.39
 2 -18 7 15.26 0.71
 -2 -18 7 16.49 0.65
 -2 -18 8 14.78 0.6
 2 -18 8 15.76 0.72
 -2 -18 9 21.76 0.71
 2 -18 9 21.83 0.81
 2 -18 10 39.77 1.04
 -2 -18 10 40.57 0.94
 -2 -18 11 4.47 0.31
 2 -18 11 4.04 0.35
 2 -18 12 -0.18 0.19
 -2 -18 12 0.05 0.14
 2 -18 13 0.1 0.16
 2 -19 0 6.31 0.5
 2 -19 1 12.13 0.67
 2 -19 -1 13.07 0.7
 2 -19 -2 0.61 0.3
 2 -19 2 0.73 0.31
 2 -19 -3 0.25 0.28
 2 -19 3 0.4 0.3
 -2 -19 4 12.85 0.54
 2 -19 4 12.81 0.65
 2 -19 -4 13.38 0.68
 2 -19 -5 0.63 0.29
 -2 -19 5 0.68 0.2
 2 -19 5 0.26 0.25
 2 -19 -6 1.83 0.33
 -2 -19 6 2.61 0.27
 2 -19 6 2.76 0.36
 -2 -19 7 10.21 0.45
 2 -19 7 11.03 0.55
 2 -19 -7 10.84 0.59
 -2 -19 8 1.74 0.22
 2 -19 -8 1.95 0.32
 2 -19 8 2.08 0.3
 2 -19 9 3.62 0.32
 2 -19 10 7.17 0.39
 2 -19 11 2.82 0.25
 2 -19 -12 0.38 0.17
 2 -20 0 0.68 0.25
 2 -20 1 1.36 0.29
 2 -20 -1 0.73 0.25
 2 -20 -2 0.51 0.24
 2 -20 2 0.45 0.24
 2 -20 -3 1.44 0.28
 2 -20 3 1.37 0.27
 2 -20 -4 1.62 0.28
 2 -20 4 1.3 0.26
 2 -20 -5 3.04 0.33
 2 -20 5 2.68 0.3
 2 -20 -6 -0.25 0.22
 2 -20 6 0.09 0.2
 2 -20 -7 2.45 0.28
 2 -20 7 2.55 0.26
 2 -20 -8 0.42 0.19
 2 -20 8 0.25 0.16
 2 -20 -9 -0.05 0.16
 2 -21 0 2.13 0.25
 2 -21 1 2.49 0.26
 2 -21 -1 2.32 0.25
 2 -21 -2 6.6 0.36
 2 -21 2 6.91 0.37
 2 -21 3 5.01 0.32
 2 -21 -3 3.98 0.29
 2 -21 4 1.65 0.21
 2 -21 -4 1.31 0.21
 2 -21 -5 9.08 0.39
 3 0 0 -0.03 0.19
 3 0 -1 0.2 0.23
 3 0 1 0.13 0.2
 3 0 -2 0.81 0.26
 3 0 -3 -0.18 0.25
 3 0 -4 380.9 4.78
 3 0 -5 0.19 0.27
 3 0 -6 37.51 1.3
 3 0 -7 -0.09 0.32
 3 0 -8 52.26 1.72
 3 0 -9 0.19 0.34
 3 0 -10 98.49 2.68
 3 0 -11 0.63 0.46
 3 0 -12 20.71 1.37
 -3 0 12 20.11 0.76
 3 0 -13 -0.66 0.5
 -3 0 13 0 0.24
 -3 0 14 25.65 0.91
 3 0 -14 25.79 1.69
 -3 0 15 -0.17 0.25
 -3 0 16 13.59 0.7
 -3 0 17 0.19 0.27
 -3 0 18 30.09 1.07
 -3 0 19 -0.15 0.31
 -3 0 20 7.3 0.54
 -3 0 21 -0.01 0.25
 -3 0 21 -0.28 0.27
 -3 0 22 0.11 0.21
 -3 0 22 0.1 0.22
 -3 0 23 -0.12 0.19
 -3 0 23 -0.15 0.19
 3 1 0 0.15 0.17
 3 -1 0 -0.17 0.27
 3 1 -1 75.84 1.36
 3 -1 1 74.97 1.59
 3 1 1 73.2 1.29
 3 -1 -1 72.62 1.57
 3 -1 -2 15.9 0.74
 3 1 -2 16.67 0.63
 3 1 2 16.74 0.6
 3 -1 -3 2.49 0.38
 3 1 -3 2.41 0.3
 3 1 -4 1.96 0.34
 3 -1 -4 1.98 0.37
 3 1 -5 0.06 0.25
 3 -1 -5 0.28 0.31
 3 1 -6 4.7 0.5
 3 -1 -6 4.01 0.51
 3 -1 -7 18.64 1.02
 3 1 -7 19.73 0.97
 3 -1 -8 37.29 1.5
 3 1 -8 36.85 1.42
 3 -1 -9 52.69 1.89
 3 1 -9 53.39 1.81
 3 -1 -10 60.47 2.11
 3 1 -10 62.52 2.09
 3 -1 -11 0.79 0.51
 3 1 -11 0.07 0.42
 -3 1 12 18.43 0.74
 -3 -1 12 19.28 0.74
 3 -1 -12 19.74 1.33
 3 1 -12 21.37 1.36
 3 -1 -13 4.04 0.76
 -3 1 13 4.93 0.43
 -3 -1 13 4.13 0.4
 3 -1 -14 -0.46 0.52
 -3 1 14 -0.04 0.26
 -3 -1 14 0.15 0.23
 3 -1 -15 0.16 0.6
 -3 1 15 0.92 0.31
 -3 -1 15 0.51 0.27
 -3 -1 16 53.86 1.4
 -3 1 16 52.74 1.4
 -3 1 17 16.22 0.78
 -3 -1 17 16.31 0.77
 -3 -1 18 33.43 1.12
 -3 1 18 34.52 1.12
 -3 -1 19 3.94 0.46
 -3 1 19 3.14 0.41
 -3 1 20 -0.06 0.26
 -3 -1 20 0.08 0.27
 -3 1 20 -0.13 0.26
 -3 1 21 1.6 0.33
 -3 -1 21 2.69 0.37
 -3 1 21 1.8 0.29
 -3 1 22 1.06 0.28
 -3 -1 22 0.96 0.26
 -3 -1 22 0.93 0.26
 -3 1 22 1.11 0.25
 -3 1 23 0.23 0.18
 -3 1 23 0.09 0.19
 -3 -1 23 0.56 0.2
 -3 -1 23 0.17 0.19
 -3 -1 24 0.4 0.17
 -3 -1 24 0.55 0.17
 3 2 0 0.13 0.12
 3 -2 0 -0.11 0.27
 3 2 1 125.76 1.56
 3 2 -1 128.41 1.68
 3 -2 1 123.12 2.3
 3 -2 -1 126.04 2.33
 3 -2 -2 8.41 0.61
 3 2 -2 8.52 0.41
 3 2 2 7.81 0.32
 3 -2 -3 4.12 0.48
 3 2 -3 3.67 0.33
 3 2 -4 0.53 0.26
 3 -2 -4 0.74 0.36
 3 -2 -5 28.36 1.18
 3 2 -5 30.03 0.99
 3 2 -6 1.8 0.33
 3 -2 -6 1.11 0.38
 3 -2 -7 81.06 2.18
 3 2 -7 82.42 1.99
 3 -2 -8 42.39 1.64
 3 2 -8 42.41 1.51
 3 -2 -9 25.43 1.35
 3 2 -9 26.75 1.28
 3 -2 -10 153.37 3.57
 3 2 -10 162.55 3.49
 3 -2 -11 65.86 2.35
 -3 -2 12 32.09 0.97
 -3 2 12 33.36 0.99
 3 -2 -12 33.76 1.75
 -3 2 13 2.43 0.34
 3 -2 -13 1.66 0.58
 -3 -2 13 2.71 0.35
 3 -2 -14 0.96 0.52
 -3 2 14 1.4 0.31
 -3 -2 14 2.24 0.35
 3 -2 -15 -0.44 0.65
 -3 2 15 -0.22 0.28
 -3 -2 15 0.16 0.25
 -3 -2 16 35.57 1.13
 -3 2 16 35.31 1.13
 -3 2 17 4.24 0.45
 -3 -2 17 3.58 0.44
 -3 2 18 35.74 1.12
 -3 2 18 36.49 1.17
 -3 -2 18 38.17 1.19
 -3 2 19 22.94 0.91
 -3 -2 19 21.95 0.89
 -3 2 19 21.57 0.87
 -3 2 20 1.65 0.32
 -3 2 20 1.19 0.3
 -3 -2 20 1.89 0.36
 -3 2 21 0.47 0.26
 -3 -2 21 1.18 0.29
 -3 2 21 0.95 0.26
 -3 2 22 8.2 0.44
 -3 2 22 9.02 0.53
 -3 -2 22 8.58 0.52
 -3 2 23 -0.05 0.17
 -3 -2 23 -0.24 0.18
 -3 -2 24 0.88 0.18
 -3 -2 24 1.15 0.18
 3 -3 0 0.28 0.33
 3 -3 1 138.85 2.58
 3 -3 -1 136.17 2.57
 3 -3 -2 5.81 0.57
 3 3 -3 86.35 1.39
 3 -3 -3 84.5 2.04
 3 -3 -4 2.65 0.47
 3 3 -4 3.85 0.35
 3 -3 -5 54.48 1.69
 3 3 -5 56.91 1.35
 3 -3 -6 43.75 1.57
 3 3 -6 45.73 1.32
 3 -3 -7 94.26 2.42
 3 -3 -8 1.99 0.5
 3 -3 -9 82.3 2.48
 3 -3 -10 0.99 0.54
 3 -3 -11 39.91 1.86
 3 -3 -12 48.5 2.15
 -3 3 12 47.6 1.2
 -3 -3 12 47.72 1.21
 3 -3 -13 2.5 0.62
 -3 3 13 1.56 0.3
 -3 -3 13 1.64 0.29
 -3 3 14 0.07 0.25
 3 -3 -14 -0.25 0.53
 -3 -3 14 0.07 0.25
 -3 -3 15 32.36 1.07
 3 -3 -15 35.23 2.06
 -3 3 15 31.88 1.06
 -3 3 16 2.73 0.39
 -3 3 16 2.55 0.4
 -3 -3 16 2.45 0.39
 -3 -3 17 10.69 0.65
 -3 3 17 9.54 0.62
 -3 3 17 10.31 0.63
 -3 3 18 13.15 0.71
 -3 3 18 14.16 0.71
 -3 -3 18 14.19 0.73
 -3 3 18 14.7 0.7
 -3 3 19 18.83 0.84
 -3 3 19 18.73 0.79
 -3 -3 19 19.42 0.85
 -3 3 20 20.67 0.83
 -3 3 20 19.48 0.77
 -3 -3 20 21.32 0.86
 -3 3 21 8.39 0.53
 -3 3 21 7.86 0.48
 -3 -3 21 7.78 0.51
 -3 -3 22 0.29 0.24
 -3 3 22 0.21 0.18
 -3 -3 23 0.25 0.19
 -3 -3 23 0 0.18
 -3 -3 24 0.08 0.15
 -3 -3 24 0.17 0.15
 3 -4 0 -0.3 0.39
 3 -4 -1 214.52 3.58
 3 -4 1 219.33 3.6
 3 -4 -2 46.87 1.52
 3 -4 -3 7.44 0.68
 3 -4 -4 3.85 0.56
 3 -4 -5 9.58 0.76
 3 -4 -6 0.02 0.39
 3 -4 -7 100.93 2.62
 3 -4 -8 0.65 0.45
 3 -4 -9 14.97 1.11
 3 -4 -10 46.2 2
 -3 4 10 48.63 1.17
 3 -4 -11 55.46 2.25
 -3 4 11 53.06 1.27
 -3 4 11 55.62 1.3
 -3 -4 12 35.68 1.04
 -3 4 12 37.8 1.07
 -3 4 12 37.35 1.07
 3 -4 -12 38.07 1.96
 3 -4 -13 1.96 0.71
 -3 4 13 2.14 0.35
 -3 4 13 1.14 0.32
 -3 -4 13 2.31 0.35
 -3 4 14 59.87 1.47
 3 -4 -14 63.54 2.71
 -3 -4 14 61.67 1.49
 -3 4 14 62.63 1.48
 -3 -4 15 8.73 0.6
 -3 4 15 7.1 0.55
 -3 4 15 8.08 0.56
 3 -4 -15 6.99 1.02
 -3 4 16 1.79 0.35
 -3 -4 16 2.24 0.38
 -3 4 16 1.98 0.38
 -3 4 17 42.05 1.25
 -3 4 17 40.94 1.21
 -3 -4 17 43.21 1.28
 -3 -4 18 61.23 1.52
 -3 4 18 60.49 1.52
 -3 4 18 61.99 1.47
 -3 4 19 3.22 0.41
 -3 4 19 2.9 0.38
 -3 -4 19 2.66 0.38
 -3 4 19 2.33 0.34
 -3 4 20 28.9 0.9
 -3 -4 20 30.19 0.99
 -3 4 21 0.72 0.23
 -3 -4 21 0.9 0.27
 -3 -4 22 0.29 0.2
 -3 -4 23 -0.06 0.18
 -3 -4 24 2.73 0.24
 -3 -4 24 2.47 0.22
 3 -5 0 -0.42 0.44
 3 -5 1 44.43 1.56
 3 -5 -1 45.57 1.58
 3 -5 -2 2.62 0.48
 3 -5 -3 68.49 1.99
 3 -5 -4 0.61 0.42
 3 -5 -5 48.04 1.73
 3 -5 -6 6.53 0.74
 3 -5 -7 0.75 0.45
 3 -5 -8 19.56 1.23
 3 -5 -9 2.14 0.51
 -3 5 10 19.68 0.74
 3 -5 -10 17.83 1.29
 -3 5 10 17.6 0.69
 -3 5 11 2.12 0.31
 3 -5 -11 1.69 0.56
 -3 5 11 2.27 0.37
 -3 -5 11 1.96 0.31
 -3 5 12 0.23 0.26
 -3 -5 12 0.69 0.25
 -3 5 12 0.29 0.23
 -3 5 13 0.56 0.28
 -3 5 13 0.35 0.28
 -3 -5 13 0.12 0.24
 3 -5 -13 0.99 0.61
 -3 -5 14 18.3 0.81
 -3 5 14 19.46 0.82
 3 -5 -14 20.89 1.62
 -3 5 14 19.23 0.81
 -3 -5 15 110.16 2.11
 -3 5 15 110.45 2.09
 -3 5 15 106.56 2.08
 -3 5 16 54.64 1.44
 -3 5 16 55.05 1.41
 -3 -5 16 54.8 1.44
 -3 5 17 13.72 0.73
 -3 5 17 14.25 0.71
 -3 -5 17 14.76 0.75
 -3 5 18 1.56 0.34
 -3 -5 18 1.41 0.33
 -3 5 19 15.77 0.69
 -3 -5 19 15.85 0.76
 -3 5 19 17.62 0.74
 -3 5 20 0.49 0.24
 -3 5 20 0.48 0.24
 -3 -5 20 -0.04 0.25
 -3 5 21 3.53 0.31
 -3 -5 21 3.83 0.39
 -3 -5 22 0.14 0.2
 -3 -5 23 0.14 0.17
 3 -6 0 0 0.42
 3 -6 -1 417.32 5.99
 3 -6 1 418.18 6.01
 3 -6 -2 2.6 0.52
 3 -6 -3 184.94 3.63
 3 -6 -4 13.6 0.98
 3 -6 -5 22.17 1.25
 3 -6 -6 6.7 0.82
 3 -6 -7 136.94 3.32
 3 -6 -8 17.79 1.24
 3 -6 -9 37.11 1.8
 -3 6 9 38.72 1.04
 3 -6 -10 4.52 0.72
 -3 6 10 4.65 0.41
 -3 6 11 31.2 0.99
 3 -6 -11 30.44 1.77
 -3 -6 11 28.18 0.92
 -3 6 12 0.3 0.28
 3 -6 -12 -0.5 0.63
 -3 -6 12 0.02 0.27
 -3 6 13 0.48 0.26
 -3 -6 13 0.86 0.3
 3 -6 -13 0.75 0.57
 3 -6 -14 10.54 1.2
 -3 6 14 8.88 0.58
 -3 -6 14 8.8 0.57
 -3 6 15 37.72 1.13
 -3 -6 15 37.65 1.17
 -3 6 16 40.48 1.18
 -3 -6 16 42.99 1.25
 -3 6 17 28.42 0.97
 -3 -6 17 28.51 1.02
 -3 6 18 20 0.79
 -3 -6 18 19.51 0.84
 -3 6 19 0.73 0.24
 -3 -6 19 0.76 0.3
 -3 6 19 0.49 0.26
 -3 6 20 3.99 0.35
 -3 -6 20 3.49 0.38
 -3 6 20 3.95 0.38
 -3 6 21 0.08 0.18
 -3 -6 21 0.37 0.25
 -3 -6 22 0.44 0.22
 -3 -6 23 0.79 0.18
 3 -7 0 -0.18 0.49
 3 -7 1 12.94 0.97
 3 -7 -1 12.29 0.94
 3 -7 -2 66.01 2.13
 3 -7 -3 0.28 0.39
 3 -7 -4 1.63 0.52
 3 -7 -5 -0.14 0.43
 3 -7 -6 12.48 1.05
 -3 7 7 11.09 0.55
 3 -7 -7 10 1.01
 -3 7 8 10.26 0.55
 3 -7 -8 10.23 1.03
 -3 7 -9 3.74 0.38
 -3 7 9 3.7 0.4
 3 -7 -9 3.87 0.75
 3 -7 -10 0.16 0.5
 -3 7 10 0.33 0.24
 -3 -7 11 37.31 1.1
 -3 7 11 38.81 1.13
 3 -7 -11 39.64 2.07
 -3 7 12 -0.34 0.28
 -3 -7 12 0.13 0.24
 -3 7 13 2.68 0.39
 -3 -7 13 2.12 0.35
 3 -7 -13 3.17 0.83
 -3 7 14 16.51 0.76
 -3 -7 14 17.43 0.78
 -3 7 15 4.64 0.45
 -3 -7 15 4.29 0.44
 -3 7 16 6.12 0.48
 -3 -7 16 5.82 0.5
 -3 7 17 3.25 0.37
 -3 -7 17 2.61 0.35
 -3 7 18 6.77 0.46
 -3 -7 18 7.39 0.53
 -3 7 19 0.55 0.23
 -3 -7 19 0.02 0.24
 -3 -7 20 7.56 0.49
 -3 7 20 8.33 0.5
 -3 7 21 0.51 0.19
 -3 -7 21 0.37 0.2
 -3 -7 22 -0.1 0.16
 -3 7 22 -0.07 0.14
 -3 -7 23 0.21 0.13
 3 -8 0 0.01 0.38
 3 -8 1 9.14 0.88
 3 -8 -1 9.84 0.89
 3 -8 2 25.08 1.41
 3 -8 -2 25.34 1.37
 3 -8 -3 4.2 0.7
 3 -8 -4 1.13 0.46
 3 -8 -5 4.49 0.74
 -3 8 6 0.88 0.25
 3 -8 -6 0.84 0.55
 -3 8 -7 0.3 0.22
 -3 8 7 0.51 0.26
 3 -8 -7 0.14 0.42
 -3 8 -8 27.85 0.91
 3 -8 -8 30.61 1.72
 -3 8 8 29.28 0.94
 -3 8 -9 0.02 0.23
 -3 8 9 0.27 0.26
 3 -8 -9 -0.24 0.44
 3 -8 -10 99.19 3.24
 -3 8 10 98.47 1.87
 -3 -8 10 92.15 1.82
 3 -8 -11 5.1 0.91
 -3 8 11 5.36 0.48
 -3 -8 11 5.58 0.46
 -3 8 12 11.84 0.66
 -3 -8 12 11.22 0.63
 3 -8 12 11.87 0.63
 3 -8 -12 12.43 1.26
 3 -8 13 3.87 0.4
 -3 8 13 3.38 0.4
 -3 -8 13 3.71 0.41
 -3 -8 14 8.38 0.58
 3 -8 14 7.2 0.53
 -3 8 14 8.15 0.56
 -3 8 15 0.48 0.28
 -3 -8 15 0.14 0.27
 3 -8 15 0.4 0.27
 -3 8 16 56.97 1.37
 -3 -8 16 58.85 1.47
 -3 8 17 0.85 0.26
 -3 -8 17 0.91 0.3
 -3 -8 18 2.25 0.35
 -3 -8 19 2.37 0.33
 -3 -8 20 0.83 0.25
 -3 8 20 1.54 0.29
 -3 8 21 0.39 0.19
 -3 -8 21 0.32 0.18
 -3 8 22 -0.31 0.16
 -3 -8 22 -0.03 0.15
 3 -9 0 -0.7 0.51
 3 -9 1 42.85 1.86
 3 -9 -1 41.14 1.82
 3 -9 2 63.21 2.3
 3 -9 -2 62.44 2.26
 3 -9 -3 1.29 0.55
 -3 9 -3 1.03 0.26
 3 -9 3 1.54 0.6
 3 -9 -4 19.69 1.33
 -3 9 -4 18.43 0.72
 -3 9 -5 10.63 0.58
 3 -9 -5 10.32 1.01
 3 -9 -6 110.62 3.22
 -3 9 -6 104.6 1.91
 3 -9 6 100.41 1.92
 -3 9 -7 14.09 0.68
 3 -9 -7 14.5 1.25
 3 -9 7 13.81 0.66
 -3 9 -8 2.28 0.33
 3 -9 -8 3.75 0.77
 3 -9 8 2.57 0.37
 -3 9 -9 8.78 0.56
 -3 9 9 9.61 0.58
 3 -9 9 9.79 0.59
 3 -9 -9 9.18 1.06
 3 -9 -10 5.19 0.82
 -3 9 10 5.35 0.47
 -3 -9 10 5.6 0.46
 3 -9 10 5.89 0.48
 3 -9 -11 2.74 0.71
 3 -9 11 3.21 0.38
 -3 9 11 2.75 0.38
 -3 -9 11 2.95 0.38
 -3 9 12 -0.5 0.31
 -3 -9 12 0.26 0.26
 3 -9 12 -0.12 0.26
 -3 9 13 -0.25 0.3
 -3 -9 13 0.03 0.25
 3 -9 13 -0.07 0.24
 -3 -9 14 0.69 0.27
 3 -9 14 0.47 0.26
 -3 -9 15 -0.05 0.25
 3 -9 15 -0.25 0.24
 -3 -9 16 6.99 0.53
 3 -9 16 6.83 0.49
 -3 -9 17 1.29 0.3
 -3 -9 18 11.23 0.6
 -3 -9 19 4.69 0.4
 -3 9 19 5.41 0.46
 -3 9 20 -0.05 0.22
 -3 -9 20 0.31 0.19
 -3 9 21 1.12 0.22
 -3 -9 21 0.65 0.18
 3 -10 0 0.21 0.42
 3 -10 1 19.23 1.32
 3 -10 -1 17.68 1.28
 -3 10 -2 29.75 0.97
 3 -10 2 30.4 1.7
 -3 10 2 31.75 0.93
 3 -10 -2 31.7 1.69
 -3 10 -3 30.94 1
 3 -10 3 32.57 1.04
 3 -10 3 32.55 1.74
 3 -10 -3 30.14 1.66
 3 -10 4 -0.04 0.25
 -3 10 -4 0.12 0.23
 3 -10 -4 -0.03 0.48
 3 -10 4 -0.13 0.5
 -3 10 -5 12.27 0.64
 3 -10 5 12.52 0.65
 3 -10 -5 12.7 1.16
 -3 10 -6 17.48 0.77
 3 -10 -6 19.98 1.46
 3 -10 6 16.93 0.76
 -3 10 -7 26.35 0.94
 3 -10 -7 26.72 1.68
 3 -10 7 26.84 0.95
 -3 10 -8 16.04 0.76
 3 -10 -8 13.69 1.25
 3 -10 8 14.57 0.72
 3 -10 -9 16.64 1.4
 3 -10 9 17.72 0.79
 3 -10 10 25.13 0.94
 3 -10 -10 25.18 1.77
 -3 -10 10 24.93 0.91
 3 -10 11 9.56 0.59
 -3 -10 11 9.21 0.6
 3 -10 12 21.57 0.87
 -3 -10 12 22.32 0.89
 -3 -10 13 23.2 0.9
 3 -10 13 22.6 0.89
 3 -10 14 12.78 0.67
 -3 -10 14 13.14 0.68
 -3 -10 15 14.06 0.7
 3 -10 15 12.81 0.67
 -3 -10 16 80.11 1.68
 3 -10 16 79.74 1.62
 -3 -10 17 5.83 0.46
 3 -10 17 5.68 0.42
 -3 -10 18 4.68 0.4
 -3 -10 19 -0.1 0.18
 -3 10 19 0.08 0.25
 -3 -10 20 3.31 0.28
 -3 10 20 4.34 0.34
 -3 10 21 0.12 0.16
 -3 -10 21 0.15 0.14
 3 -11 0 -0.48 0.56
 3 -11 -1 0.87 0.45
 -3 11 -1 1.79 0.36
 3 -11 1 1.11 0.47
 3 -11 -2 13.49 1.17
 -3 11 -2 12.5 0.67
 3 -11 2 14.33 1.24
 3 -11 -3 20.68 1.43
 -3 11 -3 22.11 0.87
 3 -11 3 21.94 0.89
 3 -11 3 22.65 1.53
 -3 11 3 20.78 0.8
 3 -11 4 3.74 0.42
 -3 11 -4 4.24 0.45
 3 -11 -4 3.61 0.77
 3 -11 4 4.37 0.83
 -3 11 -5 12.94 0.7
 3 -11 5 12.65 0.69
 3 -11 -5 15.65 1.31
 3 -11 5 12.99 1.21
 -3 11 -6 44.56 1.26
 3 -11 -6 47.39 2.24
 3 -11 6 42.84 1.25
 -3 11 -7 18.26 0.82
 3 -11 -7 19.97 1.51
 3 -11 7 18.49 0.83
 -3 11 -8 8.84 0.6
 3 -11 8 9.52 0.63
 3 -11 -8 8.96 1.07
 3 -11 9 2.14 0.37
 -3 -11 10 85.07 1.78
 3 -11 10 87.96 1.86
 -3 -11 11 1.07 0.3
 3 -11 11 0.64 0.25
 -3 -11 12 1.1 0.3
 3 -11 12 1.1 0.32
 -3 -11 13 1.81 0.34
 3 -11 13 1.6 0.31
 -3 -11 14 8.14 0.54
 3 -11 14 8.32 0.56
 -3 -11 15 2.93 0.36
 3 -11 15 3.34 0.38
 3 -11 16 48.45 1.2
 -3 -11 16 50.98 1.25
 -3 -11 17 8.43 0.5
 3 -11 17 8.88 0.48
 -3 -11 18 -0.22 0.19
 -3 11 18 0.2 0.26
 -3 11 19 1.72 0.28
 -3 -11 19 1.61 0.24
 -3 11 20 0.1 0.18
 -3 -11 20 0.27 0.15
 -3 11 21 1.76 0.2
 3 -12 0 -1.02 0.54
 -3 12 0 -0.02 0.3
 -3 12 -1 54.33 1.4
 3 -12 1 51.02 2.34
 3 -12 -1 54.32 2.38
 -3 12 -2 14.3 0.73
 3 -12 -2 13.24 1.2
 3 -12 2 12.73 0.74
 3 -12 2 11.97 1.19
 3 -12 3 8.21 0.61
 -3 12 -3 8.35 0.59
 3 -12 -3 7.83 0.94
 -3 12 3 9.98 0.55
 3 -12 3 9 1.09
 3 -12 4 5.46 0.5
 3 -12 4 4.4 0.78
 -3 12 -4 5.2 0.49
 3 -12 -4 6.7 0.99
 -3 12 4 6.1 0.47
 3 -12 5 0.28 0.28
 -3 12 -5 0.06 0.32
 3 -12 5 -0.65 0.5
 -3 12 -6 0.18 0.3
 3 -12 -6 0.73 0.55
 3 -12 6 0.35 0.27
 -3 12 -7 65.53 1.63
 3 -12 7 69.4 1.65
 3 -12 8 0.89 0.35
 3 -12 9 22.69 0.92
 3 -12 10 14.32 0.74
 -3 -12 10 15.39 0.72
 -3 -12 11 10.22 0.59
 3 -12 11 9.85 0.62
 -3 -12 12 0.07 0.24
 3 -12 12 0.11 0.25
 -3 -12 13 0.15 0.22
 3 -12 13 0.36 0.26
 -3 -12 14 6.92 0.49
 3 -12 14 5.68 0.47
 -3 -12 15 10.53 0.57
 3 -12 15 10.55 0.57
 -3 -12 16 26.6 0.84
 3 -12 16 24.94 0.81
 -3 -12 17 0.3 0.19
 -3 12 17 0.23 0.26
 3 -12 17 0.79 0.23
 -3 12 18 0.06 0.23
 -3 -12 18 0.62 0.19
 -3 12 19 1.4 0.24
 -3 -12 19 2.07 0.21
 -3 12 20 4.15 0.29
 -3 13 0 0.65 0.35
 -3 13 -1 1.49 0.4
 -3 13 1 0.92 0.37
 3 -13 2 0.57 0.33
 -3 13 -2 0.36 0.33
 -3 13 2 0 0.3
 3 -13 3 5.11 0.51
 -3 13 -3 4.43 0.49
 3 -13 4 6.09 0.55
 -3 13 -4 5.36 0.51
 -3 13 4 5.5 0.44
 -3 13 -5 12.83 0.74
 3 -13 5 13.62 0.75
 -3 13 5 15.05 0.71
 -3 13 -6 6.84 0.58
 3 -13 6 6.98 0.57
 -3 13 -7 37.67 1.24
 3 -13 7 41.33 1.26
 3 -13 8 15.79 0.8
 3 -13 9 16.41 0.81
 3 -13 10 1.76 0.35
 -3 -13 11 0.67 0.26
 3 -13 11 1.13 0.32
 -3 -13 12 10.88 0.59
 3 -13 12 11.83 0.64
 3 -13 13 1.86 0.32
 -3 -13 13 1.95 0.3
 -3 -13 14 0.8 0.26
 3 -13 14 0.87 0.25
 -3 -13 15 5.96 0.41
 3 -13 15 6.11 0.42
 -3 13 16 0.94 0.3
 -3 -13 16 0.74 0.21
 3 -13 16 0.76 0.22
 -3 13 17 0.36 0.25
 -3 -13 17 -0.18 0.16
 -3 13 18 6.1 0.38
 -3 13 19 6.2 0.34
 -3 14 0 0.52 0.37
 -3 14 -1 42.24 1.31
 -3 14 1 42.1 1.29
 3 -14 1 42.17 1.33
 3 -14 2 4.01 0.51
 -3 14 -2 4.47 0.51
 -3 14 2 3.96 0.49
 -3 14 -3 26.95 1.04
 -3 14 3 28.09 1.04
 3 -14 3 28.92 1.09
 3 -14 4 0.34 0.33
 -3 14 -4 0.3 0.34
 -3 14 4 0.26 0.31
 -3 14 -5 20.75 0.92
 -3 14 5 20.76 0.89
 -3 14 5 22.61 0.82
 3 -14 5 21.2 0.93
 -3 14 -6 0.92 0.35
 -3 14 6 1.34 0.29
 3 -14 6 1.69 0.36
 3 -14 7 10.8 0.67
 -3 14 7 12.01 0.66
 -3 14 8 1.4 0.33
 3 -14 8 0.89 0.32
 3 -14 9 1.09 0.31
 3 -14 10 0.05 0.27
 3 -14 11 0.38 0.28
 3 -14 12 2.5 0.34
 -3 14 13 2.68 0.3
 -3 14 13 3.01 0.38
 3 -14 13 2.42 0.34
 -3 14 14 -0.47 0.28
 3 -14 14 -0.1 0.21
 3 -14 15 14.33 0.57
 -3 14 15 15.05 0.65
 -3 14 16 -0.33 0.23
 3 -14 16 0.14 0.16
 -3 14 17 0.66 0.2
 -3 14 18 0.8 0.18
 3 -15 0 -0.26 0.34
 -3 15 0 -0.08 0.33
 3 -15 1 9.79 0.67
 -3 15 -1 8.27 0.63
 -3 15 1 9.65 0.65
 3 -15 2 3.45 0.47
 -3 15 -2 3.82 0.49
 -3 15 2 3.2 0.44
 -3 15 3 9.43 0.63
 -3 15 -3 8.98 0.67
 3 -15 3 9.85 0.68
 -3 15 -4 1.31 0.39
 -3 15 4 0.89 0.34
 3 -15 4 1.35 0.37
 -3 15 -5 5.02 0.52
 -3 15 5 5.07 0.49
 3 -15 5 5.58 0.53
 -3 15 6 11.82 0.67
 3 -15 6 10.66 0.67
 -3 15 7 11.89 0.64
 3 -15 7 11.28 0.68
 -3 15 7 11.08 0.59
 -3 15 8 0.21 0.29
 -3 15 8 0.94 0.29
 3 -15 8 0.31 0.27
 -3 15 9 6.19 0.46
 -3 15 9 5.86 0.47
 3 -15 9 5.7 0.48
 -3 15 10 0.24 0.24
 -3 15 10 0.38 0.26
 3 -15 10 0.54 0.27
 -3 15 11 0.95 0.24
 -3 15 11 1.17 0.3
 3 -15 11 1.53 0.32
 -3 15 12 0.41 0.2
 3 -15 12 0.09 0.21
 -3 15 12 0.45 0.25
 -3 15 13 1.26 0.29
 3 -15 13 0.94 0.25
 -3 15 14 2.82 0.32
 3 -15 14 1.96 0.26
 -3 15 15 1.29 0.25
 3 -15 15 0.89 0.19
 -3 15 16 1.49 0.23
 -3 15 17 0.81 0.17
 3 -16 0 -0.43 0.37
 -3 16 0 0.45 0.34
 -3 16 -1 22.64 0.94
 -3 16 1 21.91 0.91
 3 -16 1 21.86 0.96
 3 -16 -1 21.32 0.96
 3 -16 2 9.06 0.65
 -3 16 2 9.07 0.63
 -3 16 -2 9.56 0.66
 3 -16 3 6.16 0.54
 -3 16 -3 5.72 0.55
 -3 16 3 6.34 0.52
 -3 16 -4 7.5 0.6
 -3 16 4 6.66 0.51
 3 -16 4 5.75 0.53
 -3 16 5 1.8 0.33
 3 -16 5 1.86 0.36
 -3 16 6 1.6 0.32
 3 -16 6 1.75 0.36
 -3 16 7 11.5 0.61
 3 -16 7 12.12 0.67
 -3 16 8 7.65 0.5
 -3 16 8 6.9 0.44
 3 -16 8 7.63 0.53
 -3 16 9 9.17 0.5
 3 -16 9 9.54 0.57
 -3 16 9 8.66 0.48
 -3 16 10 5.29 0.37
 -3 16 10 5.17 0.39
 3 -16 10 5.62 0.44
 -3 16 11 1.73 0.27
 3 -16 11 1.59 0.27
 -3 16 12 2.12 0.27
 3 -16 12 2.03 0.27
 -3 16 13 1.5 0.25
 3 -16 13 1.05 0.21
 -3 16 14 -0.03 0.17
 3 -16 14 -0.31 0.15
 -3 16 15 1.41 0.2
 3 -17 0 0.27 0.3
 -3 17 0 -0.15 0.3
 3 -17 1 2.86 0.42
 3 -17 -1 2.46 0.41
 -3 17 -1 2.92 0.43
 -3 17 1 3.01 0.42
 -3 17 -2 11.85 0.69
 -3 17 2 11.55 0.65
 3 -17 2 11.32 0.66
 3 -17 -2 10.82 0.67
 3 -17 -3 1.49 0.38
 -3 17 3 1.88 0.34
 3 -17 3 1.65 0.38
 -3 17 4 10.01 0.57
 3 -17 4 9.19 0.59
 -3 17 5 0.86 0.3
 3 -17 5 1.07 0.3
 -3 17 6 2.26 0.32
 3 -17 6 2.12 0.36
 -3 17 7 0.17 0.22
 3 -17 7 0.04 0.24
 -3 17 8 5.47 0.39
 3 -17 8 5.18 0.42
 -3 17 9 1.61 0.24
 3 -17 9 1.1 0.25
 3 -17 10 1.43 0.25
 -3 17 11 3.22 0.25
 3 -17 11 3.09 0.3
 -3 17 12 1.54 0.2
 3 -17 12 1.36 0.21
 3 -18 0 0.05 0.27
 3 -18 -1 0.88 0.29
 -3 18 1 1.33 0.31
 3 -18 1 1.03 0.31
 3 -18 -2 3.89 0.42
 -3 18 2 4.11 0.4
 3 -18 2 3.96 0.42
 3 -18 -3 5.56 0.47
 -3 18 3 5.91 0.44
 3 -18 3 6.15 0.46
 3 -18 -4 0.18 0.26
 -3 18 4 0.36 0.23
 3 -18 4 0.36 0.26
 -3 18 5 13.52 0.58
 3 -18 5 12.89 0.62
 3 -18 -5 12.53 0.64
 -3 18 6 13.9 0.56
 3 -18 6 13.04 0.6
 3 -18 -6 12.44 0.64
 -3 18 7 1.57 0.23
 3 -18 7 2.48 0.3
 -3 18 8 0.73 0.2
 3 -18 8 0.82 0.21
 3 -18 9 2.22 0.26
 3 -18 10 -0.07 0.17
 3 -19 0 -0.03 0.22
 3 -19 1 -0.34 0.23
 3 -19 -1 -0.35 0.24
 3 -19 2 7.87 0.47
 3 -19 -2 8.49 0.5
 3 -19 -3 2.7 0.33
 3 -19 3 2.89 0.32
 3 -19 -4 0.01 0.23
 3 -19 4 0.33 0.22
 3 -19 -5 0.4 0.23
 3 -19 5 0.05 0.2
 3 -19 6 20.38 0.64
 3 -19 -6 21.27 0.71
 3 -19 -7 2.48 0.29
 3 -19 7 2.18 0.24
 3 -19 -8 0.64 0.21
 3 -19 8 0.45 0.16
 3 -19 -9 -0.04 0.16
 3 -20 0 -0.23 0.18
 3 -20 1 -0.11 0.17
 3 -20 -1 0.17 0.17
 3 -20 2 3.82 0.29
 3 -20 -2 3.77 0.3
 3 -20 3 1.92 0.23
 3 -20 -3 2.27 0.26
 3 -20 4 0.29 0.14
 3 -20 -4 0.38 0.17
 3 -20 -5 0.83 0.19
 4 0 0 255.01 3.56
 4 0 1 -0.41 0.24
 4 0 -1 -0.1 0.23
 4 0 -2 89.82 1.9
 4 0 2 91.15 1.84
 4 0 -3 0.47 0.29
 4 0 3 -0.49 0.27
 4 0 -4 26.26 1.06
 4 0 -5 -0.14 0.29
 4 0 -6 0.87 0.36
 4 0 -7 0.3 0.32
 4 0 -8 540.7 7.38
 4 0 -9 0.14 0.34
 -4 0 9 0.08 0.24
 -4 0 10 4.47 0.39
 4 0 -10 3.74 0.67
 4 0 -11 -0.28 0.42
 -4 0 11 0.05 0.22
 4 0 -12 11.65 1.06
 -4 0 12 10.14 0.57
 -4 0 13 0.04 0.22
 4 0 -13 0.28 0.54
 -4 0 14 25.58 0.89
 -4 0 15 0.16 0.23
 -4 0 16 1.57 0.31
 -4 0 17 -0.13 0.24
 -4 0 18 0.47 0.23
 -4 0 19 -0.08 0.2
 -4 0 19 -0.61 0.33
 -4 0 20 0.98 0.25
 -4 0 20 1.25 0.29
 -4 0 21 -0.01 0.23
 -4 0 22 0.54 0.2
 -4 0 23 0.01 0.15
 4 -1 0 61.61 1.61
 4 -1 -1 155.43 2.77
 4 -1 1 156.98 2.76
 4 -1 -2 35.61 1.23
 4 -1 2 34.91 1.19
 4 -1 -3 54.97 1.6
 4 -1 3 53.02 1.51
 4 -1 -4 30.5 1.22
 4 -1 -5 4.78 0.54
 4 -1 -6 5.68 0.61
 4 -1 -7 39.6 1.59
 4 -1 -8 2.6 0.54
 -4 1 9 0.43 0.25
 4 -1 -9 0.11 0.37
 4 -1 -10 1.98 0.5
 -4 -1 10 2.63 0.34
 -4 1 10 2.38 0.35
 4 -1 -11 4.33 0.75
 -4 1 11 4.39 0.42
 -4 1 12 4.12 0.42
 4 -1 -12 4.75 0.75
 -4 1 13 0.94 0.29
 4 -1 -13 -0.39 0.52
 -4 1 14 4.89 0.43
 -4 1 14 5.13 0.44
 4 -1 -14 3.61 0.82
 -4 1 15 8.78 0.54
 -4 -1 15 8.35 0.53
 -4 1 15 8.38 0.53
 -4 1 16 0.35 0.23
 -4 -1 16 0.7 0.27
 -4 1 17 24.98 0.88
 -4 -1 17 24.5 0.88
 -4 1 17 24.44 0.96
 -4 1 18 3.18 0.38
 -4 -1 18 2.65 0.34
 -4 1 18 2.65 0.43
 -4 1 19 0.45 0.22
 -4 1 19 -0.05 0.3
 -4 -1 19 0.39 0.23
 -4 1 20 1.87 0.27
 -4 1 20 1.71 0.32
 -4 -1 20 1.81 0.27
 -4 -1 20 2.09 0.34
 -4 1 21 0.9 0.25
 -4 -1 21 0.61 0.19
 -4 -1 21 0.44 0.24
 -4 1 22 1.77 0.25
 -4 -1 22 2 0.27
 -4 1 23 -0.11 0.15
 -4 -1 23 -0.22 0.17
 4 -2 0 1589.49 16.16
 4 -2 1 31.16 1.2
 4 -2 -1 31.79 1.23
 4 -2 -2 75.19 1.94
 4 -2 2 71.26 1.89
 4 -2 -3 52.99 1.66
 4 -2 3 52.29 1.61
 4 -2 -4 59.33 1.82
 4 -2 -5 21.57 1.13
 4 -2 -6 7.77 0.73
 4 -2 -7 45.06 1.74
 4 -2 -8 8.04 0.8
 -4 2 8 8.91 0.53
 4 -2 -9 29.32 1.53
 -4 2 9 29.01 0.93
 4 -2 -10 15.89 1.19
 -4 2 10 16.13 0.73
 4 -2 -11 15.01 1.2
 -4 2 11 14.79 0.7
 4 -2 -12 79.7 2.84
 -4 2 12 77.78 1.68
 -4 2 13 0.96 0.26
 -4 2 13 1.18 0.31
 4 -2 -13 0.53 0.47
 -4 2 14 7.44 0.57
 -4 2 14 7.38 0.51
 -4 2 14 8.06 0.54
 -4 2 15 2.48 0.34
 -4 2 15 2.62 0.36
 -4 2 15 2.02 0.39
 -4 -2 15 2.37 0.32
 -4 2 16 12.94 0.66
 -4 -2 16 12.19 0.64
 -4 2 16 13.6 0.74
 -4 2 16 12.49 0.63
 -4 -2 17 0.2 0.22
 -4 2 17 0.51 0.25
 -4 2 17 0.49 0.33
 -4 2 18 1.45 0.32
 -4 2 18 1.66 0.34
 -4 -2 18 1.33 0.28
 -4 -2 19 12.85 0.6
 -4 2 19 12.66 0.66
 -4 2 20 9.57 0.55
 -4 -2 20 9.06 0.48
 -4 2 21 -0.19 0.21
 -4 -2 21 0.13 0.18
 -4 -2 21 -0.34 0.24
 -4 2 22 0.33 0.17
 -4 -2 22 0.74 0.22
 -4 2 23 2.29 0.21
 -4 -2 23 2.44 0.24
 4 -3 0 3966.62 37.45
 4 -3 1 15.06 0.94
 4 -3 -1 15.34 0.96
 4 -3 -2 117.01 2.65
 4 -3 2 123.06 2.69
 4 -3 -3 69.03 2.01
 4 -3 3 64.9 1.91
 4 -3 -4 244.47 4.25
 4 -3 -5 7.06 0.74
 4 -3 -6 16.96 1.1
 4 -3 -7 26.34 1.38
 -4 3 7 27.64 0.88
 -4 3 7 26.68 0.88
 4 -3 -8 7.1 0.79
 -4 3 8 6.3 0.45
 -4 3 8 6.5 0.49
 4 -3 -9 3.09 0.68
 -4 3 9 3.09 0.38
 -4 3 9 3.93 0.4
 -4 3 10 89.06 1.78
 4 -3 -10 90.73 2.89
 -4 3 10 85.98 1.77
 -4 3 11 3.15 0.37
 -4 3 11 2.98 0.38
 4 -3 -11 3.59 0.75
 -4 3 12 74.25 1.66
 4 -3 -12 76.62 2.8
 -4 3 12 69.96 1.5
 -4 3 12 73.32 1.64
 4 -3 -13 2.78 0.73
 -4 3 13 4.48 0.41
 -4 3 13 3.69 0.44
 -4 3 13 3.61 0.45
 -4 3 14 98.65 1.89
 -4 3 14 97.29 2.01
 -4 3 14 96.49 1.96
 -4 3 15 8.27 0.54
 -4 3 15 9.19 0.64
 -4 3 15 7.98 0.57
 -4 -3 16 16.73 0.73
 -4 3 16 17.88 0.84
 -4 3 16 17.76 0.78
 -4 3 16 18.55 0.77
 -4 -3 17 11.19 0.6
 -4 3 17 11.11 0.66
 -4 3 17 11.37 0.6
 -4 3 18 4.76 0.4
 -4 3 18 3.93 0.44
 -4 -3 18 3.9 0.39
 -4 3 19 1.59 0.33
 -4 -3 19 1.28 0.26
 -4 3 20 23.05 0.79
 -4 -3 20 21.38 0.71
 -4 3 21 2.53 0.3
 -4 -3 21 2.6 0.27
 -4 -3 21 2.37 0.32
 -4 3 22 2.48 0.26
 -4 -3 22 2.19 0.27
 -4 -3 23 0.02 0.15
 4 -4 0 2917.62 28.52
 4 -4 1 206.41 3.82
 4 -4 -1 204.99 3.8
 4 -4 2 355.09 5.48
 4 -4 -2 368 5.54
 4 -4 -3 73.36 2.18
 4 -4 3 70.2 2.11
 4 -4 -4 559.48 7.62
 4 -4 -5 30.78 1.48
 4 -4 -6 304.15 5.23
 -4 4 6 298.39 3.84
 4 -4 -7 19.49 1.21
 -4 4 7 19.76 0.75
 -4 4 7 20.2 0.79
 4 -4 -8 161.86 3.79
 -4 4 8 160.09 2.52
 -4 4 8 162.37 2.58
 4 -4 -9 5.87 0.81
 -4 4 9 5.73 0.45
 -4 4 9 5.27 0.47
 -4 4 10 137.67 2.33
 4 -4 -10 137.29 3.72
 -4 4 10 131.38 2.34
 -4 4 11 32.25 1.07
 4 -4 -11 32.02 1.83
 -4 4 11 32.06 1.07
 -4 4 12 0.77 0.34
 -4 4 12 0.3 0.31
 4 -4 -12 0.37 0.44
 4 -4 -13 12.27 1.26
 -4 4 13 14.32 0.74
 -4 4 13 13.75 0.74
 -4 4 14 118.74 2.25
 -4 4 14 116.74 2.23
 -4 4 15 2.71 0.43
 -4 4 15 2.76 0.42
 -4 4 16 204.07 3.12
 -4 4 16 197.49 3.04
 -4 4 17 31.97 1.06
 -4 -4 17 29.61 0.95
 -4 4 17 31.18 1.01
 -4 4 18 0.63 0.3
 -4 4 18 0.72 0.26
 -4 -4 18 0.8 0.27
 -4 4 19 0.53 0.23
 -4 4 19 0.23 0.27
 -4 -4 19 0.29 0.22
 -4 4 20 16.56 0.67
 -4 -4 20 15.92 0.6
 -4 4 21 0.89 0.24
 -4 4 22 4.51 0.29
 -4 -4 22 4.8 0.34
 -4 -4 23 0.12 0.14
 4 -5 0 172.17 3.58
 4 -5 1 58.21 1.98
 4 -5 -1 55.28 1.93
 4 -5 2 356.85 5.71
 4 -5 -2 361.56 5.7
 4 -5 -3 242.18 4.47
 4 -5 3 240.33 4.44
 4 -5 -4 27.81 1.42
 -4 5 5 8.58 0.51
 4 -5 -5 8.67 0.87
 -4 5 5 7.06 0.48
 4 -5 -6 158.92 3.7
 -4 5 6 162.61 2.48
 -4 5 6 160.22 2.54
 -4 5 7 9.39 0.55
 4 -5 -7 10.82 1.01
 -4 5 7 8.89 0.57
 -4 5 8 12.02 0.63
 -4 5 8 10.49 0.62
 4 -5 -8 11.72 1.04
 4 -5 -9 1.17 0.53
 -4 5 9 0.5 0.27
 -4 5 9 1.07 0.33
 4 -5 -10 27.08 1.65
 -4 5 10 27.36 0.97
 -4 5 10 25.14 0.96
 -4 5 11 15.69 0.76
 4 -5 -11 17.23 1.37
 -4 5 11 14 0.73
 -4 5 12 52.59 1.4
 4 -5 -12 54.37 2.47
 -4 5 12 51.39 1.42
 -4 5 13 17.71 0.83
 -4 5 13 16.75 0.83
 -4 5 14 127.02 2.33
 -4 5 14 124.03 2.35
 -4 5 15 0.5 0.33
 -4 5 15 0.48 0.32
 -4 5 16 40.39 1.21
 -4 5 16 41.56 1.22
 -4 5 17 53.96 1.39
 -4 5 17 56.14 1.39
 -4 5 18 7.24 0.53
 -4 5 18 7.17 0.48
 -4 5 19 5.8 0.45
 -4 5 19 5.19 0.39
 -4 5 20 5.45 0.4
 -4 5 20 4.1 0.33
 -4 5 21 7.99 0.4
 -4 -5 22 0.05 0.17
 -4 -5 23 0.34 0.15
 4 -6 0 140.16 3.32
 4 -6 1 93.29 2.68
 4 -6 -1 92.52 2.65
 4 -6 2 28.58 1.48
 4 -6 -2 30.9 1.52
 4 -6 -3 86.53 2.62
 -4 6 3 88.03 1.64
 4 -6 3 83.38 2.57
 -4 6 3 87.51 1.69
 4 -6 -4 291.97 5.31
 -4 6 4 295.62 3.78
 -4 6 4 306.23 3.86
 -4 6 5 7.37 0.49
 4 -6 -5 8.62 0.9
 -4 6 5 7.76 0.54
 4 -6 -6 28.24 1.56
 -4 6 6 26.82 0.91
 -4 6 6 26.45 0.95
 -4 6 7 1.77 0.34
 -4 6 7 1.51 0.32
 4 -6 -7 1.22 0.52
 -4 6 8 7.05 0.53
 -4 6 8 6.58 0.5
 4 -6 -8 7.44 0.9
 -4 6 9 8.75 0.59
 -4 6 9 9.04 0.61
 4 -6 -9 7.69 0.97
 4 -6 -10 1.64 0.55
 -4 6 10 1.09 0.3
 -4 6 10 1.65 0.36
 4 -6 -11 0.96 0.58
 -4 6 11 0.49 0.33
 -4 6 11 0.46 0.32
 -4 6 12 9.21 0.61
 -4 6 12 9.78 0.65
 -4 6 13 4.81 0.46
 -4 6 13 5.6 0.55
 -4 6 14 35.95 1.15
 -4 6 14 35.6 1.2
 -4 6 15 0.51 0.33
 -4 6 15 0.57 0.34
 -4 6 16 36.93 1.15
 -4 6 16 38.76 1.19
 -4 6 17 1.11 0.31
 -4 6 17 1 0.3
 -4 6 18 0.86 0.29
 -4 6 18 0.65 0.28
 -4 6 19 1.86 0.31
 -4 6 19 1.61 0.28
 -4 6 20 3.29 0.31
 -4 6 20 3.25 0.3
 -4 -6 22 0.33 0.19
 4 -7 0 133.6 3.37
 -4 7 1 44.23 1.12
 4 -7 1 42.24 1.87
 4 -7 -1 43.03 1.86
 4 -7 -2 5.06 0.76
 -4 7 2 4.61 0.4
 4 -7 2 5.1 0.73
 4 -7 -3 0.11 0.38
 -4 7 3 1.14 0.3
 4 -7 3 0.98 0.5
 -4 7 -4 0.27 0.23
 -4 7 4 0.34 0.24
 -4 7 4 -0.03 0.24
 4 -7 4 -0.25 0.45
 -4 7 -5 3.61 0.37
 4 -7 -5 3.8 0.71
 -4 7 5 3.74 0.4
 -4 7 5 3.05 0.37
 -4 7 -6 1.51 0.3
 -4 7 6 0.75 0.25
 4 -7 -6 0.57 0.45
 -4 7 6 0.73 0.26
 -4 7 -7 9.14 0.52
 -4 7 7 10.2 0.6
 4 -7 -7 10.07 1.04
 -4 7 7 9.99 0.61
 4 -7 -8 17.5 1.36
 -4 7 8 16 0.75
 -4 7 8 16.74 0.79
 -4 7 9 9.65 0.62
 -4 7 9 10.93 0.66
 4 -7 -9 10.1 1.11
 4 -7 -10 4.96 0.9
 -4 7 10 4.05 0.46
 -4 7 10 4.11 0.47
 -4 7 11 14.88 0.76
 -4 7 11 15.4 0.82
 -4 7 12 1.18 0.34
 -4 7 12 1.33 0.39
 -4 7 13 2.04 0.38
 -4 7 13 2.2 0.42
 -4 7 14 0.39 0.33
 -4 7 14 1.15 0.38
 -4 7 15 2.97 0.4
 -4 7 15 3.7 0.48
 -4 7 16 6.21 0.5
 -4 7 16 6.21 0.54
 -4 7 17 2.15 0.35
 -4 7 17 2.42 0.38
 -4 7 18 1.17 0.28
 -4 7 18 0.62 0.27
 -4 7 19 7.11 0.45
 -4 7 20 0.18 0.18
 -4 7 21 5.67 0.31
 -4 -7 22 0.12 0.14
 4 -8 0 0.62 0.5
 -4 8 0 0.6 0.23
 -4 8 -1 39.57 1.04
 -4 8 1 39.8 1.09
 4 -8 1 39.84 1.86
 4 -8 -1 39.06 1.85
 4 -8 -2 0.71 0.52
 -4 8 2 0.32 0.25
 4 -8 2 0.3 0.45
 4 -8 -3 1.37 0.56
 -4 8 3 1.77 0.29
 4 -8 3 2.08 0.62
 -4 8 -4 0.23 0.24
 4 -8 -4 0.7 0.53
 -4 8 4 0.39 0.26
 4 -8 4 0.31 0.4
 4 -8 -5 53.55 2.28
 -4 8 -5 49.59 1.24
 4 -8 5 50.46 2.17
 -4 8 5 48.81 1.3
 -4 8 -6 18.15 0.74
 4 -8 -6 18.46 1.37
 -4 8 6 16.75 0.78
 -4 8 -7 0.5 0.26
 -4 8 7 0.23 0.25
 4 -8 -7 -0.02 0.47
 -4 8 7 0.16 0.29
 -4 8 -8 82.9 1.68
 4 -8 -8 84.77 3.04
 -4 8 8 85.75 1.8
 -4 8 8 87.26 1.87
 -4 8 -9 3.61 0.37
 -4 8 9 3.3 0.43
 -4 8 9 3.6 0.46
 4 -8 -9 2.31 0.61
 -4 8 10 1.77 0.38
 -4 8 10 2.2 0.41
 -4 8 11 0.95 0.31
 -4 8 11 1.17 0.36
 -4 8 12 79.98 1.77
 -4 8 12 77.92 1.85
 -4 8 13 6.19 0.51
 -4 8 13 6.3 0.58
 -4 8 14 10.84 0.64
 -4 8 14 11.83 0.72
 -4 8 15 2.95 0.39
 -4 8 15 2.93 0.45
 -4 8 16 2.05 0.33
 -4 8 16 1.76 0.37
 -4 8 17 8.17 0.55
 -4 8 18 0.32 0.25
 -4 8 19 1.15 0.26
 -4 8 20 1.7 0.25
 -4 8 21 2.52 0.22
 -4 9 0 23.06 0.82
 4 -9 0 25.76 1.56
 4 -9 -1 0.14 0.49
 -4 9 1 0.97 0.29
 4 -9 1 0.87 0.6
 4 -9 -2 9.69 1.03
 -4 9 2 8.99 0.55
 4 -9 2 8.47 0.95
 4 -9 -3 1.21 0.48
 -4 9 -3 1.49 0.31
 -4 9 3 1.1 0.27
 4 -9 3 0.71 0.49
 -4 9 -4 4.83 0.44
 4 -9 -4 4.48 0.74
 -4 9 4 4.96 0.46
 4 -9 4 5.67 0.87
 4 -9 -5 17.72 1.35
 -4 9 -5 15.71 0.73
 4 -9 5 16.56 1.35
 -4 9 5 16.24 0.77
 -4 9 -6 10.03 0.58
 4 -9 -6 11.99 1.17
 4 -9 6 10.05 1.07
 -4 9 6 10.68 0.65
 -4 9 -7 4.38 0.45
 4 -9 -7 4.61 0.78
 -4 9 7 5.58 0.51
 -4 9 -8 109.6 2.05
 4 -9 -8 111.44 3.58
 -4 9 8 110.67 2.18
 -4 9 9 2.09 0.42
 -4 9 10 20.8 0.92
 -4 9 11 0.13 0.34
 -4 9 12 1.59 0.42
 -4 9 13 0.7 0.36
 -4 9 14 7.96 0.63
 -4 9 15 4.75 0.49
 -4 9 16 6.28 0.52
 -4 9 17 1 0.33
 -4 9 18 1.37 0.3
 -4 9 19 0.31 0.22
 -4 9 20 0.65 0.19
 4 -10 0 31.91 1.82
 4 -10 1 2.46 0.72
 4 -10 -1 1.07 0.48
 -4 10 1 1.56 0.3
 4 -10 -2 3.53 0.74
 -4 10 -2 4.31 0.45
 -4 10 2 4.09 0.41
 4 -10 2 6.05 0.92
 4 -10 -3 18.6 1.42
 -4 10 -3 18.14 0.79
 4 -10 3 17.97 1.44
 -4 10 3 17.69 0.77
 4 -10 -4 28.66 1.79
 -4 10 -4 28.2 1
 4 -10 4 30.09 1.81
 -4 10 4 28.08 0.99
 -4 10 -5 2.15 0.37
 4 -10 -5 3.07 0.79
 -4 10 5 3.27 0.43
 4 -10 5 2.26 0.66
 -4 10 -6 58.68 1.46
 4 -10 -6 63.91 2.68
 4 -10 6 58.06 2.62
 -4 10 6 58.38 1.49
 -4 10 -7 1.31 0.32
 -4 10 7 2.49 0.42
 -4 10 -8 -0.26 0.29
 -4 10 8 0.57 0.34
 -4 10 9 22.68 0.96
 -4 10 10 21.83 0.95
 -4 10 11 4.64 0.52
 -4 10 12 0.08 0.35
 -4 10 13 17.59 0.86
 -4 10 14 15.17 0.8
 -4 10 15 5.7 0.54
 -4 10 16 38.6 1.13
 -4 10 17 1.65 0.32
 -4 10 18 3.7 0.36
 -4 10 19 5.42 0.35
 -4 10 20 0.35 0.15
 4 -11 0 151.94 4.17
 -4 11 -1 15.94 0.81
 4 -11 -1 15.62 1.35
 4 -11 1 16.31 1.43
 4 -11 -2 147.64 4.17
 -4 11 -2 141.08 2.51
 -4 11 2 149.07 2.42
 4 -11 2 156.03 4.22
 -4 11 -3 1.07 0.35
 -4 11 3 1.08 0.31
 -4 11 -4 101 2.01
 -4 11 4 99.48 1.97
 -4 11 -5 14.46 0.75
 -4 11 5 15.63 0.76
 -4 11 -6 72.48 1.68
 -4 11 6 74.41 1.68
 -4 11 -7 36.1 1.15
 -4 11 7 35.47 1.17
 -4 11 -8 0.66 0.29
 -4 11 8 1.18 0.37
 -4 11 9 37.75 1.22
 -4 11 10 9.47 0.66
 -4 11 11 30.8 1.11
 -4 11 12 36.54 1.21
 -4 11 13 5.58 0.53
 -4 11 14 59.28 1.47
 -4 11 15 7.98 0.56
 -4 11 16 38.08 1.07
 -4 11 17 3.58 0.38
 -4 11 18 17.06 0.62
 -4 11 19 -0.02 0.16
 -4 12 0 667.92 7.53
 -4 12 -1 3.14 0.5
 -4 12 -2 77.39 1.76
 -4 12 -3 4.42 0.51
 -4 12 3 4.62 0.45
 -4 12 -4 12.84 0.73
 -4 12 4 14.56 0.69
 -4 12 -5 18.15 0.83
 -4 12 5 18.64 0.82
 -4 12 -6 48.7 1.4
 -4 12 6 52.51 1.37
 -4 12 -7 15.95 0.79
 -4 12 7 15.56 0.77
 -4 12 8 100.57 2.04
 -4 12 9 24.23 0.96
 -4 12 10 28.26 1.04
 -4 12 11 1.58 0.39
 -4 12 12 -0.11 0.3
 -4 12 13 50.93 1.33
 -4 12 14 42.59 1.17
 -4 12 15 24.1 0.84
 -4 12 16 27.28 0.84
 -4 12 17 1.82 0.27
 -4 12 18 0.28 0.17
 -4 13 0 71.58 1.72
 4 -13 0 70.7 1.66
 -4 13 -1 43.65 1.31
 -4 13 1 41.38 1.28
 4 -13 1 42.28 1.24
 -4 13 -2 63.46 1.69
 -4 13 2 67.56 1.66
 4 -13 2 66.81 1.58
 -4 13 -3 31.33 1.11
 4 -13 3 32.08 1.06
 -4 13 -4 32.14 1.13
 -4 13 4 34.78 1.06
 -4 13 -5 26.98 1.02
 -4 13 5 29.02 0.97
 -4 13 -6 15.73 0.79
 -4 13 6 16.86 0.76
 -4 13 -7 -0.16 0.32
 -4 13 7 0.35 0.27
 -4 13 8 53.42 1.37
 -4 13 9 3.46 0.42
 -4 13 10 9.06 0.58
 -4 13 11 9.49 0.6
 -4 13 12 4.68 0.44
 -4 13 13 2.66 0.37
 -4 13 14 0.96 0.29
 -4 13 15 16.99 0.66
 -4 13 16 14.14 0.56
 -4 13 17 8.33 0.4
 -4 13 18 2.32 0.21
 -4 14 0 39.69 1.24
 4 -14 0 41.23 1.22
 4 -14 1 -0.13 0.27
 4 -14 -1 0.73 0.31
 -4 14 -1 0.35 0.36
 -4 14 1 0.24 0.34
 -4 14 -2 14.76 0.78
 -4 14 2 15.66 0.81
 4 -14 2 14.59 0.72
 -4 14 -3 20.47 0.91
 -4 14 3 20.24 0.91
 4 -14 3 20.08 0.83
 -4 14 -4 6.76 0.56
 -4 14 4 7.45 0.6
 4 -14 4 7.13 0.52
 -4 14 -5 4.35 0.48
 -4 14 5 4.26 0.5
 -4 14 5 4.44 0.4
 4 -14 5 3.93 0.41
 -4 14 -6 6.34 0.53
 -4 14 6 6.97 0.48
 -4 14 7 1.03 0.26
 -4 14 8 0.36 0.25
 -4 14 9 2.66 0.36
 -4 14 10 9.42 0.57
 -4 14 11 1.58 0.31
 -4 14 12 0.46 0.25
 -4 14 13 0.13 0.19
 -4 14 13 0.03 0.22
 -4 14 14 3.42 0.27
 -4 14 14 3.26 0.32
 -4 14 15 0.62 0.21
 -4 14 16 2.2 0.24
 4 -15 0 1.68 0.34
 -4 15 0 1.75 0.4
 4 -15 1 0.29 0.27
 4 -15 -1 0.04 0.26
 -4 15 -1 -0.1 0.34
 -4 15 1 -0.06 0.34
 4 -15 -2 1.14 0.32
 -4 15 -2 0.7 0.34
 -4 15 2 1.31 0.39
 4 -15 2 0.91 0.3
 4 -15 -3 6.92 0.54
 -4 15 -3 6.56 0.57
 -4 15 3 7.52 0.58
 4 -15 3 6.13 0.5
 -4 15 -4 0.09 0.31
 -4 15 4 0.47 0.34
 4 -15 4 -0.04 0.24
 -4 15 -5 2.17 0.4
 -4 15 5 2.39 0.4
 4 -15 5 2.03 0.33
 -4 15 6 2.46 0.38
 4 -15 6 2.12 0.31
 -4 15 7 6.35 0.49
 -4 15 7 6.5 0.43
 -4 15 8 11.33 0.6
 -4 15 8 10.76 0.53
 -4 15 9 0.73 0.27
 -4 15 9 0.29 0.22
 -4 15 10 0.72 0.24
 -4 15 10 0.97 0.25
 -4 15 11 0.21 0.19
 -4 15 11 0.08 0.21
 -4 15 12 12.28 0.49
 -4 15 12 12.54 0.53
 -4 15 13 -0.06 0.14
 -4 15 13 -0.31 0.19
 -4 15 14 1.37 0.21
 -4 15 15 1.26 0.18
 -4 16 0 27.72 0.98
 4 -16 0 26.2 0.92
 -4 16 -1 22.7 0.89
 -4 16 1 22.45 0.88
 4 -16 1 19.83 0.79
 4 -16 -1 21.24 0.82
 4 -16 -2 0.32 0.28
 -4 16 -2 -0.05 0.3
 -4 16 2 0.3 0.31
 4 -16 2 0.45 0.25
 4 -16 -3 0.15 0.23
 -4 16 -3 0.33 0.29
 -4 16 3 0.98 0.32
 4 -16 3 0.74 0.25
 4 -16 -4 2.43 0.37
 -4 16 4 1.68 0.33
 4 -16 4 2.01 0.31
 4 -16 -5 2.38 0.34
 -4 16 5 2.96 0.36
 4 -16 5 2.84 0.32
 -4 16 6 2.89 0.36
 4 -16 6 2.53 0.31
 -4 16 7 7.74 0.49
 -4 16 8 4.95 0.39
 -4 16 9 0.35 0.23
 -4 16 9 -0.2 0.18
 -4 16 10 0.51 0.2
 -4 16 10 0.17 0.16
 -4 16 11 1.9 0.23
 -4 16 11 1.54 0.21
 -4 16 12 3.69 0.27
 -4 17 0 10.16 0.58
 4 -17 0 9.84 0.53
 -4 17 -1 10.82 0.6
 -4 17 1 10.81 0.59
 4 -17 1 9.58 0.51
 4 -17 -1 9.65 0.54
 -4 17 -2 6.99 0.5
 -4 17 2 7.65 0.51
 4 -17 2 6.97 0.43
 4 -17 -2 7.34 0.47
 4 -17 -3 1.92 0.28
 -4 17 3 2.02 0.33
 4 -17 3 2.44 0.3
 4 -17 -4 0.12 0.22
 -4 17 4 -0.03 0.24
 4 -17 4 -0.29 0.21
 4 -17 -5 1.74 0.28
 -4 17 5 2.46 0.32
 4 -17 5 1.49 0.24
 4 -17 -6 0.34 0.23
 -4 17 6 0.22 0.21
 4 -17 -7 0.43 0.22
 -4 17 7 0.35 0.21
 4 -17 -8 -0.05 0.19
 -4 17 8 -0.26 0.19
 -4 17 9 30.56 0.74
 4 -17 -9 28.31 0.77
 4 -17 -10 0.87 0.2
 -4 17 10 0.65 0.15
 4 -18 0 40.47 0.95
 -4 18 1 11.39 0.55
 4 -18 1 10.56 0.48
 4 -18 -1 9.75 0.47
 -4 18 2 11.34 0.53
 4 -18 2 10.4 0.46
 4 -18 -2 9.89 0.47
 4 -18 -3 0.15 0.19
 -4 18 3 0.23 0.2
 4 -18 3 0.44 0.19
 4 -18 -4 0.73 0.21
 -4 18 4 0.47 0.2
 4 -18 -5 4.09 0.31
 -4 18 5 4.68 0.33
 4 -18 -6 1.39 0.23
 -4 18 6 1.6 0.22
 4 -18 -7 1.75 0.22
 -4 18 7 2.05 0.22
 -5 0 0 -0.06 0.24
 -5 0 -1 0.42 0.27
 -5 0 1 -0.05 0.24
 -5 0 -2 9.81 0.57
 -5 0 2 8.62 0.54
 -5 0 -3 -0.25 0.28
 -5 0 3 0.21 0.24
 -5 0 4 14.78 0.62
 -5 0 -4 14.69 0.7
 -5 0 4 15.58 0.7
 -5 0 5 -0.4 0.29
 -5 0 5 0.08 0.22
 -5 0 -5 0.14 0.29
 -5 0 6 25.38 0.85
 -5 0 -6 25.8 0.93
 -5 0 6 26.25 0.92
 -5 0 7 0.24 0.28
 -5 0 7 0.31 0.26
 -5 0 -7 1.02 0.38
 -5 0 8 0.69 0.27
 -5 0 8 0.63 0.26
 -5 0 9 -0.25 0.27
 -5 0 9 0.24 0.26
 -5 0 10 5.02 0.44
 -5 0 10 5.12 0.49
 -5 0 11 -0.38 0.27
 -5 0 11 -0.54 0.34
 -5 0 12 0.23 0.24
 -5 0 12 0.39 0.31
 -5 0 13 -0.21 0.23
 -5 0 13 -0.48 0.36
 -5 0 14 3.86 0.45
 -5 0 15 -0.01 0.32
 -5 0 16 11.44 0.68
 -5 0 17 -0.45 0.36
 -5 0 18 17.82 0.75
 -5 0 19 0.01 0.24
 -5 0 20 0.36 0.21
 -5 0 21 0.27 0.18
 -5 0 22 0.26 0.14
 -5 -1 0 0.02 0.23
 -5 1 0 0.19 0.26
 -5 -1 1 7.06 0.51
 -5 1 -1 5.88 0.48
 -5 1 1 5.37 0.44
 -5 -1 -1 6.77 0.5
 -5 -1 -2 3.91 0.37
 -5 1 -2 4.68 0.43
 -5 -1 2 4.73 0.43
 -5 1 2 4.3 0.42
 -5 -1 -3 2.8 0.36
 -5 1 -3 2.34 0.35
 -5 -1 3 2.65 0.36
 -5 1 3 2.66 0.36
 -5 1 3 1.95 0.3
 -5 1 -4 8.37 0.54
 -5 -1 4 7.84 0.52
 -5 1 4 7.75 0.52
 -5 1 4 7.54 0.46
 -5 -1 -4 7.41 0.54
 -5 1 5 7.81 0.49
 -5 -1 5 8.59 0.48
 -5 -1 -5 8.5 0.58
 -5 1 -5 8.07 0.54
 -5 -1 5 8.21 0.51
 -5 1 5 8.55 0.54
 -5 -1 6 0.1 0.25
 -5 1 6 0.24 0.27
 -5 1 6 0.38 0.24
 -5 -1 6 0.73 0.25
 -5 1 -6 0.43 0.28
 -5 1 7 55.68 1.34
 -5 1 -7 56.35 1.39
 -5 -1 7 54.68 1.37
 -5 1 7 55.4 1.39
 -5 1 8 15.56 0.72
 -5 -1 8 16.36 0.74
 -5 1 8 16.12 0.75
 -5 1 9 24.01 0.92
 -5 -1 9 24.33 0.89
 -5 1 9 25.33 0.95
 -5 1 10 35.88 1.13
 -5 -1 10 35.75 1.08
 -5 1 10 35.03 1.11
 -5 1 11 13.82 0.73
 -5 -1 11 15.85 0.71
 -5 1 11 15.09 0.73
 -5 1 12 6.88 0.51
 -5 1 12 6.02 0.5
 -5 1 13 1.52 0.3
 -5 1 13 1.16 0.53
 -5 1 14 -0.28 0.24
 -5 1 14 -0.24 0.33
 -5 1 15 5.15 0.4
 -5 1 15 4.94 0.5
 -5 -1 15 4.69 0.5
 -5 1 16 0.62 0.32
 -5 -1 16 1.54 0.35
 -5 1 17 1.03 0.33
 -5 -1 17 0.85 0.32
 -5 1 18 0.93 0.29
 -5 -1 18 0.78 0.31
 -5 1 19 -0.3 0.26
 -5 -1 19 -0.1 0.26
 -5 1 20 4.54 0.36
 -5 -1 20 4.18 0.36
 -5 1 21 0.81 0.2
 -5 -1 21 0.03 0.18
 -5 1 22 0.87 0.16
 -5 -1 22 0.69 0.16
 -5 -2 0 0.06 0.28
 -5 2 0 0.23 0.22
 -5 -2 -1 15.15 0.71
 -5 -2 1 16.7 0.73
 -5 2 -1 17.31 0.75
 -5 2 1 15.92 0.73
 -5 -2 -2 9.26 0.58
 -5 -2 2 10.19 0.57
 -5 2 -2 10.36 0.6
 -5 2 2 8.53 0.56
 -5 2 -3 1.76 0.36
 -5 -2 3 2.92 0.37
 -5 2 3 1.48 0.31
 -5 2 3 2.15 0.31
 -5 -2 -3 1.76 0.35
 -5 2 -4 0.98 0.28
 -5 -2 4 1.41 0.32
 -5 2 4 1 0.27
 -5 2 4 1.47 0.27
 -5 -2 -4 2.25 0.38
 -5 2 -5 6.43 0.49
 -5 2 5 6.69 0.5
 -5 2 5 6.41 0.47
 -5 -2 5 7.58 0.52
 -5 -2 -5 6.8 0.54
 -5 -2 6 4.35 0.4
 -5 2 6 4.32 0.46
 -5 2 6 3.5 0.37
 -5 2 -6 4.92 0.45
 -5 2 7 8.42 0.53
 -5 2 7 8.27 0.58
 -5 2 -7 8.83 0.6
 -5 -2 7 7.68 0.51
 -5 -2 8 0.34 0.23
 -5 2 8 0.89 0.35
 -5 2 8 0.37 0.27
 -5 -2 9 1.18 0.3
 -5 2 9 1 0.29
 -5 2 9 0.97 0.3
 -5 -2 10 4.29 0.4
 -5 2 10 4.66 0.47
 -5 2 10 4.79 0.49
 -5 2 11 10.65 0.65
 -5 2 11 10.91 0.65
 -5 2 12 -0.21 0.27
 -5 2 12 0.2 0.3
 -5 2 13 0.09 0.26
 -5 2 13 -0.11 0.3
 -5 2 14 2.5 0.34
 -5 2 14 2.35 0.39
 -5 2 15 3.66 0.38
 -5 2 15 4.29 0.51
 -5 2 16 4.19 0.39
 -5 2 16 4.4 0.48
 -5 2 17 12.15 0.67
 -5 -2 17 11.76 0.66
 -5 2 18 14.59 0.68
 -5 -2 18 15.42 0.7
 -5 2 19 16.41 0.67
 -5 -2 19 15.39 0.65
 -5 2 20 7.94 0.44
 -5 -2 20 6.83 0.42
 -5 2 21 0.14 0.17
 -5 -2 21 0.19 0.17
 -5 -2 22 -0.03 0.14
 -5 -3 0 0.29 0.25
 -5 3 0 -0.31 0.25
 -5 -3 -1 0.62 0.27
 -5 -3 1 1.08 0.29
 -5 3 -1 0.81 0.3
 -5 3 1 0.44 0.24
 -5 3 1 1.21 0.29
 -5 -3 2 1.52 0.34
 -5 3 -2 0.86 0.37
 -5 3 2 0.87 0.28
 -5 3 2 0.49 0.24
 -5 -3 -2 1.04 0.3
 -5 -3 3 0.51 0.3
 -5 3 -3 0.46 0.26
 -5 3 3 -0.24 0.26
 -5 3 3 0.22 0.25
 5 -3 -3 0.13 0.33
 -5 -3 -3 0.33 0.28
 -5 3 -4 5.5 0.47
 -5 -3 4 4.99 0.45
 -5 3 4 4.99 0.46
 -5 3 4 5.37 0.45
 5 -3 -4 4.81 0.64
 -5 -3 -4 5.64 0.49
 -5 3 -5 2.18 0.37
 -5 -3 5 1.55 0.31
 -5 3 5 2.41 0.37
 -5 3 5 1.91 0.31
 5 -3 -5 1.21 0.43
 -5 3 6 44.09 1.21
 -5 3 -6 46.68 1.25
 -5 -3 6 46.97 1.2
 -5 3 6 45.36 1.28
 -5 -3 7 5.14 0.43
 -5 3 7 5.04 0.47
 -5 3 7 5.44 0.48
 -5 3 -7 5.44 0.48
 -5 -3 8 0.21 0.22
 -5 3 8 0.37 0.3
 -5 3 8 0.86 0.34
 -5 3 -8 0.75 0.32
 -5 3 9 1.36 0.36
 -5 3 9 0.88 0.35
 -5 3 10 44.08 1.29
 -5 3 10 44.11 1.29
 -5 3 11 26.11 0.99
 -5 3 11 25.26 0.97
 -5 3 12 0.55 0.32
 -5 3 12 0.43 0.31
 -5 3 13 3.48 0.42
 -5 3 13 3.55 0.45
 -5 3 14 11 0.69
 -5 3 14 10.52 0.61
 -5 3 15 56.13 1.48
 -5 3 15 56.81 1.39
 -5 3 16 6.32 0.47
 -5 3 16 6.4 0.55
 -5 3 17 24 0.9
 -5 3 17 25.28 0.81
 -5 3 18 2.82 0.36
 -5 -3 18 2.72 0.37
 -5 3 19 3.69 0.37
 -5 -3 19 3.86 0.38
 -5 3 20 2.81 0.3
 -5 -3 20 2.67 0.3
 -5 3 21 5.3 0.32
 -5 -3 21 5.9 0.35
 5 -4 0 0.01 0.37
 -5 4 0 0.11 0.28
 -5 -4 0 0.74 0.3
 5 -4 -1 15.46 1.07
 -5 -4 -1 15.7 0.72
 -5 -4 1 14.38 0.68
 -5 4 -1 14.68 0.7
 -5 4 1 14.47 0.7
 5 -4 1 14.45 1.02
 5 -4 -2 19.6 1.22
 -5 4 2 17.7 0.71
 -5 -4 -2 19.89 0.82
 -5 -4 2 17.65 0.76
 -5 4 -2 18.93 0.79
 -5 4 2 18.89 0.81
 5 -4 2 17.36 1.15
 5 -4 -3 13.79 1.06
 -5 4 3 12.48 0.6
 -5 -4 -3 13.15 0.7
 -5 -4 3 12.39 0.62
 -5 4 -3 13 0.65
 -5 4 3 12.5 0.66
 5 -4 3 12.38 0.97
 -5 -4 4 3.57 0.38
 -5 4 -4 3.65 0.41
 -5 4 4 3.77 0.42
 -5 4 4 3.37 0.38
 5 -4 -4 3.81 0.63
 5 -4 4 4.42 0.65
 -5 4 -5 0.28 0.27
 -5 -4 5 1.36 0.34
 -5 4 5 0.91 0.29
 -5 4 5 0.93 0.29
 5 -4 -5 0.56 0.47
 -5 4 6 6.75 0.54
 -5 4 6 6.87 0.51
 -5 -4 6 6.98 0.49
 5 -4 -6 7.77 0.88
 -5 4 -6 6.12 0.48
 5 -4 -7 6.61 0.81
 -5 4 7 6.26 0.52
 -5 4 7 6.02 0.51
 -5 4 -7 6.12 0.48
 5 -4 -8 3.25 0.66
 -5 4 8 3.06 0.41
 -5 4 8 3.03 0.42
 -5 4 -8 4.3 0.44
 5 -4 -9 1.1 0.57
 -5 4 9 1.13 0.34
 -5 4 9 0.29 0.31
 -5 4 10 1.86 0.41
 -5 4 10 1.96 0.38
 -5 4 11 27.53 1.03
 -5 4 11 27.07 1.03
 -5 4 12 1.58 0.36
 -5 4 12 1.49 0.38
 -5 4 13 10.97 0.7
 -5 4 13 10.46 0.65
 -5 4 14 3.73 0.44
 -5 4 14 4.79 0.5
 -5 4 15 1.32 0.32
 -5 4 15 2.39 0.44
 -5 4 16 69.87 1.6
 -5 4 16 69 1.51
 -5 4 17 29.52 0.97
 -5 4 17 28.06 0.88
 -5 4 18 14.33 0.65
 -5 4 18 13.81 0.57
 -5 4 19 8.42 0.49
 -5 -4 19 9.26 0.5
 -5 4 20 0.62 0.21
 -5 -4 20 0.44 0.2
 -5 -4 21 0.7 0.2
 5 -5 0 0.01 0.39
 -5 5 0 -0.12 0.27
 -5 -5 0 0.18 0.29
 5 -5 -1 17.56 1.19
 -5 -5 -1 16.86 0.76
 -5 -5 1 16.03 0.74
 -5 5 -1 16.18 0.74
 -5 5 1 14.89 0.73
 5 -5 1 14.95 1.09
 5 -5 2 2.41 0.52
 -5 5 -2 2.46 0.35
 5 -5 -2 2.97 0.57
 -5 5 2 2.66 0.37
 -5 -5 -2 3.4 0.43
 -5 -5 2 2.37 0.35
 5 -5 -3 12.17 1.06
 -5 5 3 11.97 0.61
 -5 -5 3 12.2 0.62
 -5 5 -3 11.41 0.63
 -5 5 3 12.72 0.69
 5 -5 3 10.9 0.98
 -5 -5 4 0.39 0.24
 -5 5 -4 0.85 0.31
 -5 5 4 1.09 0.32
 -5 5 4 0.74 0.27
 5 -5 -4 0.69 0.43
 5 -5 4 0.53 0.46
 -5 -5 5 -0.16 0.26
 -5 5 -5 -0.21 0.27
 -5 5 5 0.44 0.27
 -5 5 5 0.25 0.25
 5 -5 -5 0.46 0.4
 5 -5 5 0.32 0.38
 -5 5 -6 1.14 0.3
 -5 5 6 1.16 0.31
 -5 5 6 1.05 0.32
 5 -5 -6 0.39 0.46
 5 -5 6 1.08 0.54
 -5 5 7 7.07 0.54
 -5 5 7 6.56 0.54
 5 -5 7 6.53 0.82
 -5 5 -7 6.45 0.48
 5 -5 -7 7.53 0.94
 5 -5 -8 7.36 0.91
 -5 5 8 6.69 0.54
 -5 5 8 7.12 0.56
 5 -5 -9 2.12 0.69
 -5 5 9 1.62 0.4
 -5 5 9 1.2 0.39
 -5 5 10 7.38 0.59
 -5 5 10 7.15 0.59
 -5 5 11 7.83 0.59
 -5 5 11 6.47 0.55
 -5 5 12 1.75 0.4
 -5 5 12 1.03 0.35
 -5 5 13 8.25 0.62
 -5 5 13 6.84 0.57
 -5 5 14 0.56 0.36
 -5 5 14 0.67 0.31
 -5 5 15 49.39 1.33
 -5 5 15 46.99 1.29
 -5 5 16 0.6 0.28
 -5 5 16 0.65 0.33
 -5 5 17 0.46 0.24
 -5 5 17 1.09 0.31
 -5 5 18 10.95 0.55
 -5 5 18 10.85 0.51
 -5 5 19 10.47 0.5
 -5 -5 19 11 0.53
 -5 5 19 10.25 0.44
 -5 -5 20 1.06 0.22
 -5 -5 21 8.53 0.37
 5 -6 0 -0.36 0.46
 -5 6 0 -0.2 0.27
 5 -6 -1 189.87 4.29
 -5 -6 1 186.28 2.82
 -5 6 -1 191.27 2.89
 -5 6 1 188.22 2.92
 5 -6 1 192.59 4.26
 5 -6 2 1.54 0.49
 -5 6 -2 2.52 0.38
 5 -6 -2 3.08 0.62
 -5 6 2 2.71 0.41
 -5 -6 2 2.89 0.41
 -5 6 -3 3.95 0.43
 5 -6 -3 3.36 0.64
 -5 6 3 4.04 0.44
 -5 -6 3 4.75 0.44
 5 -6 3 2.36 0.54
 -5 6 -4 1.63 0.33
 -5 6 4 1.22 0.31
 5 -6 -4 0.63 0.46
 5 -6 4 1.01 0.54
 -5 6 -5 -0.32 0.26
 -5 6 5 0.45 0.31
 -5 6 5 0.07 0.28
 5 -6 -5 -0.13 0.44
 5 -6 5 -0.18 0.45
 -5 6 -6 -0.21 0.25
 -5 6 6 0.33 0.26
 -5 6 6 0.39 0.32
 5 -6 -6 -0.3 0.53
 5 -6 6 0.14 0.43
 -5 6 7 9.05 0.61
 5 -6 7 8.13 0.97
 -5 6 7 10.08 0.64
 5 -6 -7 8.85 0.96
 5 -6 -8 1.73 0.56
 -5 6 8 3.82 0.45
 -5 6 8 3.42 0.45
 5 -6 8 1.79 0.57
 -5 6 9 35.83 1.18
 -5 6 9 33.89 1.17
 -5 6 10 6.26 0.55
 -5 6 10 6.68 0.56
 -5 6 11 4.2 0.48
 -5 6 11 3.97 0.47
 -5 6 12 10.81 0.67
 -5 6 12 10.16 0.67
 -5 6 13 1.81 0.37
 -5 6 13 2.05 0.43
 -5 6 14 7.31 0.56
 -5 6 14 6.53 0.55
 -5 6 15 11.14 0.65
 -5 6 15 11.16 0.63
 -5 6 16 3.41 0.4
 -5 6 16 3.36 0.39
 -5 6 17 0.47 0.27
 -5 6 17 0.13 0.23
 -5 6 18 2.22 0.28
 -5 6 18 2.53 0.31
 -5 6 19 2.03 0.23
 -5 -6 19 1.89 0.27
 -5 -6 20 2.52 0.25
 -5 -6 21 1.66 0.18
 5 -7 0 0.01 0.45
 -5 7 0 -0.16 0.26
 5 -7 1 0.51 0.47
 5 -7 -1 2.26 0.6
 -5 7 -1 2.06 0.36
 -5 7 1 1.46 0.3
 5 -7 2 12.06 1.07
 5 -7 -2 14 1.2
 -5 7 -2 15.03 0.71
 -5 7 2 13.69 0.71
 5 -7 -3 17.73 1.36
 -5 7 -3 18.77 0.78
 -5 7 3 18.23 0.82
 5 -7 3 17.43 1.3
 -5 7 -4 2.88 0.37
 -5 7 -4 3.06 0.38
 -5 7 4 3.05 0.42
 5 -7 -4 4.7 0.8
 5 -7 4 3.54 0.79
 -5 7 5 3.88 0.46
 5 -7 -5 4.21 0.72
 5 -7 5 3.36 0.7
 -5 7 6 1.71 0.38
 5 -7 -6 1.18 0.51
 5 -7 6 0.5 0.49
 -5 7 7 0.61 0.36
 -5 7 7 0.22 0.31
 -5 7 8 1.82 0.39
 -5 7 8 2.18 0.43
 -5 7 9 5.01 0.51
 -5 7 9 4.25 0.49
 -5 7 10 1.14 0.39
 -5 7 10 0.51 0.33
 -5 7 11 9.15 0.64
 -5 7 11 8.49 0.63
 -5 7 12 6.6 0.54
 -5 7 12 7.52 0.6
 -5 7 13 11.85 0.68
 -5 7 13 10.76 0.68
 -5 7 14 29.05 1.01
 -5 7 14 29.35 1.03
 -5 7 15 -0.09 0.29
 -5 7 15 0.21 0.28
 -5 7 16 0.29 0.25
 -5 7 17 6.19 0.44
 -5 7 18 0.26 0.21
 -5 7 19 1.42 0.21
 -5 -7 19 2.03 0.26
 -5 -7 20 3.61 0.26
 5 -8 0 -0.48 0.45
 -5 8 0 -0.23 0.28
 5 -8 1 0.94 0.52
 -5 8 -1 1.26 0.3
 -5 8 1 1.3 0.28
 5 -8 -2 15.3 1.28
 -5 8 -2 16.29 0.72
 -5 8 2 16.56 0.77
 5 -8 2 15.92 1.31
 5 -8 -3 26.33 1.65
 -5 8 -3 26.1 0.92
 -5 8 -3 27.63 0.92
 -5 8 3 26.61 0.98
 5 -8 3 29.07 1.72
 -5 8 -4 0.04 0.23
 -5 8 4 -0.07 0.3
 5 -8 -4 0.89 0.5
 5 -8 4 0.77 0.57
 -5 8 -5 3.69 0.41
 -5 8 5 3.63 0.46
 -5 8 -6 0.71 0.25
 -5 8 6 0.88 0.34
 -5 8 7 15.07 0.82
 -5 8 8 27.41 1.07
 -5 8 9 5.68 0.53
 -5 8 10 51.19 1.45
 -5 8 11 1.14 0.36
 -5 8 12 0.06 0.31
 -5 8 13 0.46 0.32
 -5 8 14 0.94 0.32
 -5 8 15 3.95 0.42
 -5 8 16 9.36 0.54
 -5 8 17 0.78 0.25
 -5 8 18 3.15 0.29
 -5 8 19 3.08 0.25
 -5 -8 19 2.85 0.26
 -5 9 0 -0.01 0.28
 -5 9 -1 11.94 0.63
 -5 9 1 11.09 0.62
 -5 9 -2 5.95 0.46
 -5 9 -2 5.29 0.49
 -5 9 2 4.59 0.45
 -5 9 -3 0.97 0.31
 -5 9 3 0.28 0.27
 -5 9 -4 20.44 0.83
 -5 9 4 20.43 0.89
 -5 9 -5 0.01 0.24
 -5 9 5 0.12 0.28
 -5 9 -6 60.92 1.42
 -5 9 6 59.22 1.54
 -5 9 -7 6.28 0.48
 -5 9 7 6.95 0.58
 -5 9 8 0.93 0.36
 -5 9 9 19.2 0.89
 -5 9 10 7.82 0.62
 -5 9 11 0.61 0.38
 -5 9 12 0.09 0.32
 -5 9 13 0.86 0.32
 -5 9 14 0.55 0.29
 -5 9 15 2.24 0.35
 -5 9 16 0.22 0.24
 -5 9 17 2.83 0.31
 -5 9 18 0.81 0.19
 -5 -9 19 0.83 0.16
 -5 10 0 -0.18 0.25
 -5 10 -1 0.05 0.26
 -5 10 -1 -0.02 0.28
 -5 10 1 -0.24 0.27
 -5 10 -2 14.19 0.73
 -5 10 2 14.78 0.73
 -5 10 -3 1.88 0.35
 -5 10 3 2.38 0.39
 -5 10 -4 1.95 0.32
 -5 10 4 1.91 0.36
 -5 10 -5 3.22 0.4
 -5 10 5 3.25 0.42
 -5 10 -6 0.61 0.28
 -5 10 6 0.7 0.34
 -5 10 -7 34.76 1.06
 -5 10 7 33.89 1.14
 -5 10 8 14.51 0.77
 -5 10 9 33.75 1.14
 -5 10 10 7.59 0.58
 -5 10 11 4.72 0.48
 -5 10 12 9.73 0.62
 -5 10 13 0.93 0.32
 -5 10 14 -0.08 0.3
 -5 10 15 1.18 0.29
 -5 10 16 0.06 0.21
 -5 10 17 3.4 0.3
 -5 10 18 0.08 0.14
 -5 11 0 0.1 0.32
 -5 11 1 0.88 0.27
 -5 11 -1 0.89 0.34
 -5 11 -2 22.4 0.93
 -5 11 2 24.48 0.9
 -5 11 -3 8.18 0.58
 -5 11 3 7.61 0.54
 -5 11 -4 1.73 0.34
 -5 11 4 1.37 0.32
 -5 11 -5 0.01 0.27
 -5 11 5 0.22 0.27
 -5 11 -6 23.51 0.89
 -5 11 6 21.78 0.91
 -5 11 -7 9.26 0.57
 -5 11 7 9.61 0.61
 -5 11 8 3.53 0.45
 -5 11 9 0.9 0.34
 -5 11 10 6.46 0.54
 -5 11 11 0.27 0.3
 -5 11 12 2.87 0.35
 -5 11 13 1.73 0.33
 -5 11 14 4.69 0.4
 -5 11 15 17.06 0.65
 -5 11 16 -0.11 0.21
 -5 11 17 11.48 0.45
 -5 12 0 -0.08 0.3
 -5 12 -1 -0.14 0.28
 -5 12 1 0.3 0.36
 -5 12 -2 8.93 0.61
 -5 12 2 7.79 0.53
 -5 12 -3 1.25 0.34
 -5 12 3 0.04 0.27
 -5 12 -4 1.82 0.34
 -5 12 4 1.81 0.33
 -5 12 -5 18.46 0.8
 -5 12 5 19.5 0.81
 -5 12 -6 13.64 0.69
 -5 12 6 13.88 0.71
 -5 12 7 0.38 0.27
 -5 12 8 0.34 0.27
 -5 12 9 1.83 0.35
 -5 12 10 2.23 0.34
 -5 12 11 15.25 0.68
 -5 12 12 -0.18 0.26
 -5 12 13 1.92 0.29
 -5 12 14 -0.19 0.23
 -5 12 15 13.42 0.53
 -5 12 16 0.97 0.21
 -5 13 0 0.03 0.3
 -5 13 -1 1.85 0.37
 -5 13 1 1.52 0.4
 -5 13 -2 19.38 0.83
 -5 13 2 18.88 0.86
 -5 13 -3 1.61 0.36
 -5 13 3 0.88 0.22
 -5 13 3 1.88 0.41
 -5 13 -4 1.66 0.32
 -5 13 4 2.46 0.41
 -5 13 4 1.6 0.27
 -5 13 -5 12.49 0.67
 -5 13 5 12.81 0.62
 -5 13 -6 0.47 0.28
 -5 13 6 0.15 0.25
 -5 13 7 3.99 0.4
 -5 13 8 -0.45 0.28
 -5 13 9 0.08 0.24
 -5 13 10 -0.33 0.23
 -5 13 11 1.45 0.28
 -5 13 12 0 0.21
 -5 13 13 2.28 0.28
 -5 13 14 0.65 0.19
 -5 13 14 0.53 0.2
 -5 13 15 25.99 0.66
 -5 14 0 0.11 0.29
 -5 14 -1 0.06 0.3
 -5 14 1 -0.19 0.31
 -5 14 -2 0.34 0.31
 -5 14 2 -0.03 0.29
 -5 14 -3 -0.26 0.3
 -5 14 3 -0.23 0.32
 -5 14 -4 -0.14 0.28
 -5 14 4 -0.08 0.3
 -5 14 -5 2.8 0.34
 -5 14 5 3.44 0.43
 -5 14 5 3.04 0.31
 -5 14 6 3.36 0.41
 -5 14 6 2.96 0.31
 -5 14 7 0.25 0.28
 -5 14 7 -0.23 0.24
 -5 14 8 0.31 0.25
 -5 14 8 0.32 0.21
 -5 14 9 0.2 0.24
 -5 14 9 0.02 0.22
 -5 14 10 0.59 0.24
 -5 14 10 0.27 0.2
 -5 14 11 0.37 0.21
 -5 14 11 -0.23 0.21
 -5 14 12 -0.14 0.17
 -5 14 12 0.24 0.18
 -5 14 13 0.77 0.17
 -5 14 13 0.16 0.16
 -5 14 14 0.3 0.15
 -5 15 0 -0.2 0.28
 -5 15 -1 4.12 0.42
 -5 15 1 4.87 0.45
 -5 15 -2 7.77 0.53
 -5 15 2 7.46 0.53
 -5 15 -3 13.11 0.64
 -5 15 3 13.39 0.65
 -5 15 -4 -0.07 0.26
 -5 15 4 -0.14 0.26
 -5 15 5 1.41 0.32
 -5 15 6 0.03 0.24
 -5 15 7 0.2 0.24
 -5 15 7 0.32 0.18
 -5 15 8 1.9 0.29
 -5 15 8 1.39 0.23
 -5 15 9 0.26 0.2
 -5 15 9 0.05 0.17
 -5 15 10 0.47 0.2
 -5 15 10 0.2 0.16
 -5 15 11 0.34 0.17
 -5 15 11 0.58 0.16
 -5 16 0 -0.39 0.26
 -5 16 -1 0.01 0.24
 -5 16 1 -0.12 0.24
 -5 16 -2 1.45 0.29
 -5 16 2 1.69 0.28
 -5 16 3 3.17 0.36
 -5 16 4 0.27 0.23
 -5 16 5 0.26 0.21
 -5 16 6 -0.03 0.2
 -5 16 7 1.18 0.23
 -5 16 8 0.6 0.19
 -5 16 9 0.53 0.17
 -5 16 10 3.54 0.24
 -5 17 0 0.02 0.21
 -5 17 1 0.12 0.19
 -5 17 2 9.9 0.48
 -5 17 3 0.25 0.19
 -5 17 4 2.75 0.28
 -5 17 5 0.88 0.2
 -5 17 6 4.62 0.3
 -5 17 7 0.2 0.14
 -6 0 0 21.74 0.92
 -6 0 -1 -0.2 0.35
 -6 0 1 0.49 0.35
 -6 0 -2 21.83 0.92
 -6 0 2 22.64 0.93
 -6 0 3 0.08 0.29
 -6 0 -3 -0.13 0.31
 -6 0 4 5.1 0.52
 -6 0 -4 4.71 0.53
 -6 0 5 -0.01 0.31
 -6 0 5 0.33 0.24
 -6 0 -5 0.26 0.35
 -6 0 6 14.8 0.68
 -6 0 -6 16.22 0.84
 -6 0 6 16.86 0.8
 -6 0 7 0.19 0.31
 -6 0 7 -0.06 0.26
 -6 0 8 6.11 0.53
 -6 0 8 5.68 0.47
 -6 0 9 -0.06 0.27
 -6 0 9 -0.17 0.25
 -6 0 10 2.81 0.38
 -6 0 10 2.64 0.39
 -6 0 11 0.4 0.26
 -6 0 11 -0.11 0.28
 -6 0 12 0.98 0.27
 -6 0 12 0.93 0.32
 -6 0 13 0.59 0.27
 -6 0 13 0.32 0.28
 -6 0 14 3.81 0.41
 -6 0 15 -0.29 0.28
 -6 0 16 8.52 0.51
 -6 0 17 0.56 0.25
 -6 0 18 15.39 0.58
 -6 0 19 0.1 0.16
 -6 0 20 0.5 0.13
 -6 -1 0 28.22 1.05
 -6 1 0 30.09 1.08
 -6 -1 -1 2.23 0.43
 -6 -1 1 2.87 0.44
 -6 1 -1 2.94 0.45
 -6 1 1 3.15 0.46
 -6 -1 -2 27.24 1.03
 -6 1 -2 28.35 1.06
 -6 -1 2 29.4 1.05
 -6 1 2 26.86 1.02
 -6 -1 -3 20.17 0.9
 -6 1 -3 18.12 0.85
 -6 -1 3 18.88 0.87
 -6 1 3 18.51 0.87
 -6 -1 4 2.92 0.44
 -6 1 4 2.83 0.43
 -6 1 4 2.99 0.35
 -6 -1 -4 3.29 0.49
 -6 1 -4 3.05 0.44
 -6 1 5 31.83 0.99
 -6 -1 -5 34.92 1.2
 -6 1 -5 35.04 1.16
 -6 -1 5 32.76 1.12
 -6 1 5 32.79 1.14
 -6 1 6 11.7 0.63
 -6 -1 6 12.43 0.62
 -6 1 -6 11.73 0.72
 -6 -1 6 12.64 0.71
 -6 1 6 12.24 0.72
 -6 -1 7 0.56 0.31
 -6 1 7 1.21 0.34
 -6 1 7 1.79 0.34
 -6 -1 7 1.47 0.33
 -6 -1 8 5.74 0.5
 -6 1 8 5.17 0.5
 -6 1 8 4.89 0.45
 -6 -1 8 5.56 0.46
 -6 1 9 7.13 0.57
 -6 1 9 7.35 0.55
 -6 -1 9 7.15 0.52
 -6 -1 9 8 0.54
 -6 -1 10 2.6 0.35
 -6 1 10 2.37 0.36
 -6 1 10 2.28 0.37
 -6 -1 10 2.57 0.35
 -6 -1 11 2.38 0.33
 -6 1 11 1.85 0.32
 -6 1 11 2.84 0.4
 -6 -1 11 1.96 0.33
 -6 1 12 8.89 0.58
 -6 -1 12 8.62 0.57
 -6 -1 12 8.82 0.51
 -6 1 12 8.9 0.57
 -6 1 13 5.16 0.43
 -6 1 13 5.6 0.5
 -6 -1 13 4.77 0.45
 -6 1 14 8.53 0.55
 -6 -1 14 8.33 0.54
 -6 1 14 8.13 0.48
 -6 1 15 25.38 0.89
 -6 -1 15 24.55 0.86
 -6 1 16 4.84 0.43
 -6 -1 16 4.13 0.4
 -6 1 17 4.3 0.39
 -6 -1 17 4.33 0.37
 -6 1 18 1.53 0.26
 -6 -1 18 1.29 0.25
 -6 1 19 0.1 0.18
 -6 -1 19 0.29 0.17
 -6 -2 0 7.12 0.55
 -6 2 0 8.27 0.62
 -6 -2 -1 13.72 0.75
 -6 -2 1 12.86 0.72
 -6 2 -1 14.02 0.76
 -6 2 1 14.22 0.78
 -6 -2 2 2.28 0.34
 -6 2 -2 2.43 0.38
 -6 2 2 3.11 0.42
 -6 -2 -2 3.04 0.45
 -6 2 -3 8.16 0.58
 -6 -2 3 8.14 0.57
 -6 2 3 8.23 0.51
 -6 -2 -3 9.81 0.67
 -6 2 3 9.35 0.64
 -6 2 4 18.78 0.76
 -6 -2 -4 20.29 0.92
 -6 2 -4 17.69 0.84
 -6 -2 4 19.1 0.86
 -6 2 4 18.56 0.88
 -6 2 5 84.84 1.71
 -6 2 -5 83.92 1.86
 -6 -2 5 87.8 1.85
 -6 2 5 85.97 1.9
 -6 -2 6 0.24 0.28
 -6 2 6 -0.17 0.34
 -6 2 6 0.54 0.29
 -6 2 -6 0.19 0.32
 -6 2 7 53.15 1.38
 -6 -2 7 53.6 1.31
 -6 -2 7 58.07 1.45
 -6 2 7 54.24 1.49
 -6 -2 8 0.07 0.26
 -6 2 8 0.32 0.32
 -6 2 8 0 0.26
 -6 -2 8 -0.34 0.26
 -6 2 9 39.32 1.17
 -6 -2 9 37.11 1.11
 -6 -2 9 37.58 1.11
 -6 2 9 36.3 1.2
 -6 -2 10 2.64 0.35
 -6 2 10 2.23 0.37
 -6 2 10 3.42 0.42
 -6 -2 10 2.68 0.37
 -6 -2 11 7.98 0.55
 -6 2 11 8.54 0.58
 -6 2 11 8.7 0.6
 -6 2 12 0 0.26
 -6 2 12 0.07 0.28
 -6 -2 12 0.41 0.27
 -6 2 13 41.44 1.19
 -6 -2 13 42.06 1.16
 -6 2 13 39.74 1.13
 -6 2 14 3.29 0.36
 -6 2 14 3.73 0.44
 -6 -2 14 3.47 0.39
 -6 2 15 81.49 1.66
 -6 -2 15 83.05 1.63
 -6 2 15 82.58 1.53
 -6 2 16 1.65 0.34
 -6 -2 16 1.36 0.31
 -6 2 17 4.97 0.39
 -6 -2 17 5.35 0.4
 -6 2 18 8.19 0.43
 -6 -2 18 8.2 0.43
 -6 2 19 0.71 0.21
 -6 -2 19 0.69 0.17
 -6 -3 0 70.47 1.67
 -6 3 0 68.87 1.67
 -6 -3 -1 46.11 1.35
 -6 -3 1 46.32 1.33
 -6 3 -1 46.11 1.34
 -6 3 1 47.88 1.38
 -6 -3 -2 21.21 0.94
 -6 -3 2 18.78 0.84
 -6 3 -2 20.17 0.88
 -6 3 2 20.37 0.91
 -6 -3 -3 52.3 1.47
 -6 -3 3 52.14 1.4
 -6 3 -3 53.48 1.45
 -6 3 3 52.21 1.46
 -6 3 -4 6.09 0.54
 -6 -3 4 6.14 0.49
 -6 3 4 5.75 0.56
 -6 3 4 6.06 0.47
 -6 3 5 137.26 2.31
 -6 3 -5 135.47 2.45
 -6 -3 5 134.86 2.39
 -6 3 5 138.45 2.52
 -6 -3 6 7.77 0.54
 -6 3 6 8.84 0.65
 -6 3 6 9.77 0.6
 -6 3 -6 9.41 0.63
 -6 3 7 21.65 0.88
 -6 3 -7 23.53 0.93
 -6 -3 7 21.56 0.86
 -6 3 7 20.65 0.93
 -6 -3 8 1.21 0.32
 -6 3 8 0.13 0.33
 -6 3 8 0.8 0.31
 -6 -3 8 0.34 0.25
 -6 -3 9 3.38 0.39
 -6 3 9 3.25 0.44
 -6 3 9 4.4 0.45
 -6 -3 9 3.18 0.36
 -6 3 10 0.54 0.31
 -6 3 10 1.27 0.34
 -6 -3 10 0.55 0.25
 -6 3 11 0.92 0.32
 -6 3 11 1.37 0.33
 -6 -3 11 1.37 0.3
 -6 3 12 1.22 0.31
 -6 3 12 1.4 0.34
 -6 -3 12 1.51 0.32
 -6 3 13 16.69 0.77
 -6 -3 13 15.55 0.7
 -6 3 13 15.67 0.72
 -6 3 14 0.74 0.28
 -6 3 14 0.8 0.32
 -6 -3 14 0.57 0.28
 -6 3 15 78.55 1.59
 -6 -3 15 74.49 1.52
 -6 3 15 75.4 1.48
 -6 3 16 0.91 0.22
 -6 3 16 0.75 0.29
 -6 -3 16 1.48 0.29
 -6 3 17 25.8 0.79
 -6 -3 17 26.26 0.77
 -6 3 18 0.94 0.24
 -6 -3 18 0.85 0.21
 -6 -3 19 0.14 0.15
 -6 -4 0 63.69 1.59
 -6 4 0 64.75 1.62
 -6 -4 -1 136.6 2.47
 -6 -4 1 134.56 2.43
 -6 4 -1 135.59 2.46
 -6 4 1 138.77 2.51
 -6 -4 -2 12.01 0.75
 -6 -4 2 10.22 0.64
 -6 4 -2 10.34 0.66
 -6 4 2 11.11 0.71
 -6 -4 3 51.85 1.37
 -6 4 -3 52.26 1.42
 -6 4 3 55.08 1.5
 -6 -4 4 17.64 0.79
 -6 4 -4 18.21 0.83
 -6 4 4 19.93 0.89
 -6 4 5 11.15 0.63
 -6 4 -5 11.29 0.65
 -6 -4 5 11.62 0.63
 -6 4 5 11.71 0.72
 -6 -4 6 0.15 0.25
 -6 4 6 0.33 0.33
 -6 4 6 0.89 0.31
 -6 4 -6 0.05 0.28
 -6 4 7 7.97 0.61
 -6 4 7 8.02 0.57
 -6 4 -7 9.31 0.64
 -6 -4 7 8.99 0.55
 -6 4 8 -0.11 0.33
 -6 4 8 0.13 0.27
 -6 -4 8 0.01 0.23
 -6 4 9 9.08 0.62
 -6 4 9 8.11 0.59
 -6 -4 9 7.36 0.49
 -6 4 10 3.12 0.44
 -6 4 10 3.78 0.46
 -6 -4 10 3.29 0.37
 -6 4 11 28.31 1.01
 -6 -4 11 26.99 0.91
 -6 4 11 26.86 1
 -6 4 12 1.64 0.35
 -6 4 12 2.62 0.41
 -6 -4 12 2.38 0.34
 -6 4 13 17.26 0.76
 -6 -4 13 17.28 0.72
 -6 4 13 15.94 0.74
 -6 4 14 1.18 0.3
 -6 4 14 1.7 0.37
 -6 -4 14 0.96 0.27
 -6 4 15 43.51 1.14
 -6 -4 15 42.17 1.07
 -6 4 15 42.5 1.07
 -6 4 16 1.62 0.25
 -6 4 16 1.8 0.32
 -6 -4 16 2.13 0.29
 -6 4 17 0.68 0.18
 -6 4 17 1.29 0.27
 -6 -4 17 0.85 0.22
 -6 -4 18 3.5 0.28
 -6 -4 19 2.08 0.21
 -6 5 0 6.7 0.62
 -6 -5 1 545.26 6.33
 -6 5 -1 543.51 6.4
 -6 5 1 537.18 6.43
 -6 -5 2 43.2 1.26
 -6 5 -2 44.74 1.31
 -6 5 2 43.31 1.33
 -6 5 -3 1.35 0.35
 -6 5 3 1.74 0.4
 -6 -5 3 2.21 0.38
 -6 5 -4 -0.37 0.3
 -6 5 4 -0.63 0.38
 -6 -5 4 0.37 0.29
 -6 -5 5 19.91 0.82
 -6 5 -5 20.13 0.84
 -6 5 5 19.02 0.9
 -6 5 6 1.2 0.36
 -6 5 -6 2.22 0.39
 -6 -5 6 1.74 0.3
 -6 5 7 0.2 0.32
 -6 5 7 0.21 0.28
 -6 5 -7 0.38 0.32
 -6 5 8 2.05 0.42
 -6 5 8 3.21 0.45
 -6 5 9 38.29 1.17
 -6 -5 9 35.37 1.02
 -6 5 9 36.43 1.21
 -6 5 10 8.56 0.61
 -6 5 10 9.13 0.63
 -6 -5 10 7.87 0.5
 -6 5 11 22.2 0.88
 -6 -5 11 21.27 0.79
 -6 5 11 22.37 0.92
 -6 5 12 0.02 0.28
 -6 5 12 0.17 0.3
 -6 -5 12 -0.18 0.23
 -6 5 13 12.87 0.66
 -6 -5 13 12.66 0.6
 -6 5 13 13.54 0.68
 -6 5 14 1.25 0.3
 -6 5 14 0.89 0.31
 -6 -5 14 1.44 0.29
 -6 5 15 1.53 0.28
 -6 5 15 1.41 0.31
 -6 -5 15 0.92 0.24
 -6 5 16 0.64 0.21
 -6 -5 16 0.6 0.22
 -6 -5 17 11.91 0.49
 -6 5 17 11.06 0.45
 -6 -5 18 0.51 0.17
 -6 6 0 23.16 0.99
 -6 6 -1 291.48 4.05
 -6 6 1 295.88 4.1
 -6 6 -2 72.21 1.68
 -6 6 2 70.23 1.71
 -6 6 -3 1.77 0.38
 -6 6 3 1.22 0.31
 -6 6 -4 0.73 0.29
 -6 6 4 0.74 0.33
 -6 6 5 -0.34 0.36
 -6 6 -5 0.48 0.3
 -6 6 6 -0.21 0.37
 -6 6 -6 0.18 0.26
 -6 6 -7 45.2 1.2
 -6 6 7 42.91 1.34
 -6 6 8 20.17 0.91
 -6 6 9 33.9 1.16
 -6 6 10 0.53 0.34
 -6 -6 10 1.48 0.28
 -6 6 11 1.89 0.37
 -6 -6 11 2.89 0.34
 -6 -6 12 10.17 0.54
 -6 6 12 10.83 0.66
 -6 6 13 0.22 0.27
 -6 -6 13 0.23 0.2
 -6 6 14 0.1 0.25
 -6 -6 14 0.05 0.2
 -6 -6 15 7.88 0.44
 -6 6 15 7.94 0.47
 -6 6 16 0.32 0.2
 -6 -6 16 -0.16 0.18
 -6 6 17 0.1 0.16
 -6 -6 17 -0.11 0.17
 -6 -6 18 0.53 0.15
 -6 7 0 0.35 0.34
 -6 7 -1 77.21 1.73
 -6 7 1 75.62 1.76
 -6 7 -2 44.56 1.17
 -6 7 -2 46.63 1.29
 -6 7 2 44.22 1.31
 -6 7 -3 0.16 0.27
 -6 7 3 -0.26 0.35
 -6 7 -4 45.63 1.25
 -6 7 4 45.42 1.35
 -6 7 5 8.44 0.63
 -6 7 -5 9.08 0.57
 -6 7 6 -0.02 0.34
 -6 7 -6 0.26 0.26
 -6 7 7 0.49 0.33
 -6 7 8 -0.28 0.35
 -6 7 9 10.48 0.68
 -6 7 10 17.21 0.82
 -6 -7 11 40.7 1.02
 -6 7 11 41.15 1.21
 -6 7 12 -0.04 0.27
 -6 -7 12 0.12 0.19
 -6 -7 13 10.47 0.5
 -6 7 13 10.83 0.6
 -6 7 14 0.09 0.25
 -6 -7 14 -0.3 0.21
 -6 7 15 3.88 0.34
 -6 -7 15 3.75 0.31
 -6 -7 16 10.49 0.43
 -6 7 16 9.92 0.46
 -6 7 17 1.93 0.22
 -6 -7 17 2 0.21
 -6 8 0 0.38 0.3
 -6 8 -1 0.52 0.31
 -6 8 1 0.33 0.3
 -6 8 -1 0.67 0.3
 -6 8 -2 2.78 0.41
 -6 8 2 2.21 0.39
 -6 8 -2 2.44 0.32
 -6 8 -3 0.42 0.25
 -6 8 3 0.23 0.29
 -6 8 -3 1.07 0.28
 -6 8 -4 17.11 0.74
 -6 8 4 18.27 0.85
 -6 8 5 7.4 0.58
 -6 8 6 10.81 0.68
 -6 8 7 8.14 0.6
 -6 8 8 0.87 0.36
 -6 8 9 3.15 0.44
 -6 8 10 0.08 0.3
 -6 8 11 5.97 0.51
 -6 8 12 12.83 0.65
 -6 8 13 0.17 0.26
 -6 -8 13 0.57 0.2
 -6 8 14 -0.24 0.23
 -6 -8 14 -0.07 0.17
 -6 8 15 0.85 0.23
 -6 -8 15 1.04 0.2
 -6 8 16 0.85 0.21
 -6 -8 16 0.89 0.16
 -6 8 17 0.31 0.13
 -6 9 0 22.58 0.89
 -6 9 -1 69.25 1.54
 -6 9 -1 69.43 1.56
 -6 9 1 70.11 1.61
 -6 9 -2 61.07 1.43
 -6 9 -2 65.84 1.47
 -6 9 2 63.76 1.54
 -6 9 -3 14.16 0.65
 -6 9 -3 14.35 0.65
 -6 9 3 13.32 0.72
 -6 9 -4 0.35 0.24
 -6 9 4 -0.1 0.32
 -6 9 5 -0.2 0.33
 -6 9 6 12.48 0.7
 -6 9 7 0.26 0.31
 -6 9 8 16.97 0.79
 -6 9 9 1.07 0.34
 -6 9 10 5.04 0.49
 -6 9 11 18.47 0.78
 -6 9 12 9.22 0.55
 -6 9 13 4.22 0.38
 -6 9 14 1.79 0.29
 -6 9 15 -0.24 0.2
 -6 9 16 -0.1 0.15
 -6 10 0 2 0.38
 -6 10 0 2.44 0.4
 -6 10 -1 167.85 2.64
 -6 10 1 172 2.7
 -6 10 -1 165.17 2.55
 -6 10 1 168.38 2.65
 -6 10 2 1.34 0.36
 -6 10 -2 0.54 0.29
 -6 10 -3 12.31 0.61
 -6 10 3 12.32 0.67
 -6 10 -4 0.24 0.23
 -6 10 4 -0.06 0.31
 -6 10 -5 1.17 0.25
 -6 10 5 1.42 0.3
 -6 10 6 1.06 0.31
 -6 10 7 18.77 0.81
 -6 10 8 6.14 0.5
 -6 10 9 30.62 1
 -6 10 10 -0.55 0.29
 -6 10 11 3.03 0.36
 -6 10 12 0.08 0.23
 -6 10 13 0.27 0.22
 -6 10 14 4.75 0.34
 -6 10 15 0.94 0.19
 -6 11 0 3.86 0.38
 -6 11 0 3.98 0.43
 -6 11 -1 110.42 1.99
 -6 11 1 106.09 2.01
 -6 11 1 107.21 1.91
 -6 11 2 2.9 0.37
 -6 11 -2 3.3 0.38
 -6 11 2 3.6 0.43
 -6 11 -3 11.66 0.65
 -6 11 3 11.28 0.6
 -6 11 -4 3.38 0.36
 -6 11 4 3.23 0.37
 -6 11 -5 0.66 0.23
 -6 11 5 0.36 0.24
 -6 11 6 -0.02 0.26
 -6 11 7 8.43 0.54
 -6 11 8 1.88 0.32
 -6 11 9 49.78 1.21
 -6 11 10 5.22 0.42
 -6 11 11 2.84 0.31
 -6 11 12 1.59 0.27
 -6 11 13 0.31 0.2
 -6 11 14 0.9 0.18
 -6 12 0 2.02 0.35
 -6 12 -1 23.26 0.84
 -6 12 1 23.67 0.86
 -6 12 -2 10.05 0.56
 -6 12 2 9.71 0.57
 -6 12 2 10.11 0.52
 -6 12 -3 27.66 0.87
 -6 12 3 27.93 0.93
 -6 12 3 26.09 0.83
 -6 12 -4 11.9 0.57
 -6 12 4 12.04 0.63
 -6 12 4 11.27 0.57
 -6 12 -5 4.78 0.37
 -6 12 5 5.16 0.41
 -6 12 5 6.27 0.49
 -6 12 6 6.93 0.45
 -6 12 7 2.8 0.32
 -6 12 8 -0.05 0.22
 -6 12 9 5.29 0.41
 -6 12 10 0.06 0.21
 -6 12 11 3.53 0.31
 -6 12 12 3.47 0.29
 -6 12 13 0.87 0.19
 -6 12 13 1.19 0.2
 -6 13 0 1.13 0.26
 -6 13 -1 -0.14 0.22
 -6 13 1 -0.1 0.23
 -6 13 -2 0.34 0.22
 -6 13 2 0.47 0.28
 -6 13 -3 18.8 0.7
 -6 13 3 18.89 0.73
 -6 13 -4 8.72 0.47
 -6 13 4 8.66 0.52
 -6 13 4 8.45 0.45
 -6 13 5 16.2 0.67
 -6 13 5 15.51 0.58
 -6 13 6 9.61 0.52
 -6 13 6 8.98 0.46
 -6 13 7 16.77 0.65
 -6 13 7 15.14 0.58
 -6 13 8 3.45 0.31
 -6 13 8 4.17 0.36
 -6 13 9 2.51 0.27
 -6 13 9 2.37 0.29
 -6 13 10 0.37 0.18
 -6 13 10 0.12 0.18
 -6 13 11 0.53 0.17
 -6 13 11 0.58 0.18
 -6 13 12 2.11 0.2
 -6 14 0 1.56 0.27
 -6 14 -1 16.13 0.63
 -6 14 1 17.56 0.66
 -6 14 -2 0.84 0.26
 -6 14 2 0.94 0.25
 -6 14 -3 2.11 0.28
 -6 14 3 2.39 0.3
 -6 14 4 5.67 0.41
 -6 14 5 14.14 0.58
 -6 14 6 8.85 0.46
 -6 14 7 15.37 0.56
 -6 14 7 12.98 0.45
 -6 14 8 2.8 0.23
 -6 14 8 3.5 0.3
 -6 14 9 0.37 0.17
 -6 14 10 1.03 0.18
 -6 15 0 16.88 0.59
 -6 15 -1 0.59 0.2
 -6 15 1 0.8 0.22
 -6 15 2 8.28 0.43
 -6 15 3 2.13 0.25
 -6 15 4 2.76 0.27
 -6 15 5 3.86 0.3
 -6 15 6 2.23 0.25
 -6 15 7 0.1 0.15
 -6 15 8 1.66 0.19
 -6 16 1 1.42 0.2
 -6 16 2 0.3 0.15
 -6 16 3 -0.12 0.15
 -6 16 4 -0.03 0.14
 -7 0 0 0.2 0.34
 -7 0 1 0.03 0.33
 -7 0 -1 0.16 0.37
 -7 0 2 2.59 0.4
 -7 0 -2 4.14 0.52
 -7 0 3 -0.39 0.36
 -7 0 -3 1.8 0.47
 -7 0 4 -0.07 0.36
 -7 0 5 -0.51 0.36
 -7 0 6 -0.1 0.29
 -7 0 7 0.86 0.33
 -7 0 8 0.52 0.29
 -7 0 8 0.73 0.25
 -7 0 9 0.12 0.26
 -7 0 9 0.03 0.21
 -7 0 10 4.63 0.4
 -7 0 10 4.18 0.37
 -7 0 11 0.01 0.2
 -7 0 11 -0.07 0.2
 -7 0 12 4.57 0.35
 -7 0 12 4.29 0.35
 -7 0 13 0.18 0.18
 -7 0 14 4.85 0.34
 -7 0 15 0.22 0.17
 -7 1 0 -0.25 0.37
 -7 -1 0 0.27 0.38
 -7 1 1 5.36 0.51
 -7 -1 -1 6.27 0.59
 -7 -1 1 6.05 0.57
 -7 1 -1 6.46 0.59
 -7 1 2 3.72 0.48
 -7 -1 -2 4.2 0.54
 -7 1 -2 4.27 0.54
 -7 -1 2 3.4 0.47
 -7 -1 3 -0.28 0.34
 -7 1 3 -0.59 0.36
 -7 -1 -3 1.56 0.46
 -7 1 -3 0.76 0.41
 -7 1 4 1.47 0.4
 -7 1 -4 1.61 0.44
 -7 -1 5 1 0.33
 -7 1 5 1.87 0.42
 -7 -1 6 0.58 0.29
 -7 1 6 0.62 0.33
 -7 -1 7 14.14 0.72
 -7 1 7 14.31 0.74
 -7 -1 8 3.32 0.37
 -7 1 8 3.99 0.43
 -7 1 8 3.68 0.36
 -7 -1 9 6.69 0.47
 -7 1 9 7.28 0.52
 -7 1 9 6.29 0.45
 -7 -1 9 7.01 0.44
 -7 -1 10 3.68 0.35
 -7 1 10 3.93 0.39
 -7 1 10 3.78 0.36
 -7 -1 10 4.13 0.36
 -7 -1 11 5.57 0.38
 -7 1 11 5.55 0.42
 -7 1 11 5.45 0.4
 -7 -1 11 5.4 0.39
 -7 1 12 0.3 0.2
 -7 1 12 0.01 0.2
 -7 -1 12 -0.15 0.19
 -7 1 13 0.18 0.19
 -7 1 13 0.54 0.23
 -7 -1 13 0.26 0.19
 -7 1 14 4.28 0.33
 -7 -1 14 4.29 0.31
 -7 1 15 5.22 0.33
 -7 -1 15 5.76 0.33
 -7 -1 16 3.98 0.26
 -7 2 0 -0.32 0.38
 -7 -2 0 0.8 0.41
 -7 2 -1 2.43 0.43
 -7 2 1 1.6 0.39
 -7 -2 -1 3.1 0.49
 -7 -2 1 2.22 0.42
 -7 2 2 0.2 0.35
 -7 -2 2 0.61 0.37
 -7 2 -2 0.23 0.34
 -7 2 3 5.42 0.59
 -7 2 -3 5.31 0.57
 -7 -2 3 5.1 0.51
 -7 2 4 2.74 0.45
 -7 2 -4 2.53 0.44
 -7 -2 4 2.15 0.38
 -7 2 5 0.76 0.37
 -7 -2 5 -0.46 0.32
 -7 -2 6 2.42 0.36
 -7 2 6 2.17 0.41
 -7 -2 7 1.56 0.32
 -7 2 7 1.66 0.35
 -7 2 8 0.85 0.32
 -7 -2 8 0.13 0.24
 -7 2 9 3.29 0.39
 -7 -2 9 3.42 0.34
 -7 2 10 6.7 0.48
 -7 -2 10 6.06 0.4
 -7 2 10 5.89 0.43
 -7 -2 10 6.39 0.42
 -7 2 11 0.1 0.23
 -7 2 11 0.67 0.25
 -7 -2 11 0.91 0.24
 -7 2 12 0.05 0.2
 -7 2 12 0.01 0.21
 -7 -2 12 0.12 0.19
 -7 2 13 1.13 0.22
 -7 2 13 0.76 0.22
 -7 -2 13 0.71 0.2
 -7 -2 14 8.68 0.4
 -7 2 14 8.05 0.38
 -7 -2 15 5.75 0.32
 -7 3 0 -0.16 0.39
 -7 -3 0 0.49 0.37
 -7 3 -1 3.13 0.44
 -7 3 1 2.89 0.45
 -7 -3 1 4.16 0.49
 -7 3 2 0.85 0.41
 -7 -3 2 0.18 0.36
 -7 3 -2 0.2 0.34
 -7 3 3 0.88 0.38
 -7 -3 3 1.75 0.39
 -7 3 -3 1 0.33
 -7 3 4 5.08 0.54
 -7 3 -4 5.26 0.55
 -7 -3 4 4.78 0.48
 -7 3 5 0.41 0.47
 -7 3 -5 0.89 0.4
 -7 -3 5 -0.04 0.26
 -7 -3 6 15.83 0.73
 -7 3 6 16.56 0.8
 -7 3 7 0.02 0.3
 -7 -3 7 0.56 0.3
 -7 3 8 0.41 0.3
 -7 -3 8 0.42 0.21
 -7 3 9 0.19 0.29
 -7 3 10 5.6 0.46
 -7 3 11 -0.09 0.24
 -7 3 12 0.31 0.21
 -7 -3 12 0.26 0.19
 -7 3 13 0.2 0.2
 -7 -3 13 0.34 0.18
 -7 3 14 2.34 0.25
 -7 -3 14 2.43 0.24
 -7 -3 15 4.47 0.27
 -7 4 0 -0.02 0.34
 -7 4 -1 0.38 0.33
 -7 4 1 0.7 0.39
 -7 4 -2 10.56 0.67
 -7 4 2 10.69 0.7
 -7 4 3 0.24 0.38
 -7 -4 3 0.71 0.35
 -7 4 -3 -0.07 0.32
 -7 4 4 1.21 0.39
 -7 -4 4 1.24 0.34
 -7 4 -4 0.97 0.36
 -7 4 5 1.54 0.4
 -7 4 -5 2.4 0.42
 -7 -4 5 1.77 0.34
 -7 4 6 0.56 0.34
 -7 -4 6 0.8 0.28
 -7 4 7 3 0.43
 -7 -4 7 3.64 0.39
 -7 4 8 0.33 0.28
 -7 4 9 1.89 0.36
 -7 4 10 0.73 0.28
 -7 4 11 2.06 0.32
 -7 4 12 5.54 0.4
 -7 4 13 -0.02 0.19
 -7 -4 14 5.78 0.3
 -7 4 14 7.47 0.38
 -7 5 0 -0.12 0.35
 -7 5 -1 1.04 0.32
 -7 5 1 2.16 0.43
 -7 5 -2 5.06 0.51
 -7 5 2 5.49 0.54
 -7 5 3 0.84 0.37
 -7 5 -3 0.94 0.35
 -7 5 4 1.88 0.41
 -7 5 -4 1.89 0.38
 -7 5 5 0.23 0.34
 -7 5 -5 0.49 0.3
 -7 5 6 3.98 0.47
 -7 5 7 3.44 0.43
 -7 5 8 1.3 0.34
 -7 5 9 3.34 0.44
 -7 5 10 9.21 0.57
 -7 5 11 7.98 0.5
 -7 5 12 1.87 0.29
 -7 5 13 0.04 0.19
 -7 5 14 0.52 0.18
 -7 6 0 -0.38 0.32
 -7 6 -1 22.39 0.9
 -7 6 1 22.44 0.92
 -7 6 -2 3.53 0.44
 -7 6 2 3.93 0.46
 -7 6 3 6.05 0.55
 -7 6 -3 5.95 0.51
 -7 6 4 0.65 0.35
 -7 6 -4 0.95 0.31
 -7 6 5 0.08 0.31
 -7 6 -5 0.44 0.28
 -7 6 6 4.67 0.51
 -7 6 7 8.41 0.59
 -7 6 8 0.26 0.29
 -7 6 9 3.52 0.41
 -7 6 10 3.85 0.39
 -7 6 11 1.32 0.29
 -7 6 12 6.42 0.42
 -7 6 13 0.97 0.22
 -7 6 14 4.26 0.29
 -7 7 0 -0.32 0.31
 -7 7 -1 0 0.27
 -7 7 1 0.94 0.35
 -7 7 2 5.27 0.5
 -7 7 -2 5.98 0.49
 -7 7 3 1.11 0.33
 -7 7 -3 0.72 0.27
 -7 7 4 0.21 0.3
 -7 7 -4 0.72 0.27
 -7 7 5 2.59 0.4
 -7 7 6 6.68 0.52
 -7 7 7 0.25 0.28
 -7 7 8 0.23 0.28
 -7 7 9 0.16 0.26
 -7 7 10 1.32 0.29
 -7 7 11 0.55 0.25
 -7 7 12 8 0.44
 -7 7 13 4.09 0.31
 -7 7 14 0.8 0.17
 -7 8 0 -0.33 0.27
 -7 8 -1 0.47 0.27
 -7 8 1 0.32 0.27
 -7 8 1 0.38 0.24
 -7 8 2 1.54 0.34
 -7 8 2 0.95 0.26
 -7 8 -2 0.93 0.28
 -7 8 -3 13.03 0.61
 -7 8 3 14.18 0.68
 -7 8 4 0.51 0.3
 -7 8 -4 0.79 0.26
 -7 8 5 2.31 0.36
 -7 8 6 0.21 0.26
 -7 8 7 10.84 0.6
 -7 8 8 0.05 0.25
 -7 8 9 1.23 0.28
 -7 8 10 29.2 0.85
 -7 8 11 1.68 0.27
 -7 8 12 1.85 0.25
 -7 8 13 1.3 0.2
 -7 9 0 0.16 0.22
 -7 9 0 0.39 0.2
 -7 9 1 8.96 0.47
 -7 9 -1 8.67 0.5
 -7 9 1 8.42 0.51
 -7 9 2 2.99 0.37
 -7 9 2 2.43 0.31
 -7 9 -2 3.09 0.33
 -7 9 3 0.93 0.29
 -7 9 3 1.04 0.26
 -7 9 4 11.81 0.6
 -7 9 5 1.87 0.32
 -7 9 6 0.79 0.28
 -7 9 7 4.58 0.4
 -7 9 8 0.39 0.25
 -7 9 9 2.13 0.3
 -7 9 10 2.51 0.29
 -7 9 11 3.39 0.3
 -7 9 12 3.18 0.26
 -7 10 0 -0.08 0.19
 -7 10 0 0.01 0.17
 -7 10 1 0.15 0.2
 -7 10 1 0.09 0.18
 -7 10 -1 -0.28 0.21
 -7 10 2 1.68 0.28
 -7 10 2 1.6 0.26
 -7 10 3 5.99 0.42
 -7 10 3 5.28 0.38
 -7 10 4 2.12 0.3
 -7 10 4 2.06 0.28
 -7 10 5 7.91 0.44
 -7 10 5 6.92 0.45
 -7 10 6 -0.05 0.25
 -7 10 7 12.87 0.55
 -7 10 8 3.03 0.31
 -7 10 9 2.99 0.29
 -7 10 10 0.05 0.17
 -7 10 11 4.06 0.28
 -7 11 0 -0.06 0.17
 -7 11 1 2.61 0.27
 -7 11 -1 2.5 0.25
 -7 11 1 2.65 0.27
 -7 11 2 0.27 0.19
 -7 11 2 0.24 0.18
 -7 11 3 0.02 0.2
 -7 11 3 0.4 0.19
 -7 11 4 0.71 0.23
 -7 11 4 0.49 0.21
 -7 11 5 1.69 0.25
 -7 11 5 1.85 0.25
 -7 11 6 0.46 0.21
 -7 11 6 0.23 0.18
 -7 11 7 0.34 0.18
 -7 11 7 0.9 0.21
 -7 11 8 0.27 0.18
 -7 11 8 0.33 0.17
 -7 11 9 -0.04 0.15
 -7 11 9 0.32 0.16
 -7 11 10 0.22 0.14
 -7 11 10 0.33 0.15
 -7 12 0 0.14 0.16
 -7 12 -1 5.6 0.31
 -7 12 1 6.16 0.35
 -7 12 2 0.25 0.16
 -7 12 3 -0.01 0.15
 -7 12 4 -0.13 0.15
 -7 12 4 0.03 0.15
 -7 12 5 0.01 0.15
 -7 12 5 0.91 0.2
 -7 12 6 11.94 0.45
 -7 12 6 10.72 0.4
 -7 12 7 0.5 0.17
 -7 12 8 0.17 0.13
 -7 13 1 0.65 0.16
 -7 13 2 0 0.13
 -7 13 3 0.12 0.14
 -7 13 4 4.75 0.27
 -8 0 1 0.69 0.34
 -8 0 2 0.43 0.3
 -8 0 3 0.97 0.34
 -8 0 4 80 1.59
 -8 0 5 0.9 0.31
 -8 0 6 59.41 1.27
 -8 0 7 0.67 0.25
 -8 0 8 14.92 0.56
 -8 0 9 0.17 0.17
 -8 0 10 1.07 0.18
 -8 1 0 1.25 0.36
 -8 1 1 3.91 0.44
 -8 1 2 1.4 0.35
 -8 -1 3 3.07 0.4
 -8 1 3 3.12 0.41
 -8 -1 4 11.1 0.59
 -8 1 4 10.38 0.58
 -8 -1 5 10.81 0.56
 -8 1 5 10.42 0.56
 -8 -1 6 5.87 0.41
 -8 1 6 4.96 0.42
 -8 -1 7 5.37 0.39
 -8 1 7 5.34 0.4
 -8 -1 8 2.44 0.28
 -8 1 8 2.46 0.29
 -8 1 9 0.58 0.21
 -8 1 10 -0.13 0.15
 -8 2 0 2.97 0.43
 -8 2 -1 1.53 0.4
 -8 2 1 1.04 0.36
 -8 2 2 4.53 0.44
 -8 2 3 0.86 0.32
 -8 2 4 19.54 0.77
 -8 2 5 0.08 0.25
 -8 2 6 12.86 0.59
 -8 2 7 0.31 0.23
 -8 2 8 0.33 0.21
 -8 2 9 0.13 0.18
 -8 2 10 0.01 0.16
 -8 3 0 13.47 0.67
 -8 3 -1 9.07 0.57
 -8 3 1 10.3 0.6
 -8 3 2 4.25 0.42
 -8 3 3 1.24 0.32
 -8 3 4 4.81 0.44
 -8 3 5 0.81 0.28
 -8 3 6 -0.1 0.24
 -8 3 7 -0.03 0.22
 -8 3 8 7.88 0.44
 -8 3 9 -0.05 0.17
 -8 3 10 0.05 0.16
 -8 4 0 2.06 0.34
 -8 4 -1 1.93 0.34
 -8 4 1 1.66 0.36
 -8 4 2 0.64 0.29
 -8 4 3 0.05 0.26
 -8 4 4 0.6 0.27
 -8 4 5 0.17 0.23
 -8 4 6 0.26 0.23
 -8 4 7 1.94 0.27
 -8 4 8 6.33 0.4
 -8 4 9 -0.35 0.19
 -8 4 10 0.27 0.15
 -8 5 0 22.39 0.78
 -8 5 -1 4.76 0.4
 -8 5 1 4.02 0.4
 -8 5 2 0.53 0.27
 -8 5 3 5.93 0.44
 -8 5 4 0.53 0.26
 -8 5 5 5.86 0.42
 -8 5 6 0.12 0.21
 -8 5 7 0.96 0.24
 -8 5 8 6.74 0.39
 -8 5 9 1.43 0.22
 -8 5 10 0.09 0.15
 -8 6 0 121.15 1.92
 -8 6 -1 8.29 0.49
 -8 6 1 8.35 0.5
 -8 6 2 28.89 0.85
 -8 6 3 4.77 0.39
 -8 6 4 0.29 0.23
 -8 6 5 1.83 0.28
 -8 6 6 1.45 0.24
 -8 6 7 1.62 0.25
 -8 6 8 -0.05 0.18
 -8 6 9 1.78 0.22
 -8 7 0 37.62 0.91
 -8 7 -1 44.56 0.99
 -8 7 1 45.58 1.03
 -8 7 2 5.61 0.41
 -8 7 3 22.11 0.7
 -8 7 4 2.48 0.3
 -8 7 5 0.68 0.21
 -8 7 6 0.61 0.21
 -8 7 7 3.35 0.28
 -8 7 8 3.02 0.26
 -8 7 9 0.03 0.14
 -8 8 0 231.29 2.76
 -8 8 1 4.27 0.35
 -8 8 2 96.01 1.51
 -8 8 3 7.03 0.39
 -8 8 4 -0.14 0.19
 -8 8 5 0.12 0.17
 -8 8 6 0.71 0.18
 -8 8 7 0.46 0.17
 -8 9 2 5.36 0.3
 -8 9 3 7.29 0.34
 -8 9 4 12.12 0.43

_iucr_refine_instructions_details
;
TITL C10_a.res in Pbca
    C10.res
    created by SHELXL-2018/3 at 16:08:57 on 30-Dec-2020
REM Old TITL C10 in Pbca
REM SHELXT solution in Pbca: R1 0.150, Rweak 0.041, Alpha 0.018
REM <I/s> 0.497 for 393 systematic absences, Orientation as input
REM Formula found by SHELXT: C20 N2 O
CELL 1.54184 7.2934 17.7064 21.5457 90 90 90
ZERR 12 0.0002 0.0003 0.0005 0 0 0
LATT 1
SYMM 0.5-X,-Y,0.5+Z
SYMM -X,0.5+Y,0.5-Z
SYMM 0.5+X,0.5-Y,-Z
SFAC C H N O
UNIT 144 80 32 8
DELU 0.001 0.001 N3 C13

L.S. 50
PLAN  5
SIZE 0.1 0.03 0.02
TEMP 16.85
CONF
BOND
list 4
MORE -1
BOND $H
fmap 2
acta
REM <olex2.extras>
REM <HklSrc "%.\\C10.hkl">
REM </olex2.extras>

WGHT    0.053700    0.449600
FVAR       0.35102
O1    4    0.610918    0.515761    0.368660    11.00000    0.05283    0.04264 =
         0.05423   -0.00337    0.00149   -0.00235
N3    3    0.514755    0.616791    0.315903    11.00000    0.04116    0.03566 =
         0.05726   -0.00863   -0.00149   -0.00224
N2    3    0.728008    0.367312    0.180756    11.00000    0.04764    0.04630 =
         0.06632   -0.01009    0.00232    0.00539
N1    3    0.625707    0.492265    0.114806    11.00000    0.05747    0.06251 =
         0.05253    0.00155    0.00089   -0.00058
C7    1    0.676903    0.430255    0.278663    11.00000    0.03415    0.03400 =
         0.05494    0.00111    0.00172   -0.00264
C12   1    0.559243    0.559955    0.274530    11.00000    0.03616    0.03475 =
         0.05519   -0.00310   -0.00038   -0.00380
C11   1    0.617396    0.498718    0.306607    11.00000    0.03804    0.03768 =
         0.04893   -0.00202    0.00132   -0.00437
C6    1    0.675568    0.429107    0.213095    11.00000    0.03338    0.03819 =
         0.05555   -0.00339    0.00225   -0.00112
C5    1    0.617241    0.495576    0.177443    11.00000    0.03617    0.04380 =
         0.05048    0.00077    0.00043   -0.00392
C4    1    0.555654    0.560975    0.208556    11.00000    0.03459    0.03686 =
         0.05611    0.00248   -0.00274   -0.00557
N4    3    0.479950    0.701134    0.542284    11.00000    0.07395    0.07691 =
         0.06350   -0.02034   -0.00429    0.00393
C8    1    0.736235    0.366040    0.310786    11.00000    0.04593    0.04038 =
         0.06375    0.00739   -0.00118   -0.00099
AFIX  43
H8    2    0.739183    0.365401    0.353936    11.00000   -1.20000
AFIX   0
C14   1    0.526902    0.625896    0.429481    11.00000    0.04383    0.04446 =
         0.05625   -0.00782   -0.00045   -0.00502
C3    1    0.499609    0.623427    0.173179    11.00000    0.04585    0.04057 =
         0.07189    0.00706   -0.00882   -0.00596
AFIX  43
H3    2    0.456345    0.666897    0.192479    11.00000   -1.20000
AFIX   0
C9    1    0.789687    0.304358    0.277334    11.00000    0.04598    0.03637 =
         0.08511    0.00603   -0.00427    0.00340
AFIX  43
H9    2    0.830351    0.260846    0.297208    11.00000   -1.20000
AFIX   0
C13   1    0.548042    0.588054    0.370039    11.00000    0.04326    0.04366 =
         0.05918   -0.00901    0.00163   -0.00454
C10   1    0.782041    0.307980    0.213059    11.00000    0.04849    0.04239 =
         0.08414   -0.01230   -0.00158    0.00674
AFIX  43
H10   2    0.817759    0.265290    0.191011    11.00000   -1.20000
AFIX   0
C18   1    0.584220    0.594347    0.484627    11.00000    0.06121    0.04433 =
         0.06071    0.00127    0.00232   -0.00577
AFIX  43
H18   2    0.639401    0.546998    0.484969    11.00000   -1.20000
AFIX   0
C15   1    0.447425    0.697064    0.431788    11.00000    0.06699    0.05716 =
         0.06426   -0.01508   -0.01966    0.01453
AFIX  43
H15   2    0.409086    0.721201    0.395715    11.00000   -1.20000
AFIX   0
C2    1    0.509565    0.619359    0.110359    11.00000    0.06009    0.05956 =
         0.07015    0.02303   -0.01267   -0.00706
AFIX  43
H2    2    0.474191    0.659980    0.085755    11.00000   -1.20000
AFIX   0
C17   1    0.559176    0.633485    0.539308    11.00000    0.07315    0.06281 =
         0.05515   -0.00061   -0.00022   -0.00983
AFIX  43
H17   2    0.599736    0.611482    0.576019    11.00000   -1.20000
AFIX   0
C1    1    0.574004    0.552912    0.083701    11.00000    0.06753    0.07666 =
         0.05391    0.01269   -0.00496   -0.00461
AFIX  43
H1    2    0.581243    0.551047    0.040634    11.00000   -1.20000
AFIX   0
C16   1    0.426832    0.730960    0.488778    11.00000    0.07566    0.07058 =
         0.08143   -0.02903   -0.02026    0.02403
AFIX  43
H16   2    0.371593    0.778280    0.489876    11.00000   -1.20000
AFIX   0
HKLF 4


REM  C10_a.res in Pbca
REM wR2 = 0.1127, GooF = S = 1.083, Restrained GooF = 1.087 for all data
REM R1 = 0.0399 for 2262 Fo > 4sig(Fo) and 0.0480 for all 2689 data
REM 208 parameters refined using 1 restraints

END  
     
WGHT      0.0547      0.4555 

REM Highest difference peak  0.160,  deepest hole -0.209,  1-sigma level  0.035
Q1    1   0.5556  0.6126 -0.0569  11.00000  0.05    0.16
Q2    1   0.5222  0.6356  0.3162  11.00000  0.05    0.14
Q3    1   0.5643  0.5227  0.1932  11.00000  0.05    0.13
Q4    1   0.5298  0.6062  0.2985  11.00000  0.05    0.12
Q5    1   0.5656  0.5625  0.2396  11.00000  0.05    0.12

  REM The information below was added by Olex2.
  REM
  REM R1 = 0.0399 for 2262 Fo > 4sig(Fo) and 0.0480 for all 6358 data
  REM n/a parameters refined using n/a restraints
  REM Highest difference peak 0.16, deepest hole -0.21
  REM Mean Shift 0, Max Shift 0.000.

  REM +++ Tabular Listing of Refinement Information +++
  REM R1_all = 0.0480
  REM R1_gt = 0.0399
  REM wR_ref = 0.1127
  REM GOOF = 1.083
  REM Shift_max = 0.000
  REM Shift_mean = 0
  REM Reflections_all = 6358
  REM Reflections_gt = 2262
  REM Parameters = n/a
  REM Hole = -0.21
  REM Peak = 0.16
  REM Flack = n/a

  
;
_olex2_submission_original_sample_id  C10
_olex2_submission_special_instructions  'No special instructions were received'
