# Supplementary material for: Precise heteroatom doping determines aqueous solubility and self-assembly behaviors for polycyclic aromatic skeletons
Source: Commun Chem. 2022 Aug 29;5:104. doi: 10.1038/s42004-022-00724-1 (PMC9814590; doi:10.1038/s42004-022-00724-1)
Supplement: Supplementary file 5 — Supplementary data 2 [file 42004_2022_724_MOESM5_ESM.cif]

data_C11
_audit_creation_date               2020-12-30
_audit_creation_method
;
Olex2 1.3
(compiled 2019.09.11 svn.r3662 for OlexSys, GUI svn.r5938)
;
_shelx_SHELXL_version_number       '2018/3'
_audit_contact_author_address      ?
_audit_contact_author_email        ?
_audit_contact_author_name         ''
_audit_contact_author_phone        ?
_publ_contact_author_id_orcid      ?
_publ_section_references
;
Dolomanov, O.V., Bourhis, L.J., Gildea, R.J, Howard, J.A.K. & Puschmann, H.
 (2009), J. Appl. Cryst. 42, 339-341.

Sheldrick, G.M. (2015). Acta Cryst. C71, 3-8.
;
_chemical_name_common              ?
_chemical_name_systematic          ?
_chemical_formula_moiety           'C18 H10 N4 O, H2 O'
_chemical_formula_sum              'C18 H12 N4 O2'
_chemical_formula_weight           316.32
_chemical_melting_point            ?
loop_
  _atom_type_symbol
  _atom_type_description
  _atom_type_scat_dispersion_real
  _atom_type_scat_dispersion_imag
  _atom_type_scat_source
 'C' 'C' 0.0181 0.0091 'International Tables Vol C Tables 4.2.6.8 and 6.1.1.4'
 'H' 'H' 0.0000 0.0000 'International Tables Vol C Tables 4.2.6.8 and 6.1.1.4'
 'N' 'N' 0.0311 0.0180 'International Tables Vol C Tables 4.2.6.8 and 6.1.1.4'
 'O' 'O' 0.0492 0.0322 'International Tables Vol C Tables 4.2.6.8 and 6.1.1.4'

_shelx_space_group_comment
;
The symmetry employed for this shelxl refinement is uniquely defined
by the following loop, which should always be used as a source of
symmetry information in preference to the above space-group names.
They are only intended as comments.
;
_space_group_crystal_system        'monoclinic'
_space_group_IT_number             14
_space_group_name_H-M_alt          'P 1 21/c 1'
_space_group_name_Hall             '-P 2ybc'
loop_
  _space_group_symop_operation_xyz
 'x, y, z'
 '-x, y+1/2, -z+1/2'
 '-x, -y, -z'
 'x, -y-1/2, z-1/2'

_cell_length_a                     9.4007(4)
_cell_length_b                     22.4279(9)
_cell_length_c                     7.2003(3)
_cell_angle_alpha                  90
_cell_angle_beta                   108.239(4)
_cell_angle_gamma                  90
_cell_volume                       1441.83(11)
_cell_formula_units_Z              4
_cell_measurement_reflns_used      1995
_cell_measurement_temperature      290
_cell_measurement_theta_max        71.9140
_cell_measurement_theta_min        3.9230
_shelx_estimated_absorpt_T_max     0.961
_shelx_estimated_absorpt_T_min     0.854
_exptl_absorpt_coefficient_mu      0.812
_exptl_absorpt_correction_T_max    1.00000
_exptl_absorpt_correction_T_min    0.71266
_exptl_absorpt_correction_type     multi-scan
_exptl_absorpt_process_details
;
CrysAlisPro 1.171.40.61a (Rigaku Oxford Diffraction, 2019)
Empirical absorption correction using spherical harmonics,
 implemented in SCALE3 ABSPACK scaling algorithm.
;
_exptl_absorpt_special_details     ?
_exptl_crystal_colour              'clear light colourless'
_exptl_crystal_colour_lustre       clear
_exptl_crystal_colour_modifier     light
_exptl_crystal_colour_primary      colourless
_exptl_crystal_density_diffrn      1.457
_exptl_crystal_density_meas        ?
_exptl_crystal_density_method      ?
_exptl_crystal_description         prism
_exptl_crystal_F_000               656
_exptl_crystal_size_max            0.2
_exptl_crystal_size_mid            0.05
_exptl_crystal_size_min            0.05
_exptl_transmission_factor_max     ?
_exptl_transmission_factor_min     ?
_diffrn_reflns_av_R_equivalents    0.0218
_diffrn_reflns_av_unetI/netI       0.0267
_diffrn_reflns_Laue_measured_fraction_full  0.998
_diffrn_reflns_Laue_measured_fraction_max  0.970
_diffrn_reflns_limit_h_max         11
_diffrn_reflns_limit_h_min         -11
_diffrn_reflns_limit_k_max         27
_diffrn_reflns_limit_k_min         -26
_diffrn_reflns_limit_l_max         8
_diffrn_reflns_limit_l_min         -5
_diffrn_reflns_number              5420
_diffrn_reflns_point_group_measured_fraction_full  0.998
_diffrn_reflns_point_group_measured_fraction_max  0.970
_diffrn_reflns_theta_full          67.684
_diffrn_reflns_theta_max           72.413
_diffrn_reflns_theta_min           3.942
_diffrn_ambient_temperature        290
_diffrn_detector                   'CCD plate'
_diffrn_detector_area_resol_mean   10.6525
_diffrn_detector_type              Atlas
_diffrn_measured_fraction_theta_full  0.998
_diffrn_measured_fraction_theta_max  0.970
_diffrn_measurement_details
;
List of Runs (angles in degrees, time in seconds):

  # Type    Start    End  Width  t~exp~   \w     \q     \k     \f   Frames
--------------------------------------------------------------------------
  1  \w    -86.00  -6.00   1.00    3.50    --  -40.08 125.00 -60.00   80
  2  \w    -64.00 -33.00   1.00    3.50    --  -40.08  38.00-120.00   31
  3  \w   -111.00 -16.00   1.00    3.50    --  -40.08 -38.00  60.00   95
  4  \w    107.00 147.00   1.00   25.00    --  103.61  77.00 120.00   40
  5  \w     30.00 113.00   1.00   25.00    --  103.61-125.00  30.00   83
  6  \w     88.00 113.00   1.00   25.00    --  103.61-125.00 150.00   25
  7  \w     28.00 129.00   1.00   25.00    --  103.61 -30.00   0.00  101
  8  \w    104.00 155.00   1.00   25.00    --  103.61  77.00  60.00   51
  9  \w    122.00 148.00   1.00   25.00    --  103.61  45.00-150.00   26
 10  \w     27.00 130.00   1.00   25.00    --  103.61 -77.00  30.00  103
;
_diffrn_measurement_device         'four-circle diffractometer'
_diffrn_measurement_device_type    'SuperNova, Dual, Cu at home/near, Atlas'
_diffrn_measurement_method         '\w scans'
_diffrn_orient_matrix_type        
 'CrysAlisPro convention (1999,Acta A55,543-557)'
_diffrn_orient_matrix_UB_11        0.1400891000
_diffrn_orient_matrix_UB_12        0.0400744000
_diffrn_orient_matrix_UB_13        0.0496078000
_diffrn_orient_matrix_UB_21        -0.1006361000
_diffrn_orient_matrix_UB_22        0.0557884000
_diffrn_orient_matrix_UB_23        -0.0400778000
_diffrn_orient_matrix_UB_31        0.0054844000
_diffrn_orient_matrix_UB_32        0.0011225000
_diffrn_orient_matrix_UB_33        0.2159943000
_diffrn_radiation_monochromator    mirror
_diffrn_radiation_probe            x-ray
_diffrn_radiation_type             'Cu K\a'
_diffrn_radiation_wavelength       1.54184
_diffrn_source                     'micro-focus sealed X-ray tube'
_diffrn_source_type                'SuperNova (Cu) X-ray Source'
_reflns_Friedel_coverage           0.000
_reflns_Friedel_fraction_full      .
_reflns_Friedel_fraction_max       .
_reflns_number_gt                  2108
_reflns_number_total               2770
_reflns_odcompleteness_completeness  99.89
_reflns_odcompleteness_iscentric   1
_reflns_odcompleteness_theta       66.97
_reflns_special_details
;
 Reflections were merged by SHELXL according to the crystal
 class for the calculation of statistics and refinement.
 
 _reflns_Friedel_fraction is defined as the number of unique
 Friedel pairs measured divided by the number that would be
 possible theoretically, ignoring centric projections and
 systematic absences.
;
_reflns_threshold_expression       'I > 2\s(I)'
_computing_cell_refinement         'CrysAlisPro 1.171.40.61a (Rigaku OD, 2019)'
_computing_data_collection         'CrysAlisPro 1.171.40.61a (Rigaku OD, 2019)'
_computing_data_reduction          'CrysAlisPro 1.171.40.61a (Rigaku OD, 2019)'
_computing_molecular_graphics      'Olex2 1.3 (Dolomanov et al., 2009)'
_computing_publication_material    'Olex2 1.3 (Dolomanov et al., 2009)'
_computing_structure_refinement    'ShelXL 2018/3 (Sheldrick, 2015)'
_computing_structure_solution      'SHELXT 2018/2 (Sheldrick, 2018)'
_refine_diff_density_max           0.176
_refine_diff_density_min           -0.243
_refine_diff_density_rms           0.040
_refine_ls_extinction_coef         .
_refine_ls_extinction_method       none
_refine_ls_goodness_of_fit_ref     1.095
_refine_ls_hydrogen_treatment      refall
_refine_ls_matrix_type             full
_refine_ls_number_parameters       265
_refine_ls_number_reflns           2770
_refine_ls_number_restraints       0
_refine_ls_R_factor_all            0.0637
_refine_ls_R_factor_gt             0.0459
_refine_ls_restrained_S_all        1.095
_refine_ls_shift/su_max            0.000
_refine_ls_shift/su_mean           0.000
_refine_ls_structure_factor_coef   Fsqd
_refine_ls_weighting_details      
 'w=1/[\s^2^(Fo^2^)+(0.0893P)^2^+0.0793P] where P=(Fo^2^+2Fc^2^)/3'
_refine_ls_weighting_scheme        calc
_refine_ls_wR_factor_gt            0.1465
_refine_ls_wR_factor_ref           0.1571
_refine_special_details            ?
_olex2_refinement_description
;
;
_atom_sites_solution_hydrogens     difmap
_atom_sites_solution_primary       ?
_atom_sites_solution_secondary     ?
loop_
  _atom_site_label
  _atom_site_type_symbol
  _atom_site_fract_x
  _atom_site_fract_y
  _atom_site_fract_z
  _atom_site_U_iso_or_equiv
  _atom_site_adp_type
  _atom_site_occupancy
  _atom_site_site_symmetry_order
  _atom_site_calc_flag
  _atom_site_refinement_flags_posn
  _atom_site_refinement_flags_adp
  _atom_site_refinement_flags_occupancy
  _atom_site_disorder_assembly
  _atom_site_disorder_group
 O1 O 0.53019(16) 0.35478(6) 0.35875(19) 0.0516(4) Uani 1 1 d . . . . .
 N3 N 0.73807(18) 0.30680(8) 0.5333(2) 0.0477(4) Uani 1 1 d . . . . .
 N2 N 0.49512(19) 0.11101(8) 0.3452(2) 0.0521(4) Uani 1 1 d . . . . .
 N1 N 0.24549(18) 0.17133(8) 0.1348(2) 0.0510(4) Uani 1 1 d . . . . .
 O2 O 0.2471(2) 0.44170(9) -0.0278(3) 0.0772(5) Uani 1 1 d . . . . .
 N4 N 0.9471(2) 0.47549(10) 0.7209(3) 0.0663(5) Uani 1 1 d . . . . .
 C6 C 0.5017(2) 0.17104(9) 0.3461(2) 0.0438(4) Uani 1 1 d . . . . .
 C10 C 0.6334(2) 0.20209(9) 0.4520(2) 0.0439(4) Uani 1 1 d . . . . .
 C4 C 0.3668(2) 0.26673(8) 0.2272(2) 0.0437(4) Uani 1 1 d . . . . .
 C5 C 0.36692(19) 0.20379(9) 0.2325(2) 0.0434(4) Uani 1 1 d . . . . .
 C12 C 0.5023(2) 0.29491(9) 0.3393(2) 0.0459(4) Uani 1 1 d . . . . .
 C11 C 0.6279(2) 0.26555(8) 0.4449(2) 0.0449(4) Uani 1 1 d . . . . .
 C13 C 0.6750(2) 0.35809(9) 0.4786(3) 0.0504(5) Uani 1 1 d . . . . .
 C14 C 0.7391(2) 0.41702(9) 0.5299(3) 0.0493(5) Uani 1 1 d . . . . .
 C3 C 0.2377(2) 0.29678(10) 0.1138(3) 0.0501(5) Uani 1 1 d . . . . .
 C18 C 0.8824(2) 0.42294(10) 0.6617(3) 0.0563(5) Uani 1 1 d . . . . .
 C9 C 0.7592(2) 0.16876(10) 0.5558(3) 0.0515(5) Uani 1 1 d . . . . .
 C2 C 0.1160(2) 0.26319(10) 0.0142(3) 0.0541(5) Uani 1 1 d . . . . .
 C1 C 0.1251(2) 0.20124(11) 0.0310(3) 0.0542(5) Uani 1 1 d . . . . .
 C8 C 0.7509(2) 0.10774(11) 0.5509(3) 0.0570(5) Uani 1 1 d . . . . .
 C7 C 0.6166(3) 0.08084(10) 0.4440(3) 0.0572(5) Uani 1 1 d . . . . .
 C15 C 0.6615(3) 0.46864(10) 0.4534(3) 0.0580(5) Uani 1 1 d . . . . .
 C16 C 0.7280(3) 0.52322(11) 0.5138(4) 0.0657(6) Uani 1 1 d . . . . .
 C17 C 0.8684(3) 0.52430(11) 0.6467(4) 0.0682(6) Uani 1 1 d . . . . .
 H8 H 0.847(3) 0.0791(11) 0.625(3) 0.062(6) Uiso 1 1 d . . . . .
 H2 H 0.021(3) 0.2823(10) -0.072(3) 0.051(5) Uiso 1 1 d . . . . .
 H1 H 0.041(3) 0.1769(11) -0.034(3) 0.060(6) Uiso 1 1 d . . . . .
 H18 H 0.940(3) 0.3881(13) 0.718(4) 0.069(7) Uiso 1 1 d . . . . .
 H9 H 0.849(3) 0.1899(11) 0.630(3) 0.060(6) Uiso 1 1 d . . . . .
 H15 H 0.560(3) 0.4651(12) 0.360(3) 0.065(7) Uiso 1 1 d . . . . .
 H16 H 0.675(3) 0.5603(14) 0.460(4) 0.078(8) Uiso 1 1 d . . . . .
 H3 H 0.237(3) 0.3381(12) 0.110(3) 0.056(6) Uiso 1 1 d . . . . .
 H17 H 0.918(3) 0.5622(14) 0.695(4) 0.085(9) Uiso 1 1 d . . . . .
 H7 H 0.604(3) 0.0378(13) 0.436(3) 0.067(7) Uiso 1 1 d . . . . .
 H2A H 0.288(5) 0.4244(18) -0.107(6) 0.111(13) Uiso 1 1 d . . . . .
 H2B H 0.157(5) 0.4564(18) -0.112(5) 0.112(12) Uiso 1 1 d . . . . .

loop_
  _atom_site_aniso_label
  _atom_site_aniso_U_11
  _atom_site_aniso_U_22
  _atom_site_aniso_U_33
  _atom_site_aniso_U_23
  _atom_site_aniso_U_13
  _atom_site_aniso_U_12
 O1 0.0536(8) 0.0515(8) 0.0526(7) -0.0004(5) 0.0208(6) -0.0032(6)
 N3 0.0486(8) 0.0506(9) 0.0461(7) -0.0007(6) 0.0180(6) -0.0053(7)
 N2 0.0537(9) 0.0498(9) 0.0507(8) 0.0040(7) 0.0135(7) 0.0004(7)
 N1 0.0493(9) 0.0582(10) 0.0442(7) 0.0012(7) 0.0127(6) -0.0027(7)
 O2 0.0802(12) 0.0711(11) 0.0788(11) -0.0051(9) 0.0228(10) 0.0126(10)
 N4 0.0565(10) 0.0645(12) 0.0753(11) -0.0108(9) 0.0166(9) -0.0062(9)
 C6 0.0487(10) 0.0481(10) 0.0378(8) 0.0029(7) 0.0182(7) -0.0004(8)
 C10 0.0451(9) 0.0531(10) 0.0368(7) 0.0032(7) 0.0173(7) -0.0010(8)
 C4 0.0460(9) 0.0515(11) 0.0384(8) 0.0026(7) 0.0200(7) 0.0021(8)
 C5 0.0450(9) 0.0519(10) 0.0361(8) 0.0016(7) 0.0166(7) -0.0010(8)
 C12 0.0514(10) 0.0490(10) 0.0422(8) 0.0007(7) 0.0217(7) -0.0021(8)
 C11 0.0463(9) 0.0519(11) 0.0401(8) 0.0011(7) 0.0187(7) -0.0034(8)
 C13 0.0531(10) 0.0563(11) 0.0473(9) -0.0034(8) 0.0235(8) -0.0087(9)
 C14 0.0532(11) 0.0532(11) 0.0460(9) -0.0014(8) 0.0222(8) -0.0025(8)
 C3 0.0532(11) 0.0544(11) 0.0472(9) 0.0064(8) 0.0225(8) 0.0083(9)
 C18 0.0560(12) 0.0561(12) 0.0568(11) -0.0015(9) 0.0177(9) -0.0007(10)
 C9 0.0441(10) 0.0656(12) 0.0445(9) 0.0060(8) 0.0136(7) 0.0008(9)
 C2 0.0474(10) 0.0710(13) 0.0448(9) 0.0068(8) 0.0159(8) 0.0096(9)
 C1 0.0458(10) 0.0698(13) 0.0453(9) 0.0013(9) 0.0118(8) -0.0029(10)
 C8 0.0542(11) 0.0625(13) 0.0533(10) 0.0097(9) 0.0154(8) 0.0088(10)
 C7 0.0610(12) 0.0520(11) 0.0564(11) 0.0061(9) 0.0153(9) 0.0044(9)
 C15 0.0583(12) 0.0578(12) 0.0577(11) 0.0001(9) 0.0178(9) -0.0021(10)
 C16 0.0714(14) 0.0517(12) 0.0731(13) 0.0021(10) 0.0215(11) -0.0009(11)
 C17 0.0681(14) 0.0545(12) 0.0810(15) -0.0087(11) 0.0219(12) -0.0093(11)

_geom_special_details
;
 All esds (except the esd in the dihedral angle between two l.s. planes)
 are estimated using the full covariance matrix.  The cell esds are taken
 into account individually in the estimation of esds in distances, angles
 and torsion angles; correlations between esds in cell parameters are only
 used when they are defined by crystal symmetry.  An approximate (isotropic)
 treatment of cell esds is used for estimating esds involving l.s. planes.
;
loop_
  _geom_bond_atom_site_label_1
  _geom_bond_atom_site_label_2
  _geom_bond_distance
  _geom_bond_site_symmetry_2
  _geom_bond_publ_flag
 O1 C12 1.367(2) . ?
 O1 C13 1.367(3) . ?
 N3 C11 1.386(2) . ?
 N3 C13 1.298(3) . ?
 N2 C6 1.348(3) . ?
 N2 C7 1.326(3) . ?
 N1 C5 1.351(2) . ?
 N1 C1 1.327(3) . ?
 O2 H2A 0.87(4) . ?
 O2 H2B 0.93(4) . ?
 N4 C18 1.334(3) . ?
 N4 C17 1.336(3) . ?
 C6 C10 1.417(3) . ?
 C6 C5 1.472(3) . ?
 C10 C11 1.424(3) . ?
 C10 C9 1.401(3) . ?
 C4 C5 1.412(3) . ?
 C4 C12 1.425(3) . ?
 C4 C3 1.405(3) . ?
 C12 C11 1.359(3) . ?
 C13 C14 1.451(3) . ?
 C14 C18 1.390(3) . ?
 C14 C15 1.387(3) . ?
 C3 C2 1.370(3) . ?
 C3 H3 0.93(3) . ?
 C18 H18 0.97(3) . ?
 C9 C8 1.370(3) . ?
 C9 H9 0.97(3) . ?
 C2 C1 1.395(3) . ?
 C2 H2 1.01(2) . ?
 C1 H1 0.95(3) . ?
 C8 C7 1.394(3) . ?
 C8 H8 1.10(3) . ?
 C7 H7 0.97(3) . ?
 C15 C16 1.382(3) . ?
 C15 H15 0.98(3) . ?
 C16 C17 1.366(4) . ?
 C16 H16 0.98(3) . ?
 C17 H17 0.98(3) . ?

loop_
  _geom_angle_atom_site_label_1
  _geom_angle_atom_site_label_2
  _geom_angle_atom_site_label_3
  _geom_angle
  _geom_angle_site_symmetry_1
  _geom_angle_site_symmetry_3
  _geom_angle_publ_flag
 C13 O1 C12 103.86(15) . . ?
 C13 N3 C11 104.34(16) . . ?
 C7 N2 C6 118.45(17) . . ?
 C1 N1 C5 116.97(19) . . ?
 H2A O2 H2B 103(3) . . ?
 C18 N4 C17 117.2(2) . . ?
 N2 C6 C10 121.65(17) . . ?
 N2 C6 C5 117.74(16) . . ?
 C10 C6 C5 120.61(17) . . ?
 C6 C10 C11 117.14(16) . . ?
 C9 C10 C6 118.30(19) . . ?
 C9 C10 C11 124.55(18) . . ?
 C5 C4 C12 115.80(16) . . ?
 C3 C4 C5 119.25(17) . . ?
 C3 C4 C12 124.95(18) . . ?
 N1 C5 C6 117.43(18) . . ?
 N1 C5 C4 122.09(16) . . ?
 C4 C5 C6 120.47(16) . . ?
 O1 C12 C4 127.08(17) . . ?
 C11 C12 O1 108.25(16) . . ?
 C11 C12 C4 124.66(18) . . ?
 N3 C11 C10 129.59(17) . . ?
 C12 C11 N3 109.10(17) . . ?
 C12 C11 C10 121.30(17) . . ?
 O1 C13 C14 117.53(19) . . ?
 N3 C13 O1 114.44(17) . . ?
 N3 C13 C14 128.03(19) . . ?
 C18 C14 C13 119.80(19) . . ?
 C15 C14 C13 122.3(2) . . ?
 C15 C14 C18 117.9(2) . . ?
 C4 C3 H3 119.7(15) . . ?
 C2 C3 C4 117.92(19) . . ?
 C2 C3 H3 122.4(15) . . ?
 N4 C18 C14 123.4(2) . . ?
 N4 C18 H18 116.2(16) . . ?
 C14 C18 H18 120.4(16) . . ?
 C10 C9 H9 118.4(15) . . ?
 C8 C9 C10 119.18(19) . . ?
 C8 C9 H9 122.4(15) . . ?
 C3 C2 C1 118.94(18) . . ?
 C3 C2 H2 121.4(13) . . ?
 C1 C2 H2 119.7(13) . . ?
 N1 C1 C2 124.81(19) . . ?
 N1 C1 H1 114.6(15) . . ?
 C2 C1 H1 120.6(15) . . ?
 C9 C8 C7 118.72(19) . . ?
 C9 C8 H8 122.7(14) . . ?
 C7 C8 H8 118.6(14) . . ?
 N2 C7 C8 123.7(2) . . ?
 N2 C7 H7 113.8(15) . . ?
 C8 C7 H7 122.5(15) . . ?
 C14 C15 H15 118.7(16) . . ?
 C16 C15 C14 119.0(2) . . ?
 C16 C15 H15 122.3(16) . . ?
 C15 C16 H16 120.2(18) . . ?
 C17 C16 C15 118.6(2) . . ?
 C17 C16 H16 121.2(17) . . ?
 N4 C17 C16 123.9(2) . . ?
 N4 C17 H17 115.3(18) . . ?
 C16 C17 H17 120.8(17) . . ?

loop_
  _geom_torsion_atom_site_label_1
  _geom_torsion_atom_site_label_2
  _geom_torsion_atom_site_label_3
  _geom_torsion_atom_site_label_4
  _geom_torsion
  _geom_torsion_site_symmetry_1
  _geom_torsion_site_symmetry_2
  _geom_torsion_site_symmetry_3
  _geom_torsion_site_symmetry_4
  _geom_torsion_publ_flag
 O1 C12 C11 N3 -0.04(18) . . . . ?
 O1 C12 C11 C10 -179.60(14) . . . . ?
 O1 C13 C14 C18 175.72(16) . . . . ?
 O1 C13 C14 C15 -3.6(3) . . . . ?
 N3 C13 C14 C18 -3.9(3) . . . . ?
 N3 C13 C14 C15 176.77(18) . . . . ?
 N2 C6 C10 C11 -179.32(15) . . . . ?
 N2 C6 C10 C9 0.7(2) . . . . ?
 N2 C6 C5 N1 0.0(2) . . . . ?
 N2 C6 C5 C4 -179.88(14) . . . . ?
 C6 N2 C7 C8 0.7(3) . . . . ?
 C6 C10 C11 N3 179.84(15) . . . . ?
 C6 C10 C11 C12 -0.7(2) . . . . ?
 C6 C10 C9 C8 0.3(2) . . . . ?
 C10 C6 C5 N1 179.92(14) . . . . ?
 C10 C6 C5 C4 0.0(2) . . . . ?
 C10 C9 C8 C7 -0.7(3) . . . . ?
 C4 C12 C11 N3 179.34(14) . . . . ?
 C4 C12 C11 C10 -0.2(2) . . . . ?
 C4 C3 C2 C1 0.6(3) . . . . ?
 C5 N1 C1 C2 0.7(3) . . . . ?
 C5 C6 C10 C11 0.8(2) . . . . ?
 C5 C6 C10 C9 -179.21(15) . . . . ?
 C5 C4 C12 O1 -179.72(14) . . . . ?
 C5 C4 C12 C11 1.0(2) . . . . ?
 C5 C4 C3 C2 0.7(2) . . . . ?
 C12 O1 C13 N3 0.25(19) . . . . ?
 C12 O1 C13 C14 -179.45(15) . . . . ?
 C12 C4 C5 N1 179.22(14) . . . . ?
 C12 C4 C5 C6 -0.9(2) . . . . ?
 C12 C4 C3 C2 -179.95(15) . . . . ?
 C11 N3 C13 O1 -0.27(19) . . . . ?
 C11 N3 C13 C14 179.39(17) . . . . ?
 C11 C10 C9 C8 -179.74(16) . . . . ?
 C13 O1 C12 C4 -179.47(15) . . . . ?
 C13 O1 C12 C11 -0.11(17) . . . . ?
 C13 N3 C11 C10 179.69(17) . . . . ?
 C13 N3 C11 C12 0.18(18) . . . . ?
 C13 C14 C18 N4 -177.79(19) . . . . ?
 C13 C14 C15 C16 178.0(2) . . . . ?
 C14 C15 C16 C17 0.2(4) . . . . ?
 C3 C4 C5 N1 -1.4(2) . . . . ?
 C3 C4 C5 C6 178.53(14) . . . . ?
 C3 C4 C12 O1 0.9(3) . . . . ?
 C3 C4 C12 C11 -178.37(15) . . . . ?
 C3 C2 C1 N1 -1.4(3) . . . . ?
 C18 N4 C17 C16 -0.8(4) . . . . ?
 C18 C14 C15 C16 -1.4(3) . . . . ?
 C9 C10 C11 N3 -0.2(3) . . . . ?
 C9 C10 C11 C12 179.29(16) . . . . ?
 C9 C8 C7 N2 0.2(3) . . . . ?
 C1 N1 C5 C6 -179.25(14) . . . . ?
 C1 N1 C5 C4 0.6(2) . . . . ?
 C7 N2 C6 C10 -1.2(2) . . . . ?
 C7 N2 C6 C5 178.75(16) . . . . ?
 C15 C14 C18 N4 1.5(3) . . . . ?
 C15 C16 C17 N4 0.9(4) . . . . ?
 C17 N4 C18 C14 -0.5(3) . . . . ?

loop_
  _refln_index_h
  _refln_index_k
  _refln_index_l
  _refln_F_squared_meas
  _refln_F_squared_sigma
 -1 0 0 1912.18 9.56
 -2 0 0 1193.89 10.6
 -3 0 0 5.99 1.04
 -4 0 0 274.38 7.18
 6 0 0 35.85 3.09
 7 0 0 121.91 6.2
 7 0 0 127.56 5.74
 -8 0 0 166.48 2.18
 9 0 0 5.11 0.62
 10 0 0 23.16 0.99
 11 0 0 0.91 0.21
 -1 1 0 38.79 1.34
 -2 1 0 706.32 8.01
 -3 -1 0 6.08 1.09
 -3 1 0 5.92 1.03
 -4 1 0 1.3 0.73
 -4 -1 0 1.46 0.79
 -5 -1 0 28.16 2.71
 6 -1 0 -0.31 0.61
 -7 -1 0 22.78 0.77
 7 -1 0 16.18 2.35
 -7 1 0 15.01 0.75
 7 -1 0 17.99 2.22
 7 1 0 16.67 2.47
 -8 -1 0 11.25 0.63
 -8 1 0 13.7 0.59
 9 1 0 0.2 0.33
 9 -1 0 0.27 0.33
 10 1 0 9.1 0.65
 10 -1 0 9.18 0.65
 11 1 0 0.58 0.19
 11 -1 0 0.47 0.18
 0 -2 0 733.67 4.99
 1 -2 0 894.28 6.45
 2 -2 0 14.96 1.18
 -3 -2 0 26.35 2.06
 4 -2 0 25.07 2.07
 -4 -2 0 24.38 2.28
 5 -2 0 12.2 1.67
 -5 -2 0 10.56 1.67
 -6 -2 0 10.98 1.9
 6 -2 0 11.83 1.84
 7 2 0 57.58 4.29
 -7 2 0 47.19 1.39
 -8 -2 0 54.36 1.31
 -8 2 0 55.31 1.15
 9 2 0 -0.14 0.33
 9 -2 0 0.41 0.36
 10 2 0 -0.18 0.27
 10 -2 0 0.07 0.24
 11 2 0 1.25 0.23
 0 -3 0 0.03 0.26
 1 -3 0 781.29 2.91
 1 -3 0 781.89 6.87
 2 -3 0 20.2 1.38
 3 -3 0 328.69 6.4
 4 -3 0 25.95 2.13
 -4 -3 0 25.84 2.4
 5 -3 0 11.74 1.69
 -5 -3 0 11.93 1.84
 6 -3 0 2.33 0.99
 6 -3 0 1.36 0.64
 -6 -3 0 1.44 0.83
 -7 3 0 9.92 0.7
 -7 -3 0 15.71 0.72
 8 3 0 6.43 0.69
 -8 3 0 10.54 0.68
 9 3 0 5.3 0.61
 9 -3 0 5.6 0.62
 10 3 0 3.87 0.45
 10 -3 0 4.47 0.47
 0 -4 0 157.78 3.35
 1 -4 0 472.3 6
 -1 -4 0 476.03 6.56
 2 -4 0 11.32 1.14
 3 -4 0 407.54 7.4
 4 -4 0 900.53 12.52
 -4 -4 0 896.92 13.98
 -5 -4 0 36.87 3.15
 5 -4 0 36.32 2.87
 -6 -4 0 0.33 0.75
 -6 4 0 0.81 0.28
 6 -4 0 1.02 0.82
 7 4 0 0.12 0.29
 -7 4 0 0 0.28
 8 4 0 3.42 0.52
 -8 4 0 1.99 0.3
 9 -4 0 0.01 0.3
 9 4 0 0.2 0.32
 10 4 0 1.02 0.31
 10 -4 0 1.4 0.32
 0 -5 0 0.08 0.44
 1 -5 0 365.13 5.85
 -1 -5 0 362.18 6.27
 2 -5 0 15.48 0.65
 2 -5 0 16.93 1.45
 3 -5 0 95.78 3.77
 3 -5 0 93.33 2.25
 4 -5 0 13.51 1.68
 4 -5 0 11.17 1.04
 -5 -5 0 13.39 2.01
 5 -5 0 14.75 1.92
 6 -5 0 85.36 4.95
 -6 5 0 86.07 1.88
 -6 -5 0 82.68 5.09
 7 5 0 -0.06 0.29
 -7 5 0 -0.05 0.26
 8 5 0 7.69 0.72
 -8 5 0 5.83 0.5
 9 -5 0 3.5 0.49
 9 5 0 3.25 0.49
 10 -5 0 0.48 0.24
 10 5 0 0.32 0.25
 0 -6 0 50.59 2.41
 1 -6 0 9.92 1.15
 -1 -6 0 10.85 1.32
 2 -6 0 0.17 0.55
 3 -6 0 33.69 1.26
 3 -6 0 34.03 2.4
 4 -6 0 478.52 9.79
 -5 -6 0 34.24 3.21
 5 -6 0 32.52 2.89
 -6 -6 0 2.75 1.08
 6 -6 0 1.86 0.81
 -6 6 0 3.78 0.44
 6 -6 0 2.26 0.43
 6 6 0 3.62 0.46
 7 6 0 0.55 0.33
 -7 6 0 0.63 0.3
 -8 6 0 5.38 0.5
 8 6 0 7.76 0.71
 9 6 0 -0.02 0.28
 9 -6 0 0.22 0.28
 10 -6 0 3.55 0.38
 10 6 0 3.34 0.41
 0 -7 0 0.06 0.53
 -1 -7 0 246.21 6.14
 1 -7 0 250.78 5.78
 2 -7 0 35.79 2.37
 3 -7 0 230.69 6.43
 4 -7 0 20.19 2.18
 -5 -7 0 11.45 1.95
 5 -7 0 10.43 1.77
 -6 7 0 3.27 0.42
 6 7 0 3 0.44
 6 -7 0 2.94 1.12
 6 -7 0 3.18 0.49
 -6 -7 0 3.96 1.43
 -7 7 0 49.63 1.53
 7 -7 0 55.07 1.69
 7 7 0 52.9 1.67
 8 7 0 5.64 0.62
 -8 7 0 4.47 0.48
 9 7 0 2.78 0.44
 9 -7 0 3.39 0.46
 10 -7 0 0.1 0.18
 10 7 0 0 0.21
 0 -8 0 712.42 10.54
 -1 -8 0 3.96 1.04
 1 -8 0 4.71 1
 2 -8 0 563.51 9.8
 3 -8 0 4.96 1.18
 4 -8 0 96.42 4.85
 5 -8 0 4.7 1.29
 -6 8 0 64.19 1.67
 6 8 0 62.01 1.73
 6 -8 0 66.04 4.74
 6 -8 0 65.04 1.81
 -6 -8 0 58.67 4.68
 7 8 0 0.32 0.31
 7 -8 0 1.12 0.44
 -7 8 0 0.54 0.29
 8 8 0 42.26 1.48
 -8 8 0 37.76 1.27
 9 8 0 0.37 0.27
 9 -8 0 0.76 0.28
 10 -8 0 1.47 0.24
 10 8 0 1.9 0.31
 0 -9 0 0.04 0.67
 -1 -9 0 74.3 3.94
 1 -9 0 76.48 3.72
 2 -9 0 69.22 3.7
 3 -9 0 58.48 3.65
 4 -9 0 0.9 0.72
 5 -9 0 3.3 1.24
 6 -9 0 23.85 2.97
 -6 9 0 23.1 1.04
 6 -9 0 24.16 1.17
 6 9 0 24.76 1.1
 7 9 0 98.57 2.23
 -7 9 0 94.64 2.1
 7 -9 0 101.29 2.36
 8 9 0 22.86 1.1
 -8 9 0 22.4 0.97
 9 -9 0 0.29 0.22
 9 9 0 0.34 0.27
 10 9 0 3.27 0.34
 0 -10 0 119.07 5.05
 -1 -10 0 0.06 0.76
 1 -10 0 0.19 0.68
 2 -10 0 6.17 1.31
 3 -10 0 9.44 1.67
 4 -10 0 5.6 1.43
 5 -10 0 0.89 1
 -5 10 0 0.71 0.28
 5 10 0 0.07 0.27
 6 -10 0 4.19 1.52
 -6 10 0 4.08 0.48
 6 -10 0 3.61 0.58
 6 10 0 4.45 0.52
 7 -10 0 1.49 0.45
 -7 10 0 1.8 0.39
 7 10 0 1.73 0.4
 -8 10 0 30.95 1.11
 8 10 0 35.31 1.32
 9 10 0 8.42 0.62
 -9 10 0 28.92 0.65
 10 10 0 0.14 0.15
 0 -11 0 0.28 0.71
 -1 -11 0 3.17 1.18
 1 -11 0 2.55 0.96
 2 -11 0 3.96 1.18
 3 -11 0 28.3 2.87
 4 -11 0 41.87 3.66
 5 -11 0 27.31 1.26
 5 -11 0 24.34 3.06
 -5 11 0 25.93 1.07
 -6 11 0 38.77 1.33
 6 11 0 38.47 1.39
 6 -11 0 38.82 1.53
 6 -11 0 35.56 3.79
 7 -11 0 1.19 0.43
 7 11 0 2.33 0.43
 -7 11 0 2.17 0.39
 8 -11 0 0.42 0.36
 -8 11 0 0.12 0.23
 8 11 0 -0.03 0.26
 9 11 0 0.94 0.28
 -9 11 0 25.5 0.58
 10 11 0 0.26 0.15
 0 -12 0 22.05 2.55
 -1 -12 0 28.49 2.97
 1 -12 0 24.53 2.63
 2 -12 0 18.53 2.34
 3 -12 0 5.64 1.44
 4 -12 0 1.81 1.05
 -5 12 0 0.42 0.26
 5 -12 0 0.62 0.93
 5 -12 0 1.76 0.6
 -6 12 0 33.3 1.25
 6 -12 0 31.78 1.41
 7 -12 0 3.39 0.57
 -7 12 0 4.26 0.48
 7 12 0 4.07 0.52
 8 -12 0 1.12 0.44
 -8 12 0 0.31 0.23
 8 12 0 0.33 0.27
 -9 12 0 30.16 0.58
 0 -13 0 0.77 0.99
 1 -13 0 31.01 3.13
 -1 -13 0 33.14 3.39
 2 -13 0 0.58 0.79
 3 -13 0 9.81 1.95
 -4 13 0 3.11 0.42
 4 -13 0 3.37 1.42
 5 -13 0 8.97 2.01
 5 -13 0 11.09 0.93
 -5 13 0 9.69 0.69
 6 -13 0 29.68 1.38
 -6 13 0 31.17 1.21
 7 -13 0 5 0.65
 -7 13 0 7.31 0.58
 8 -13 0 0.67 0.38
 -8 13 0 0.1 0.2
 9 13 0 0.94 0.22
 0 -14 0 0.19 0.89
 -1 -14 0 12.63 2.32
 1 -14 0 11.85 2.25
 2 -14 0 5.47 1.58
 -3 14 0 0.27 0.22
 3 -14 0 0.74 0.88
 -3 14 0 0.54 0.29
 4 -14 0 43.38 4.27
 -4 14 0 44.69 1.39
 5 -14 0 2.84 1.4
 5 -14 0 4.56 0.69
 -5 14 0 1.66 0.36
 6 -14 0 1.81 0.56
 -6 14 0 2.21 0.4
 -7 14 0 0.16 0.22
 7 -14 0 -0.52 0.46
 8 -14 0 1.54 0.41
 -8 14 0 0.37 0.2
 9 14 0 1.25 0.22
 0 -15 0 -0.56 0.9
 1 -15 0 14.33 2.48
 -2 15 0 5.89 0.51
 2 -15 0 5.58 1.67
 -2 15 0 6.33 0.58
 -3 15 0 29.38 1.19
 3 -15 0 26.33 3.27
 -3 15 0 28.08 1.09
 4 -15 0 -0.09 1.08
 -4 15 0 0.76 0.3
 5 -15 0 5.39 0.73
 -5 15 0 3.38 0.46
 -6 15 0 0.4 0.28
 6 -15 0 0.48 0.46
 7 -15 0 1.43 0.42
 -7 15 0 2.22 0.34
 -8 15 0 1.76 0.26
 8 -15 0 2.94 0.44
 0 -16 0 34.01 3.92
 1 -16 0 4.13 1.56
 -1 16 0 3.53 0.48
 -2 16 0 9.18 0.71
 2 -16 0 7.99 2.07
 -2 16 0 8.97 0.64
 -3 16 0 2.44 0.4
 -3 16 0 2.64 0.46
 3 -16 0 1.8 1.22
 4 -16 0 0.06 1.28
 -4 16 0 1.79 0.39
 -5 16 0 0.33 0.29
 5 -16 0 2.9 0.75
 6 -16 0 3.95 0.62
 -6 16 0 4.32 0.47
 7 -16 0 -0.6 0.46
 -7 16 0 0.18 0.22
 8 -16 0 0.68 0.29
 0 -17 0 -0.23 1.15
 -1 17 0 6.32 0.65
 -1 17 0 6.11 0.57
 1 -17 0 6.88 1.98
 2 -17 0 3.56 1.52
 -2 17 0 2.72 0.42
 -2 17 0 3.38 0.5
 -3 17 0 2.4 0.4
 3 -17 0 2.77 1.42
 -3 17 0 2.56 0.45
 -4 17 0 1.53 0.36
 5 -17 0 1.65 0.56
 -5 17 0 0.22 0.29
 -6 17 0 0.39 0.26
 6 -17 0 0.02 0.41
 -7 17 0 0.01 0.18
 7 -17 0 -0.83 0.42
 8 -17 0 0.44 0.26
 0 -18 0 100.85 7.23
 -1 18 0 1.4 0.4
 1 -18 0 2.56 1.6
 -1 18 0 1.46 0.36
 -2 18 0 1.29 0.37
 -2 18 0 0.91 0.31
 2 -18 0 1.78 1.31
 -3 18 0 23.33 1.04
 -3 18 0 22.6 1.09
 -4 18 0 57.23 1.64
 4 -18 0 53.65 1.78
 5 -18 0 3.13 0.62
 -5 18 0 3.37 0.45
 -6 18 0 0.27 0.23
 6 -18 0 -0.15 0.4
 7 -18 0 3.3 0.46
 8 -18 0 -0.42 0.23
 0 19 0 0.11 0.33
 -1 19 0 30.12 1.32
 -1 19 0 30.22 1.23
 -2 19 0 25.16 1.21
 -2 19 0 26 1.12
 -3 19 0 2.85 0.43
 -4 19 0 1.07 0.33
 4 -19 0 4.59 0.7
 -5 19 0 2.8 0.39
 5 -19 0 2.89 0.58
 -6 19 0 1.39 0.29
 6 -19 0 0.73 0.39
 7 -19 0 1.83 0.36
 0 20 0 2.56 0.52
 -1 20 0 17.31 1.03
 -1 20 0 16.24 0.93
 -2 20 0 0.43 0.34
 -2 20 0 0.55 0.29
 -3 20 0 0.37 0.28
 -4 20 0 2.51 0.4
 4 -20 0 3.85 0.63
 -5 20 0 0.29 0.24
 5 -20 0 0.52 0.42
 6 -20 0 0.35 0.32
 7 -20 0 0.84 0.28
 0 21 0 -0.05 0.28
 0 21 0 -0.08 0.37
 -1 21 0 19.95 1
 -1 21 0 19.04 1.08
 1 21 0 18.48 1.11
 -2 21 0 0.07 0.31
 -2 21 0 0.41 0.27
 3 -21 0 3.53 0.62
 -3 21 0 0.59 0.28
 4 -21 0 1.45 0.49
 -4 21 0 0.58 0.27
 5 -21 0 0.52 0.37
 6 -21 0 -0.35 0.33
 7 -21 0 2.44 0.31
 0 22 0 52.77 1.74
 0 22 0 51.28 1.61
 -1 22 0 0.24 0.35
 -1 22 0 -0.06 0.25
 1 22 0 -0.18 0.39
 2 22 0 -0.36 0.45
 -2 22 0 0.15 0.3
 -2 22 0 -0.07 0.25
 -3 22 0 5.54 0.5
 3 -22 0 7.46 0.71
 4 -22 0 3.62 0.53
 -4 22 0 2.62 0.37
 5 -22 0 2.22 0.42
 6 -22 0 -0.09 0.25
 6 22 0 0.12 0.18
 0 23 0 0.26 0.36
 0 23 0 -0.11 0.27
 -1 23 0 -0.05 0.31
 1 23 0 -0.08 0.33
 -1 23 0 -0.19 0.26
 1 23 0 0.03 0.26
 2 23 0 -0.23 0.35
 -2 23 0 -0.2 0.23
 3 23 0 1.08 0.37
 -3 23 0 0.97 0.28
 4 -23 0 0.47 0.32
 4 23 0 0.83 0.31
 5 23 0 0.57 0.23
 5 -23 0 -0.1 0.28
 6 -23 0 1.84 0.27
 0 24 0 1.57 0.33
 0 24 0 1.43 0.4
 -1 24 0 -0.04 0.23
 1 24 0 0.12 0.3
 -1 24 0 0.1 0.28
 1 24 0 0.09 0.24
 -2 24 0 0.4 0.24
 2 24 0 -0.05 0.25
 2 24 0 0 0.29
 3 -24 0 0.98 0.34
 3 24 0 1.02 0.33
 4 -24 0 -0.65 0.31
 4 24 0 -0.01 0.21
 5 24 0 1.53 0.24
 5 -24 0 0.23 0.23
 0 25 0 -0.06 0.21
 0 25 0 -0.12 0.27
 1 25 0 3.76 0.42
 1 25 0 4.11 0.49
 -1 25 0 4.11 0.42
 2 25 0 1.16 0.29
 2 -25 0 1.45 0.34
 2 25 0 1.06 0.32
 3 25 0 0.51 0.23
 3 25 0 0.26 0.24
 3 -25 0 -0.16 0.27
 4 25 0 0.43 0.21
 4 25 0 0.56 0.21
 0 26 0 0.35 0.25
 1 26 0 0.77 0.28
 1 26 0 0.82 0.24
 2 26 0 0.11 0.19
 2 26 0 0.04 0.22
 3 26 0 1.4 0.27
 3 -26 0 -0.77 0.29
 1 27 0 1.91 0.28
 2 27 0 0.03 0.17
 11 0 -1 0.03 0.21
 10 0 -1 0.15 0.3
 -9 0 1 9.36 0.61
 -8 0 1 13.09 0.68
 -7 0 1 -0.17 0.25
 7 0 -1 -0.36 0.89
 -7 0 1 -0.1 0.29
 -6 0 1 0.47 0.79
 -5 0 1 -0.08 0.83
 -4 0 1 0.1 0.72
 -3 0 1 0.03 0.67
 -2 0 1 0.02 0.54
 -1 0 1 0.15 0.26
 0 0 1 0.23 0.32
 1 0 1 0.28 0.38
 2 0 1 0.13 0.4
 3 0 1 0.28 0.54
 4 0 1 0.12 0.47
 5 0 1 -0.01 0.52
 5 0 1 0.41 0.51
 6 0 1 0.31 0.62
 -6 0 -1 23.63 0.69
 7 0 1 0.51 1.05
 7 0 1 0.14 0.35
 8 0 1 0.12 0.32
 9 0 1 0.11 0.28
 10 0 1 -0.12 0.16
 10 0 1 0.06 0.21
 11 -1 -1 0.06 0.2
 11 1 -1 0.02 0.21
 10 1 -1 3.77 0.52
 10 -1 -1 3.95 0.53
 -9 1 1 13.74 0.63
 -9 -1 1 10.87 0.63
 -8 -1 1 23.62 0.8
 -8 1 1 21.54 0.92
 7 -1 -1 45.23 4.03
 -7 -1 1 49.58 1.37
 -7 1 1 49.77 1.28
 -7 1 1 47.32 1.53
 -6 -1 1 5.87 1.57
 -5 -1 1 121.17 5.79
 -5 1 1 128.81 6.02
 -4 -1 1 267.12 7.72
 -4 1 1 255.36 7.41
 -3 1 1 38.13 2.51
 -3 -1 1 41.93 2.76
 -2 1 1 580.45 7.92
 -1 1 1 12.65 0.76
 -1 1 1 13.58 0.93
 0 -1 -1 214.79 2.17
 0 1 1 207.66 3.23
 0 -1 1 210.76 3.29
 1 1 1 83.29 2.29
 1 -1 1 80.54 2.18
 -1 -1 -1 82.75 1.48
 1 -1 1 81.65 1.4
 2 -1 1 207.21 3.52
 -2 -1 -1 206.62 3.77
 2 1 1 217.32 4.36
 2 -1 1 216.65 4.2
 -3 -1 -1 388.71 6.57
 3 -1 1 376.79 6.08
 3 -1 1 384.02 6.63
 4 -1 1 5.21 0.92
 4 -1 1 6.28 1.12
 4 1 1 5.99 1.13
 5 1 1 132.39 5.41
 5 -1 1 131.19 4.89
 5 -1 1 134.36 5.33
 -6 1 -1 28.32 0.84
 6 1 1 19.34 0.97
 6 -1 1 18.81 2.29
 -6 -1 -1 25.23 0.75
 6 1 1 17.55 2.31
 7 -1 1 5.3 0.62
 7 1 1 6.77 0.68
 7 1 1 4.71 1.43
 8 1 1 -0.1 0.31
 8 -1 1 -0.04 0.31
 9 -1 1 0.62 0.32
 9 1 1 0.5 0.3
 10 -1 1 0.09 0.15
 10 1 1 -0.21 0.23
 10 1 1 -0.07 0.16
 10 -1 1 -0.11 0.21
 11 2 -1 0.06 0.2
 11 -2 -1 0.25 0.22
 10 -2 -1 0.77 0.35
 10 2 -1 0.13 0.29
 -9 2 1 17.43 0.66
 -9 -2 1 8.1 0.59
 -8 -2 1 12.68 0.62
 -8 2 1 2.05 0.37
 -7 2 1 12.01 0.82
 -7 -2 1 11.54 2.38
 -7 -2 1 11.33 0.7
 -7 -2 1 15.27 0.67
 7 -2 -1 10 1.91
 6 -2 -1 58.25 4.2
 -6 -2 1 60.87 4.6
 -5 -2 1 5.88 1.5
 -4 -2 1 15.85 2.07
 -4 2 1 14.89 1.87
 -3 2 1 17.36 1.78
 -2 2 1 1.12 0.56
 1 -2 -1 42.59 1.61
 -1 2 1 42.67 1.36
 0 2 1 231.75 3.42
 0 -2 1 230.5 2.9
 0 -2 1 226.7 3.39
 0 -2 -1 233.53 3.03
 1 2 1 18.86 1.14
 1 -2 1 17.37 1.07
 1 -2 1 17.61 0.84
 2 -2 1 53.23 2.08
 -2 -2 -1 55.19 2.12
 2 -2 1 51.2 1.84
 3 -2 1 39.46 2.12
 -3 -2 -1 38.39 2.12
 3 -2 1 39.7 1.98
 -4 -2 -1 20.37 1.85
 4 -2 1 21.23 1.88
 4 -2 1 19.38 1.68
 5 -2 1 33.04 2.63
 5 -2 1 29.66 2.38
 5 2 1 30.14 2.62
 -6 -2 -1 25.54 0.87
 6 2 1 32.21 1.23
 6 -2 1 31.65 2.85
 6 2 1 31.25 3.07
 7 2 1 43.19 1.54
 7 -2 1 39.8 1.47
 7 2 1 42.71 3.94
 8 2 1 16.65 0.99
 8 -2 1 17.79 1.02
 -8 2 -1 15.72 0.66
 9 -2 1 0.96 0.32
 9 2 1 1.2 0.35
 10 -2 1 1.53 0.28
 10 2 1 1.5 0.3
 10 2 1 1.28 0.25
 11 3 -1 0.51 0.23
 11 -3 -1 0.57 0.23
 10 3 -1 0.14 0.3
 10 -3 -1 0.23 0.3
 -9 3 1 22.81 0.77
 9 3 -1 10.49 0.81
 -8 -3 1 12.59 0.68
 -8 3 1 5.82 0.58
 7 -3 -1 18.36 2.64
 -7 -3 1 17.32 2.75
 -7 3 1 18.63 1.01
 -7 -3 1 20.14 0.75
 6 -3 -1 5.15 1.37
 -6 -3 1 5.04 1.44
 5 -3 -1 9.34 1.61
 -5 -3 1 9.64 1.85
 4 -3 -1 7.74 1.34
 3 -3 -1 66.95 3.18
 2 -3 -1 113.87 3.45
 1 -3 -1 180.45 3.57
 -1 3 1 176.71 2.72
 0 3 1 31.41 1.31
 0 -3 1 31.87 1.28
 0 -3 1 31.21 1.31
 0 -3 -1 30.9 1.35
 1 -3 1 239.91 3.57
 1 -3 1 239.63 3.8
 1 3 1 246.1 4.1
 2 -3 1 14.26 1.06
 2 -3 1 14.15 1.1
 -3 -3 -1 95.27 3.46
 3 -3 1 93.16 3.17
 3 -3 1 95 3.19
 4 -3 1 3.56 0.84
 -4 -3 -1 3.2 0.84
 4 -3 1 3.36 0.85
 5 3 1 43.21 3.25
 5 -3 1 42.45 2.97
 5 -3 1 39.41 2.79
 6 -3 1 0.19 0.32
 -6 3 -1 0.36 0.19
 6 3 1 0.24 0.83
 6 3 1 0.35 0.3
 7 -3 1 5.42 0.61
 7 3 1 6.54 0.66
 8 3 1 -0.14 0.35
 8 -3 1 0.29 0.32
 9 -3 1 6.11 0.56
 9 -3 1 5.48 0.47
 9 3 1 6.07 0.58
 10 3 1 0.42 0.18
 10 3 1 0.33 0.23
 10 -3 1 0.42 0.2
 11 -4 -1 4.71 0.4
 11 4 -1 3.88 0.36
 10 -4 -1 6.16 0.59
 10 4 -1 5.37 0.54
 9 4 -1 5.63 0.63
 -9 4 1 4.53 0.47
 -8 -4 1 7.71 0.66
 -8 4 1 8.32 0.72
 7 -4 -1 12.66 2.23
 -7 -4 1 14.39 0.74
 -7 -4 1 15.6 2.67
 -7 4 1 16.65 0.93
 -6 -4 1 0.61 0.91
 6 -4 -1 0.43 0.72
 5 -4 -1 8.66 1.58
 -5 -4 1 9.2 1.84
 4 -4 -1 51.75 3.28
 3 -4 -1 119.16 4.27
 2 -4 -1 375.8 6.54
 1 -4 -1 179.02 3.95
 -1 4 1 177.89 2.72
 0 -4 1 123.38 3.01
 0 -4 -1 123.46 3.1
 0 4 1 124.61 2.62
 0 -4 1 122.6 2.44
 1 -4 1 77.58 2.17
 1 -4 1 71.41 2.26
 -1 -4 -1 74.22 2.6
 1 4 1 74.2 2.35
 2 -4 1 0.22 0.36
 2 -4 1 -0.04 0.33
 3 -4 1 1.97 0.59
 -3 -4 -1 2.33 0.75
 3 -4 1 1.97 0.59
 -4 -4 -1 8.8 1.34
 4 -4 1 9.22 1.27
 4 -4 1 9.96 1.29
 5 -4 1 3.18 0.94
 5 4 1 4.32 1.16
 6 -4 1 3.03 0.47
 6 4 1 3.22 0.46
 -6 4 -1 2.61 0.35
 6 4 1 2.13 1.01
 7 4 1 1.44 0.4
 -7 4 -1 8.55 0.57
 8 4 1 1.91 0.46
 8 -4 1 1.75 0.42
 9 4 1 3.75 0.49
 9 -4 1 3.84 0.45
 10 -4 1 0.94 0.22
 10 4 1 0.64 0.22
 10 4 1 1.19 0.29
 11 -5 -1 -0.12 0.18
 11 5 -1 -0.11 0.17
 10 5 -1 -0.09 0.25
 10 -5 -1 0.12 0.27
 9 5 -1 6.99 0.66
 -9 5 1 5.2 0.46
 -8 5 1 7.57 0.69
 8 5 -1 6.75 0.66
 -7 -5 1 -0.33 0.92
 7 -5 -1 -0.63 1.01
 -7 5 1 0.28 0.28
 -6 -5 1 3.09 1.34
 6 -5 -1 2.42 1.03
 -5 -5 1 120.03 6.23
 5 -5 -1 121.09 5.66
 4 -5 -1 17.69 2.05
 3 -5 -1 0.2 0.6
 2 -5 -1 107.93 3.75
 1 -5 -1 40.89 2.14
 -1 5 1 41.13 1.33
 0 5 1 634.68 6.04
 0 -5 1 626.39 7.58
 0 -5 -1 629.41 7.76
 1 5 1 22.99 1.38
 1 -5 1 22.52 1.17
 1 -5 1 23.08 1.47
 -1 -5 -1 22.63 1.63
 2 -5 1 0.29 0.43
 2 -5 1 0.18 0.31
 3 -5 1 14.52 1.44
 3 -5 1 13.71 1.21
 4 -5 1 27.69 2.19
 -4 -5 -1 25.9 2.25
 4 -5 1 27.48 1.98
 5 5 1 0.56 0.79
 6 -5 1 1.21 0.38
 6 5 1 0.62 0.74
 -6 5 -1 0.93 0.26
 6 5 1 1.27 0.35
 -7 5 -1 6.72 0.44
 7 -5 1 7.8 0.68
 8 -5 1 8.27 0.7
 8 5 1 8.68 0.73
 9 -5 1 2.94 0.39
 9 5 1 2.73 0.43
 10 5 1 0.03 0.17
 10 -5 1 0.43 0.18
 10 5 1 -0.09 0.2
 11 -6 -1 0.25 0.17
 10 6 -1 2.39 0.38
 10 -6 -1 2.61 0.41
 9 6 -1 1.24 0.38
 -9 6 1 0.91 0.27
 8 6 -1 4.41 0.56
 -8 6 1 3.3 0.57
 -7 6 1 18.94 1.02
 7 -6 -1 16.02 2.59
 -7 -6 1 18.33 2.86
 -6 6 1 0.07 0.23
 6 -6 -1 0.69 0.88
 -6 -6 1 0.09 0.84
 5 -6 -1 222.22 7.83
 4 -6 -1 3.08 1.03
 3 -6 -1 54.98 3.18
 2 -6 -1 0.03 0.58
 -1 6 1 313.86 3.61
 1 -6 -1 315.99 6.25
 0 6 1 1.89 0.47
 0 -6 1 2.08 0.66
 0 -6 -1 1.92 0.7
 1 -6 1 9.09 1.04
 1 6 1 8.99 0.95
 1 -6 1 9.02 0.74
 -1 -6 -1 8.58 1.17
 2 -6 1 8.25 0.82
 2 -6 1 8.76 1.1
 3 -6 1 622.5 9.69
 3 -6 1 639.24 7.86
 4 -6 1 9.27 1.39
 -4 -6 -1 8.62 1.42
 5 6 1 24.75 2.63
 -6 6 -1 37.14 1.19
 6 6 1 41.09 1.45
 6 6 1 39.82 3.65
 6 -6 1 43.09 1.46
 7 -6 1 15.8 0.95
 -7 6 -1 13.39 0.65
 8 6 1 1.81 0.43
 8 -6 1 2.37 0.43
 9 6 1 0.33 0.28
 9 -6 1 0.47 0.25
 10 6 1 4.25 0.38
 10 6 1 3.97 0.35
 10 7 -1 0.22 0.24
 10 -7 -1 0.55 0.27
 -9 7 1 9.25 0.63
 9 7 -1 11.95 0.79
 -8 7 1 20.59 1.1
 8 7 -1 20.27 1.06
 -7 -7 1 9.37 2.24
 -7 7 1 12.72 0.85
 7 7 -1 11.88 0.79
 7 -7 -1 11.62 2.27
 -6 7 1 3.96 0.5
 6 -7 -1 2.76 1.23
 -6 -7 1 3.84 1.51
 5 -7 -1 55.23 4.07
 4 -7 -1 39.57 3.18
 3 -7 -1 45.24 3.05
 2 -7 -1 76.03 3.57
 -1 -7 1 0.2 0.64
 -1 7 1 0.04 0.21
 1 -7 -1 -0.15 0.57
 0 -7 -1 284.78 6.28
 0 7 1 285.62 4.34
 0 -7 1 283.35 6.14
 1 7 1 208.91 4.35
 1 -7 1 210.68 5.18
 -1 -7 -1 214.18 5.8
 2 -7 1 0.48 0.48
 2 -7 1 0.64 0.33
 3 -7 1 83.7 3.78
 4 -7 1 2.65 0.89
 5 7 1 -0.08 0.24
 5 -7 1 -0.3 0.42
 5 7 1 -0.05 0.61
 6 7 1 13.75 2.26
 -6 7 -1 12.93 0.71
 6 7 1 12.91 0.85
 6 -7 1 13.64 0.89
 7 -7 1 -0.11 0.36
 7 7 1 0.55 0.36
 -7 7 -1 0.37 0.21
 7 -7 1 0.65 0.32
 8 7 1 0.08 0.34
 8 -7 1 0.34 0.28
 9 -7 1 -0.06 0.19
 9 7 1 -0.12 0.26
 10 7 1 0.62 0.19
 10 8 -1 0.25 0.22
 10 -8 -1 0.02 0.22
 -9 8 1 12.9 0.75
 9 8 -1 15.07 0.86
 8 8 -1 8.49 0.7
 -8 8 1 7.25 0.72
 7 8 -1 17.29 0.95
 7 -8 -1 15.83 2.64
 -7 -8 1 15.71 2.85
 -7 8 1 17.93 1.02
 6 -8 -1 -0.14 0.8
 6 8 -1 0.51 0.31
 -6 8 1 0.37 0.31
 -6 -8 1 1.33 1.21
 5 -8 -1 39.48 3.61
 4 -8 -1 105.6 5.3
 3 -8 -1 302.24 8.15
 2 -8 -1 226.37 6.53
 -1 8 1 6.49 0.53
 -1 -8 1 5.55 1.17
 1 -8 -1 5.93 1.16
 0 -8 1 7.78 1.23
 0 -8 -1 8.42 1.3
 0 8 1 8.13 0.83
 1 8 1 139.84 3.67
 1 -8 1 139.62 4.56
 -1 -8 -1 139.35 5.05
 2 -8 1 128.23 4.57
 3 -8 1 54.35 3.23
 4 -8 1 24.43 2.42
 5 8 1 80.05 4.72
 5 8 1 87.14 1.96
 5 -8 1 84.52 2.03
 6 8 1 10.47 0.79
 6 -8 1 11.48 0.85
 -6 8 -1 10.81 0.65
 6 8 1 11.27 2.04
 7 8 1 68.22 1.93
 7 -8 1 69.92 1.8
 7 -8 1 72.95 2.02
 8 -8 1 0.87 0.36
 8 -8 1 1.39 0.34
 8 8 1 1.37 0.38
 9 8 1 0.59 0.29
 10 8 1 -0.03 0.14
 10 9 -1 -0.02 0.2
 10 -9 -1 0.13 0.21
 -9 9 1 6 0.52
 9 9 -1 6.78 0.58
 -8 9 1 2.53 0.48
 8 9 -1 2.52 0.44
 -7 9 1 0.22 0.31
 7 9 -1 0.65 0.32
 6 -9 -1 4.5 1.56
 -6 -9 1 5.96 1.93
 -6 9 1 5.28 0.58
 5 -9 -1 0.72 0.79
 4 -9 -1 0.96 0.73
 3 -9 -1 15.97 2.08
 2 -9 -1 5.97 1.29
 -1 -9 1 97.31 4.48
 1 -9 -1 100.83 4.4
 0 -9 1 0.8 0.72
 0 9 1 0.64 0.38
 0 -9 -1 0.72 0.68
 1 -9 1 38.96 2.64
 -1 -9 -1 38.42 2.89
 1 9 1 40.09 2.07
 2 -9 1 5.94 1.19
 3 -9 1 20.8 2.15
 4 -9 1 0.2 0.74
 5 9 1 27.72 2.89
 5 -9 1 26.8 1.22
 5 9 1 26.91 1.15
 6 9 1 -0.03 0.31
 6 9 1 0.26 0.86
 6 -9 1 -0.54 0.44
 7 9 1 2.62 0.47
 7 -9 1 2.84 0.55
 8 9 1 -0.02 0.28
 8 -9 1 0.19 0.31
 9 9 1 0.02 0.2
 9 9 1 -0.04 0.23
 -10 10 1 12.03 0.38
 10 -10 -1 0.54 0.2
 -9 10 1 0.25 0.25
 9 10 -1 0.25 0.26
 8 10 -1 89.48 2.02
 -8 10 1 92.54 2.21
 7 10 -1 5.49 0.57
 7 -10 -1 5.48 0.66
 -7 10 1 5.1 0.6
 -6 10 1 37.16 1.42
 -6 -10 1 32.94 4.09
 6 -10 -1 42.3 1.51
 6 -10 -1 35.07 3.89
 -5 10 1 10.31 0.73
 5 -10 -1 10.46 2.12
 4 -10 -1 9.41 1.87
 3 -10 -1 278.13 8.59
 2 -10 -1 7.22 1.51
 -1 -10 1 142.3 5.77
 1 -10 -1 148.34 5.69
 0 -10 -1 279.64 7.83
 0 -10 1 272.8 7.58
 0 10 1 271.43 4.7
 1 10 1 57.55 2.57
 1 -10 1 53.61 3.34
 -1 -10 -1 60.46 3.83
 2 10 1 225.34 5.8
 2 -10 1 224.69 6.9
 3 -10 1 33.82 2.86
 3 10 1 30.53 2.45
 4 -10 1 7.45 1.52
 4 -10 1 8.58 0.73
 4 10 1 6.22 1.4
 5 10 1 38.6 3.42
 5 10 1 39.09 1.41
 5 -10 1 39.84 1.51
 6 10 1 27.11 1.22
 6 -10 1 26.78 1.29
 7 -10 1 4.15 0.6
 7 10 1 3.32 0.52
 8 10 1 2.26 0.43
 8 -10 1 2.24 0.43
 9 10 1 1.79 0.3
 -10 11 1 15.84 0.42
 -9 11 1 0.37 0.25
 -8 11 1 7.46 0.67
 7 -11 -1 13.66 0.95
 -7 11 1 13.69 0.9
 6 -11 -1 16.86 2.81
 -6 11 1 15.96 0.98
 6 -11 -1 20.86 1.16
 5 -11 -1 7.55 1.96
 -5 11 1 6.96 0.63
 4 -11 -1 46.11 4.03
 3 -11 -1 50.72 3.94
 2 -11 -1 77.28 4.54
 1 -11 -1 291.9 8.45
 -1 -11 1 279.79 8.55
 0 -11 1 12.48 1.85
 0 -11 -1 12.23 1.87
 -1 -11 -1 218.94 7.67
 1 -11 1 203.6 6.89
 1 11 1 210.7 5.06
 2 -11 1 84.45 4.53
 2 11 1 85 3.65
 3 11 1 0.47 0.63
 3 -11 1 0.79 0.76
 4 -11 1 15.21 0.93
 4 11 1 12.99 1.89
 4 -11 1 11.99 1.97
 4 11 1 14.82 0.84
 5 11 1 0.16 0.28
 5 -11 1 -0.1 0.41
 5 11 1 0.98 0.92
 6 -11 1 75.59 2.14
 6 11 1 83.24 2.11
 7 11 1 27.26 1.24
 7 -11 1 27.81 1.3
 8 -11 1 0.16 0.3
 8 11 1 0.21 0.26
 9 11 1 0.14 0.19
 -10 12 1 19.55 0.43
 -9 12 1 24.21 0.89
 -8 12 1 4.99 0.54
 8 -12 -1 3.39 0.65
 -7 12 1 5.37 0.61
 7 -12 -1 6.1 0.72
 -6 12 1 29.37 1.31
 6 -12 -1 28.49 3.74
 6 -12 -1 31.08 1.4
 5 -12 -1 0.63 1.05
 -5 12 1 -0.15 0.29
 4 -12 -1 9.94 2.04
 -4 12 1 11.45 0.73
 3 -12 -1 0.18 0.76
 2 -12 -1 111.32 5.79
 1 -12 -1 732.23 14.1
 0 -12 -1 189.48 7.37
 0 -12 1 181.97 7.08
 1 12 1 45.72 2.46
 1 -12 1 46.91 3.61
 -1 -12 -1 51.7 4.01
 2 -12 1 98.34 5.19
 2 12 1 91.63 4.02
 3 12 1 5 1.17
 3 -12 1 5.78 1.44
 4 -12 1 3.03 0.56
 4 12 1 2.29 1.07
 4 -12 1 3.1 1.3
 4 12 1 3.32 0.46
 5 12 1 0.43 0.73
 5 12 1 1.32 0.38
 5 -12 1 1.23 0.47
 6 12 1 0.84 0.36
 6 -12 1 0.13 0.43
 7 12 1 43.36 1.5
 7 -12 1 41.7 1.56
 8 12 1 0.45 0.24
 8 -12 1 0.56 0.32
 9 12 1 0.17 0.17
 -9 13 1 0.36 0.21
 8 -13 -1 0.25 0.37
 -8 13 1 0.35 0.28
 -7 13 1 0.07 0.34
 7 -13 -1 -0.05 0.41
 -6 13 1 -0.14 0.37
 6 -13 -1 3.51 0.67
 5 -13 -1 39.37 4.26
 -5 13 1 43.76 1.53
 -4 13 1 7.98 0.65
 4 -13 -1 7.97 1.98
 3 -13 -1 8.01 1.87
 2 -13 -1 16.75 2.49
 1 -13 -1 85.16 5.17
 0 -13 1 0.19 0.76
 0 -13 -1 0.74 0.88
 -1 -13 -1 14.86 2.34
 1 -13 1 12.67 2.03
 2 13 1 -0.4 0.49
 2 -13 1 0.17 0.66
 3 -13 1 6.03 1.57
 3 13 1 6.11 1.3
 4 13 1 14.53 2.11
 4 -13 1 15.08 2.39
 4 13 1 19.59 1
 4 -13 1 18.27 1.09
 5 13 1 22.65 1.11
 5 -13 1 18.47 1.12
 6 13 1 1.41 0.38
 6 -13 1 0.33 0.47
 7 -13 1 14.62 0.97
 8 13 1 0.28 0.21
 8 -13 1 -0.07 0.3
 -9 14 1 0.25 0.18
 8 -14 -1 10.52 0.73
 -8 14 1 10.29 0.68
 7 -14 -1 3.32 0.6
 -7 14 1 3.09 0.5
 6 -14 -1 3.97 0.71
 -6 14 1 0.28 0.33
 5 -14 -1 152.17 8.44
 -5 14 1 149.76 2.86
 -4 14 1 86.64 2.05
 4 -14 -1 87.38 6.14
 3 -14 -1 95.38 6.19
 -3 14 1 94.37 2.04
 -3 14 1 97.86 2.07
 2 -14 -1 8.96 1.93
 1 -14 -1 0.06 0.84
 0 -14 -1 6.54 1.7
 0 -14 1 5.77 1.62
 -1 -14 -1 76.21 5.46
 1 -14 1 72.14 4.98
 2 -14 1 6.51 1.62
 3 -14 1 241.48 3.49
 3 -14 1 230.25 9.06
 4 14 1 30.71 3.13
 4 -14 1 35.49 1.48
 5 -14 1 31.45 1.45
 6 -14 1 1.87 0.5
 7 -14 1 3.01 0.52
 7 14 1 2.29 0.35
 8 14 1 0.04 0.18
 8 -14 1 -0.1 0.27
 -9 15 1 0.55 0.17
 -8 15 1 1.66 0.35
 8 -15 -1 2.54 0.43
 -7 15 1 18.77 0.99
 7 -15 -1 17.94 1.06
 -6 15 1 5.23 0.6
 6 -15 -1 8.03 0.82
 -5 15 1 116.95 2.53
 4 -15 -1 21.9 3.33
 -4 15 1 22.71 1.11
 3 -15 -1 1.53 1.25
 -3 15 1 1.87 0.38
 -3 15 1 2.29 0.41
 2 -15 -1 8.88 2.05
 -2 15 1 10.45 0.71
 -2 15 1 10.59 0.72
 1 -15 -1 0.21 0.88
 -1 15 1 0.01 0.26
 0 -15 -1 6.37 1.93
 0 -15 1 4.76 1.59
 1 -15 1 4.64 1.56
 2 -15 1 29.17 3.43
 -2 15 -1 30.47 1.17
 3 -15 1 180.59 8.52
 3 -15 1 183.58 3.11
 4 -15 1 4.51 0.7
 5 -15 1 10.09 0.9
 6 -15 1 -0.87 0.51
 7 -15 1 1.03 0.4
 8 -15 1 0.6 0.28
 -9 16 1 0.42 0.13
 8 -16 -1 3.24 0.43
 -8 16 1 2.52 0.36
 7 -16 -1 1.95 0.48
 -7 16 1 2.66 0.43
 6 -16 -1 23.46 1.24
 -6 16 1 21.88 1.14
 -5 16 1 264.45 3.81
 -4 16 1 157.06 2.89
 4 -16 -1 156.14 8.85
 3 -16 -1 -0.3 0.95
 -3 16 1 0.12 0.27
 -3 16 1 -0.02 0.27
 2 -16 -1 14.84 2.73
 -2 16 1 14.11 0.87
 -2 16 1 13.94 0.86
 -1 16 1 69.71 1.82
 1 -16 -1 73.6 5.76
 0 -16 -1 3.69 1.52
 0 -16 1 2.75 1.35
 1 -16 1 9.69 2.14
 -1 16 -1 8.82 0.73
 -2 16 -1 38.38 1.35
 2 -16 1 38.75 4.15
 3 -16 1 403.11 13.28
 -3 16 -1 406.17 4.15
 3 -16 1 385.97 4.65
 4 -16 1 106.66 2.54
 5 -16 1 10.62 0.9
 6 -16 1 0.27 0.42
 7 -16 1 0.77 0.36
 8 -16 1 0.78 0.26
 -8 17 1 -0.08 0.2
 8 -17 -1 0.05 0.26
 7 -17 -1 11.74 0.83
 -7 17 1 14.57 0.8
 -6 17 1 0.64 0.35
 6 -17 -1 1.9 0.57
 -5 17 1 152.73 2.9
 -4 17 1 27.28 1.23
 3 -17 -1 2.63 1.32
 -3 17 1 2.68 0.47
 -3 17 1 3.03 0.48
 -2 17 1 46.4 1.56
 -2 17 1 43.71 1.52
 2 -17 -1 49.25 4.97
 1 -17 -1 12.3 2.54
 -1 17 1 14.79 0.9
 0 -17 -1 167.51 9.06
 1 -17 1 1.59 1.17
 -1 17 -1 3.81 0.54
 2 -17 1 15.31 2.82
 -2 17 -1 14.62 0.9
 3 -17 1 82.34 2.2
 4 -17 1 31.24 1.44
 5 -17 1 15.39 1.03
 6 -17 1 0.99 0.41
 7 -17 1 0.74 0.33
 8 -17 1 7.11 0.44
 -8 18 1 0.09 0.17
 8 -18 -1 0.35 0.25
 -7 18 1 3.92 0.44
 7 -18 -1 3.1 0.48
 -6 18 1 0.11 0.27
 6 -18 -1 1.6 0.51
 -5 18 1 49.46 1.69
 -4 18 1 62.59 1.84
 -3 18 1 2.11 0.42
 -3 18 1 1.88 0.41
 -2 18 1 8.3 0.71
 2 -18 -1 6.04 2.17
 -2 18 1 8.21 0.72
 1 -18 -1 -0.05 0.99
 -1 18 1 0.23 0.33
 0 -18 -1 5.85 2.06
 0 18 1 4.05 0.55
 1 -18 1 0.97 1
 -1 18 -1 2.47 0.46
 -2 18 -1 1.91 0.42
 2 -18 1 4.75 0.79
 3 -18 1 67.23 1.99
 4 -18 1 22.22 1.21
 5 -18 1 -0.21 0.45
 6 -18 1 0.59 0.35
 7 -18 1 4.59 0.46
 8 -19 -1 4.19 0.36
 -7 19 1 0.81 0.26
 7 -19 -1 -0.27 0.35
 -6 19 1 3.54 0.45
 6 -19 -1 3.21 0.55
 5 -19 -1 3.87 0.68
 -5 19 1 0.17 0.29
 -4 19 1 9.99 0.79
 -3 19 1 0.6 0.32
 -2 19 1 66.21 1.91
 -2 19 1 67.4 1.92
 -1 19 1 24.27 1.2
 -1 19 1 22.98 1.16
 0 19 1 82.61 2.14
 -1 19 -1 7.25 0.69
 -2 19 -1 36.19 1.39
 2 -19 1 38.35 1.55
 3 -19 1 29.81 1.37
 4 -19 1 23.46 1.21
 5 -19 1 0.59 0.4
 6 -19 1 2.58 0.43
 7 -19 1 1.72 0.31
 -7 20 1 0.24 0.19
 7 -20 -1 -0.76 0.33
 -6 20 1 11.09 0.67
 6 -20 -1 9.46 0.73
 5 -20 -1 2.34 0.59
 -5 20 1 0.24 0.29
 -4 20 1 9.91 0.76
 -3 20 1 2.11 0.45
 -2 20 1 16.82 1.01
 -2 20 1 17.35 1
 -1 20 1 91.42 2.27
 -1 20 1 88.87 2.24
 0 20 -1 11.58 0.87
 0 20 1 9.13 0.8
 1 20 1 4.89 0.61
 -1 20 -1 5.77 0.61
 2 -20 1 1.44 0.53
 -2 20 -1 0.14 0.31
 3 -20 1 1.06 0.47
 4 -20 1 1.25 0.43
 5 -20 1 -0.62 0.4
 6 -20 1 1.03 0.33
 7 -20 1 9.97 0.5
 7 -21 -1 -0.36 0.25
 6 -21 -1 -0.02 0.3
 -6 21 1 0.37 0.23
 5 -21 -1 3.27 0.54
 -5 21 1 1.69 0.35
 -4 21 1 3.9 0.5
 -3 21 1 9.8 0.75
 -2 21 1 10.57 0.8
 -2 21 1 9.86 0.8
 -1 21 1 14.45 0.96
 -1 21 1 14.3 0.95
 0 21 -1 2.76 0.51
 0 21 1 2.54 0.5
 1 21 1 15.63 0.97
 -1 21 -1 15.85 0.94
 1 -21 1 17.54 1.04
 2 -21 1 3.02 0.58
 -2 21 -1 2.41 0.41
 2 21 1 1.83 0.43
 3 21 1 8.15 0.68
 3 -21 1 7.39 0.73
 4 -21 1 3.41 0.51
 4 21 1 3.78 0.46
 5 21 1 0.62 0.23
 5 -21 1 -0.16 0.34
 6 -21 1 5 0.44
 6 -22 -1 -0.55 0.3
 -6 22 1 0.12 0.19
 -5 22 1 7.58 0.56
 5 -22 -1 7.16 0.63
 -4 22 1 1.57 0.36
 4 -22 -1 4.48 0.63
 -3 22 1 0.21 0.28
 -2 22 1 9.02 0.71
 -2 22 1 7.07 0.68
 -1 22 1 22.07 1.12
 1 22 -1 23.26 1.19
 -1 22 1 21.13 1.11
 0 22 1 15.59 0.97
 0 22 -1 16.5 0.99
 0 22 1 14.15 0.94
 1 -22 1 4.59 0.59
 -1 22 -1 3.5 0.5
 1 22 1 3.58 0.52
 2 -22 1 0.43 0.38
 2 22 1 0.36 0.32
 3 22 1 1.22 0.35
 3 -22 1 0.95 0.38
 4 -22 1 -0.44 0.38
 4 22 1 0.22 0.23
 5 -22 1 0.63 0.28
 6 -22 1 0.18 0.19
 6 23 -1 0.02 0.18
 6 -23 -1 -0.58 0.28
 5 -23 -1 0.98 0.33
 -5 23 1 0.93 0.26
 -4 23 1 4.41 0.46
 4 -23 -1 5.93 0.59
 -3 23 1 0.51 0.28
 -2 23 1 0.51 0.3
 2 23 -1 0.49 0.35
 -1 23 1 5.48 0.58
 1 23 -1 5.12 0.61
 -1 23 1 4.78 0.57
 0 23 1 2.7 0.47
 0 23 -1 2.61 0.47
 0 23 1 2.61 0.44
 1 23 1 0.46 0.33
 -1 23 -1 0.38 0.28
 1 23 1 0.12 0.3
 2 -23 1 4.42 0.51
 2 23 1 4.43 0.51
 3 -23 1 -0.39 0.35
 3 23 1 0.17 0.26
 4 23 1 0.02 0.2
 4 -23 1 -0.77 0.35
 5 -23 1 0.37 0.23
 -5 24 1 0.79 0.22
 5 24 -1 0.38 0.23
 5 -24 -1 0.02 0.25
 4 24 -1 0.29 0.28
 -4 24 1 0.33 0.23
 -3 24 1 0.11 0.24
 3 24 -1 0.13 0.3
 -2 24 1 1.66 0.36
 2 24 -1 1.72 0.41
 -1 24 1 1.82 0.38
 1 24 -1 1.48 0.39
 -1 24 1 1.55 0.38
 0 24 1 0.01 0.26
 0 24 -1 -0.13 0.28
 0 24 1 -0.07 0.29
 1 24 1 0.2 0.27
 -1 24 -1 0.02 0.26
 1 24 1 0.1 0.27
 2 -24 1 0.35 0.3
 2 24 1 1 0.32
 2 24 1 1.06 0.32
 3 -24 1 -0.24 0.31
 3 24 1 0.92 0.26
 4 24 1 1.31 0.25
 4 24 1 1.3 0.23
 4 -24 1 1.78 0.29
 5 -25 -1 0.31 0.21
 -4 25 1 4.91 0.39
 4 25 -1 4.25 0.41
 4 -25 -1 4.67 0.43
 3 25 -1 0.2 0.27
 -3 25 1 0.29 0.23
 -2 25 1 0 0.21
 2 25 -1 0 0.27
 -1 25 1 0.2 0.25
 1 25 -1 0.06 0.27
 0 25 1 1.54 0.34
 0 25 1 1.41 0.32
 0 25 -1 1.13 0.31
 1 25 1 2.54 0.39
 1 25 1 2.51 0.39
 2 25 1 1.05 0.29
 2 25 1 0.82 0.26
 3 -25 1 3.49 0.35
 3 25 1 3.2 0.33
 3 25 1 3.52 0.38
 4 25 1 0.31 0.18
 4 26 -1 2.76 0.29
 3 -26 -1 2.44 0.33
 3 26 -1 2 0.31
 -3 26 1 2.47 0.3
 2 26 -1 1.52 0.31
 -2 26 1 1.51 0.28
 1 26 -1 0.34 0.25
 -1 26 1 0.23 0.22
 0 26 1 0.51 0.24
 0 26 -1 0.46 0.23
 1 26 1 0.44 0.23
 1 26 1 0.42 0.23
 2 26 1 7.56 0.49
 2 26 1 6.09 0.42
 2 27 -1 0.16 0.18
 1 27 -1 0.2 0.19
 0 27 1 0.75 0.22
 11 0 -2 3.61 0.42
 -10 0 2 16.41 0.71
 -9 0 2 25.45 0.84
 -8 0 2 1.06 0.3
 -8 0 2 1.34 0.34
 7 0 -2 87.37 5.89
 -7 0 2 88.77 2.1
 -7 0 2 87.55 1.71
 -6 0 2 40.75 3.97
 -5 0 2 41.83 3.59
 -4 0 2 2.37 0.98
 -3 0 2 680.25 11.31
 -2 0 2 9999 36.26
 -1 0 2 29.98 1.56
 -1 0 2 28.81 1.73
 0 0 2 2199.94 15.29
 0 0 2 2217.77 6
 1 0 2 31 1.97
 2 0 2 327.99 6.9
 3 0 2 25.44 2.25
 4 0 2 74.28 4.23
 5 0 2 0.81 0.3
 5 0 2 0.1 0.73
 6 0 2 146.29 2.75
 6 0 2 150.24 7.22
 7 0 2 10.6 0.81
 8 0 2 64.22 1.78
 8 0 2 65.29 1.71
 9 0 2 0.37 0.2
 9 0 2 0.6 0.27
 11 -1 -2 5.18 0.48
 11 1 -2 4.94 0.46
 -10 1 2 38.84 1.01
 -9 -1 2 37.25 1.05
 -9 1 2 49.29 1.22
 -8 1 2 -0.18 0.28
 -8 -1 2 -0.15 0.31
 -8 1 2 -0.01 0.25
 -7 1 2 6.03 0.5
 -7 1 2 6.18 0.63
 -7 -1 2 5.57 0.55
 7 -1 -2 7.17 1.86
 -7 -1 2 6.11 1.91
 -7 -1 2 6.21 0.51
 -6 1 2 23.39 3.08
 -6 -1 2 21.7 2.93
 -5 1 2 16.81 2.37
 -5 -1 2 17.09 2.38
 -4 -1 2 45.23 3.44
 -4 1 2 46.51 3.35
 -3 1 2 3.56 1.02
 -3 -1 2 4.01 1.09
 -2 1 2 8722.7 32.81
 -1 1 2 4217.09 16.71
 1 -1 -2 4197.39 16.43
 -1 1 2 4205.46 20.11
 -1 -1 2 4201.54 20.12
 0 -1 2 11.71 1.19
 0 -1 -2 11.69 0.52
 0 1 2 11.19 1.18
 1 1 2 40.33 2.26
 1 -1 2 38.02 2.16
 2 -1 2 0.38 0.57
 2 1 2 0.75 0.64
 3 1 2 149.78 5.36
 3 -1 2 149.01 5.2
 4 1 2 8.35 1.56
 4 -1 2 7.4 1.41
 5 1 2 55.92 4.21
 5 -1 2 54.91 4.05
 5 -1 2 57.98 1.6
 5 1 2 58.75 1.63
 5 -1 2 55.73 1.6
 6 1 2 426.05 4.68
 6 -1 2 428.81 4.67
 6 -1 2 428.65 11.86
 6 1 2 424.76 12.34
 7 1 2 45.31 1.58
 7 -1 2 44.25 1.56
 8 1 2 2.16 0.44
 8 -1 2 1.91 0.41
 8 -1 2 2.1 0.37
 8 1 2 2.22 0.4
 9 -1 2 0.01 0.17
 9 1 2 -0.01 0.18
 9 -1 2 0 0.21
 9 1 2 0.13 0.23
 11 -2 -2 0.75 0.28
 11 2 -2 0.51 0.25
 -10 2 2 10.66 0.57
 10 2 -2 0.92 0.38
 -9 -2 2 28.56 0.97
 -9 2 2 37.84 1.15
 -8 -2 2 6.16 0.59
 -8 2 2 4.95 0.58
 -8 2 2 5.29 0.49
 7 -2 -2 3.57 1.34
 -7 2 2 6.57 0.64
 -7 -2 2 5.61 0.51
 -7 -2 2 4.12 0.41
 -7 -2 2 6.23 1.88
 -7 2 2 5.79 0.47
 6 -2 -2 16.22 2.41
 -6 -2 2 16.72 2.63
 -5 2 2 9.04 1.81
 -5 -2 2 9.41 1.84
 -4 -2 2 119.31 5.59
 -4 2 2 123.71 5.47
 -3 2 2 29.3 2.35
 -2 2 2 522.6 7.88
 2 -2 -2 539.92 7.83
 -1 -2 2 3100.7 17.37
 -1 2 2 3121.7 17.24
 1 -2 -2 3107.22 14.88
 0 2 2 3.91 0.8
 0 -2 2 3.7 0.75
 0 -2 -2 4.26 0.47
 1 -2 2 15.61 1.41
 1 2 2 15.35 1.48
 2 2 2 10.23 1.39
 2 -2 2 11.34 1.35
 3 2 2 85.4 4.16
 3 -2 2 88.53 3.96
 4 2 2 36.27 3.1
 4 -2 2 34.16 2.78
 5 -2 2 10.62 1.8
 5 2 2 10.29 0.72
 5 -2 2 11.23 0.73
 5 2 2 9.41 1.9
 5 -2 2 11.01 0.75
 6 2 2 3.08 0.51
 6 -2 2 3.06 0.51
 6 2 2 4.19 1.54
 7 2 2 28.77 1.28
 7 -2 2 28.55 1.25
 8 2 2 2.06 0.42
 8 2 2 2.19 0.4
 8 -2 2 1.8 0.39
 8 -2 2 1.86 0.34
 9 2 2 2.39 0.38
 9 -2 2 2.22 0.33
 9 2 2 1.66 0.3
 9 -2 2 1.61 0.25
 11 -3 -2 0.76 0.27
 11 3 -2 0.39 0.23
 -10 3 2 18.35 0.65
 10 3 -2 19.78 1
 -9 -3 2 9 0.62
 -9 3 2 7.1 0.58
 -8 3 2 -0.12 0.33
 -8 -3 2 -0.26 0.34
 -8 3 2 -0.01 0.22
 7 -3 -2 1.18 0.99
 -7 -3 2 1.84 1.31
 -7 3 2 1.47 0.37
 -7 -3 2 1.26 0.34
 -7 3 2 1.43 0.3
 -6 -3 2 128.13 7.05
 6 -3 -2 123.21 6.41
 5 -3 -2 0.32 0.76
 -5 -3 2 0.53 0.88
 4 -3 -2 37.29 2.94
 3 -3 -2 15.13 1.69
 2 -3 -2 251.34 5.45
 -1 3 2 33.54 1.85
 -1 -3 2 33.42 1.86
 1 -3 -2 32.77 1.69
 0 -3 2 144.29 3.86
 0 3 2 137.48 3.87
 0 -3 -2 140.62 2.94
 1 3 2 172.44 4.73
 1 -3 2 176.33 4.54
 2 3 2 111.24 4.21
 2 -3 2 105.84 3.83
 3 -3 2 22.81 2.04
 3 3 2 21.13 2.15
 4 3 2 3.9 1.18
 4 -3 2 2.78 0.93
 5 3 2 0.62 0.85
 5 3 2 0.37 0.27
 5 -3 2 0.65 0.31
 5 -3 2 0.37 0.6
 5 -3 2 0.38 0.31
 6 3 2 36.27 3.78
 6 3 2 31.79 1.32
 6 -3 2 33.81 1.34
 6 -3 2 32.92 1.31
 7 3 2 0.01 0.49
 7 -3 2 0.35 0.31
 8 -3 2 0.27 0.26
 8 -3 2 0.08 0.2
 8 3 2 0.31 0.29
 8 3 2 0.34 0.31
 9 3 2 1.3 0.29
 9 3 2 1.4 0.32
 9 -3 2 1.34 0.28
 11 4 -2 -0.1 0.21
 11 -4 -2 0.15 0.25
 -10 4 2 12.32 0.53
 10 4 -2 5.66 0.56
 -9 4 2 2.53 0.43
 -8 4 2 2.5 0.47
 -8 4 2 2.27 0.35
 -7 4 2 4.77 0.43
 -7 -4 2 4.32 1.68
 7 -4 -2 3.02 1.37
 -7 4 2 4.38 0.52
 -7 -4 2 4.06 0.5
 6 -4 -2 49.89 4.19
 -6 -4 2 49.71 4.54
 -5 -4 2 128.31 6.63
 5 -4 -2 131.73 6.07
 4 -4 -2 -0.02 0.63
 3 -4 -2 197.19 5.87
 2 -4 -2 0.32 0.49
 -2 4 2 0.41 0.42
 -1 4 2 28.91 1.75
 1 -4 -2 27.06 1.7
 0 -4 -2 0.44 0.38
 0 -4 2 0.22 0.46
 0 4 2 0.18 0.49
 1 4 2 37.96 2.3
 1 -4 2 36.26 2.07
 1 -4 2 37.73 1.53
 2 4 2 68.65 3.38
 2 -4 2 67.01 3.04
 2 -4 2 70.45 2.18
 3 4 2 33.34 2.73
 3 -4 2 33.48 2.42
 4 -4 2 16.12 1.91
 4 4 2 17.28 2.22
 5 -4 2 1.14 0.32
 5 4 2 0.68 0.91
 5 4 2 1.25 0.34
 5 -4 2 0.83 0.35
 6 4 2 3.43 0.5
 6 -4 2 4.16 0.53
 6 4 2 5.21 1.6
 6 -4 2 4.01 0.55
 7 -4 2 21.37 1.06
 7 4 2 21.09 1.1
 7 -4 2 21.29 0.98
 8 -4 2 4.2 0.52
 8 4 2 4.44 0.54
 8 4 2 4.3 0.51
 9 4 2 0.14 0.24
 9 -4 2 0.09 0.19
 9 4 2 0.03 0.2
 11 -5 -2 0.43 0.23
 11 5 -2 0.11 0.2
 -10 5 2 12.97 0.57
 10 5 -2 1.33 0.34
 9 5 -2 0.12 0.3
 -9 5 2 0.1 0.29
 -8 -5 2 6.27 0.56
 -8 5 2 9.56 0.79
 -7 -5 2 -0.04 0.31
 -7 5 2 0.16 0.28
 -7 5 2 0.74 0.25
 7 -5 -2 0.82 1.02
 -7 -5 2 0.02 0.86
 -6 -5 2 260.2 3.05
 -6 5 2 259.39 3.51
 -6 -5 2 239.67 10.04
 6 -5 -2 237.33 9.25
 5 -5 -2 532.59 12.43
 4 -5 -2 7.04 1.44
 3 -5 -2 6.93 1.25
 -2 5 2 58.24 2.21
 2 -5 -2 57.11 2.91
 -1 5 2 464.33 6.82
 1 -5 -2 455.2 7.27
 0 5 2 16.98 1.46
 0 -5 2 17.56 1.4
 0 -5 -2 16.1 1.33
 1 5 2 16.31 1.56
 1 -5 2 16.61 1.45
 1 -5 2 16 1.2
 2 5 2 1319.1 15.1
 2 -5 2 1342.81 10.8
 2 -5 2 1333.08 13.41
 3 5 2 356.54 8.92
 3 -5 2 383.89 7.96
 4 -5 2 29.71 2.5
 4 5 2 29.3 2.92
 5 5 2 1.77 0.98
 5 5 2 1.57 0.36
 5 -5 2 1.66 0.43
 5 -5 2 1.8 0.4
 6 5 2 0.52 0.33
 6 -5 2 0.48 0.28
 6 -5 2 0.54 0.37
 7 -5 2 4.85 0.55
 7 5 2 4.79 0.59
 8 5 2 1.27 0.35
 8 5 2 1.41 0.39
 8 -5 2 1.28 0.32
 9 5 2 1.23 0.27
 9 5 2 1.46 0.31
 -11 6 2 3.91 0.29
 11 -6 -2 0.25 0.2
 10 6 -2 -0.13 0.26
 -10 6 2 15.31 0.61
 9 6 -2 13.66 0.86
 -9 6 2 14.38 0.9
 -8 6 2 29.71 1.34
 -7 -6 2 5.91 0.52
 7 -6 -2 2.53 1.42
 -7 6 2 2.71 0.47
 -7 -6 2 2.74 0.46
 -7 -6 2 3.09 1.7
 6 -6 -2 5.09 1.6
 -6 -6 2 5.95 1.79
 -6 -6 2 6.96 0.6
 -6 6 2 6.86 0.64
 5 -6 -2 48.31 3.96
 4 -6 -2 16.19 2.13
 3 -6 -2 10.13 1.55
 -2 6 2 2.16 0.55
 2 -6 -2 1.62 0.69
 -1 6 2 35.98 1.97
 1 -6 -2 36.49 2.27
 0 6 2 48.48 2.43
 0 -6 2 48.49 2.28
 0 -6 -2 48.44 2.45
 1 6 2 72.29 3.25
 -1 -6 -2 71.93 3.13
 1 -6 2 77.54 2.98
 1 -6 2 74.12 2.85
 2 6 2 46.69 2.94
 2 -6 2 46.42 2.31
 2 -6 2 47.24 2.52
 3 -6 2 75.25 3.45
 3 6 2 74.21 4.16
 4 6 2 2.11 0.95
 5 6 2 41.12 1.42
 5 -6 2 39.77 1.44
 6 6 2 43.72 1.55
 6 -6 2 43.14 1.55
 7 6 2 -0.18 0.33
 7 -6 2 -0.14 0.25
 7 -6 2 -0.23 0.4
 8 6 2 0.22 0.26
 8 6 2 0.17 0.29
 9 6 2 0.11 0.2
 9 6 2 -0.01 0.21
 -11 7 2 4.39 0.27
 11 -7 -2 0.17 0.19
 -10 7 2 12.08 0.53
 10 7 -2 0.42 0.25
 -9 7 2 2.02 0.44
 9 7 -2 1.45 0.38
 -8 7 2 2.71 0.51
 8 7 -2 2.63 0.46
 -7 7 2 2.79 0.48
 -7 -7 2 2.45 1.53
 7 -7 -2 2.4 1.25
 6 -7 -2 87.92 5.9
 -6 -7 2 78.56 6.03
 -6 -7 2 99.53 2.13
 -6 7 2 90.02 2.2
 5 -7 -2 2.77 1.22
 4 -7 -2 49.28 3.7
 3 -7 -2 10.67 1.69
 2 -7 -2 23.8 2.15
 1 -7 -2 13.63 1.55
 -1 7 2 13.15 1.25
 0 -7 -2 0.47 0.51
 0 7 2 1.37 0.58
 1 -7 2 18.93 1.5
 1 7 2 17.85 1.69
 -1 -7 -2 17.22 1.68
 1 -7 2 18.74 1.61
 2 7 2 50.7 3.12
 2 -7 2 53.12 2.59
 2 -7 2 50.35 2.68
 3 7 2 0.99 0.88
 4 7 2 40.77 1.34
 4 7 2 39.17 3.47
 4 -7 2 41.77 1.39
 5 7 2 47.62 1.56
 5 7 2 49 4.22
 5 -7 2 45.26 1.56
 6 7 2 2.42 0.46
 6 -7 2 2.21 0.49
 7 7 2 1.17 0.41
 7 -7 2 0.75 0.38
 8 7 2 6.25 0.6
 8 7 2 5.6 0.55
 9 7 2 0.42 0.21
 -11 8 2 5.01 0.29
 -10 8 2 5.84 0.44
 10 8 -2 2.96 0.36
 -9 8 2 1.91 0.43
 9 8 -2 1.64 0.36
 8 8 -2 7.69 0.65
 -8 8 2 9.25 0.78
 7 -8 -2 0.83 1.04
 -7 8 2 1.48 0.41
 -7 -8 2 2.58 1.64
 -6 8 2 4.77 0.55
 6 -8 -2 4.89 1.69
 -6 -8 2 2.87 1.52
 5 -8 -2 13.94 2.36
 4 -8 -2 63.59 4.36
 3 -8 -2 2.15 1.04
 2 -8 -2 100.92 4.57
 1 -8 -2 0.36 0.61
 -1 8 2 0.52 0.44
 0 8 2 145.89 4.36
 0 -8 2 147.51 4.93
 0 -8 -2 148.23 5.04
 -1 -8 -2 0.04 0.55
 1 8 2 0.09 0.47
 1 -8 2 0.12 0.47
 2 -8 2 37.32 2.49
 2 8 2 37.3 2.74
 3 8 2 6.05 1.36
 4 8 2 30.61 3.14
 4 8 2 34.2 1.26
 4 -8 2 32.69 1.27
 5 -8 2 0.76 0.41
 5 8 2 0.8 0.34
 5 8 2 0.31 0.99
 6 8 2 33.12 1.37
 6 -8 2 31.2 1.36
 7 -8 2 2.63 0.49
 7 8 2 2.94 0.52
 8 8 2 1.9 0.36
 8 8 2 2.01 0.39
 9 8 2 2.61 0.32
 -10 9 2 30.26 0.83
 -9 9 2 38.47 1.42
 -8 9 2 48.24 1.67
 -7 9 2 2.18 0.47
 -6 9 2 1.6 0.39
 6 -9 -2 0.81 0.86
 5 -9 -2 69.44 5.2
 4 -9 -2 9.36 1.89
 3 -9 -2 132.27 5.95
 2 -9 -2 187.87 6.55
 1 -9 -2 137.95 5.34
 -1 9 2 140.69 3.82
 0 9 2 368.76 6.98
 0 -9 2 363.92 8.33
 0 -9 -2 367.72 8.54
 1 -9 2 37.51 2.7
 1 9 2 35.22 2.45
 -1 -9 -2 35.05 2.79
 2 9 2 48.14 3.16
 2 -9 2 45.21 2.93
 3 9 2 1.36 0.76
 4 -9 2 -0.11 0.42
 4 9 2 0.34 0.28
 4 9 2 0.47 0.78
 5 9 2 130.69 6.94
 5 9 2 134.04 2.68
 5 -9 2 126.03 2.66
 6 -9 2 10.47 0.86
 6 9 2 11.7 0.86
 7 9 2 32.67 1.35
 7 -9 2 33.06 1.35
 8 9 2 0.38 0.29
 8 9 2 0.35 0.25
 9 9 2 0.8 0.21
 -10 10 2 0.09 0.15
 -9 10 2 4.07 0.53
 -8 10 2 10.18 0.8
 -7 10 2 -0.03 0.34
 6 -10 -2 0.02 1.02
 -6 10 2 0.16 0.31
 5 -10 -2 2.71 1.34
 -5 10 2 2.61 0.44
 4 -10 -2 8.77 1.94
 3 -10 -2 12.19 2.04
 2 -10 -2 0.07 0.73
 1 -10 -2 2.4 0.96
 0 -10 -2 1.25 0.85
 0 -10 2 1.34 0.77
 0 10 2 1.02 0.58
 -1 -10 -2 16.13 2.09
 1 10 2 18.18 1.81
 1 -10 2 16.45 1.94
 2 10 2 25.71 2.43
 2 -10 2 26.57 2.47
 3 10 2 0.64 0.75
 4 -10 2 0.76 0.37
 4 10 2 1.4 0.39
 4 10 2 1.04 0.91
 5 10 2 14.01 0.93
 5 10 2 13.39 2.41
 5 -10 2 13.66 0.96
 6 -10 2 30.69 1.39
 6 10 2 32.48 1.38
 7 10 2 15.45 0.93
 7 -10 2 15.49 0.95
 7 10 2 14.15 0.84
 8 10 2 0.47 0.25
 9 10 2 0.21 0.16
 -10 11 2 1.28 0.19
 -9 11 2 2.58 0.44
 -8 11 2 34 1.41
 -7 11 2 3.73 0.56
 6 -11 -2 12.84 2.66
 -6 11 2 14.82 0.96
 5 -11 -2 1.52 1.21
 -5 11 2 1.72 0.4
 4 -11 -2 -0.01 0.82
 3 -11 -2 6.83 1.7
 2 -11 -2 47.69 3.72
 1 -11 -2 22.02 2.48
 0 11 2 14.15 1.47
 0 -11 -2 16.15 2.16
 1 -11 2 3.47 1.1
 -1 -11 -2 4.51 1.31
 1 11 2 4.74 1.02
 2 -11 2 4.4 1.27
 2 11 2 4.5 1.16
 3 11 2 17.46 2.29
 3 11 2 20.89 0.99
 3 -11 2 19.93 1.05
 4 11 2 10.67 0.79
 4 -11 2 9.24 0.78
 4 11 2 9.47 1.94
 5 11 2 35.55 1.43
 5 -11 2 33.14 1.44
 6 11 2 7.11 0.69
 6 -11 2 6.71 0.73
 6 11 2 5.91 0.59
 7 11 2 1.35 0.33
 7 -11 2 1.28 0.41
 8 11 2 0.34 0.21
 -10 12 2 0.94 0.19
 10 -12 -2 0.82 0.21
 -9 12 2 6.28 0.58
 -8 12 2 8.62 0.73
 -7 12 2 0.62 0.38
 7 -12 -2 3.12 0.7
 -6 12 2 0.76 0.36
 6 -12 -2 0.96 1.35
 5 -12 -2 15.92 2.84
 -5 12 2 18.22 1.01
 4 -12 -2 0.83 0.95
 -4 12 2 1.11 0.32
 3 -12 -2 1.95 1.18
 2 -12 -2 0.87 0.95
 1 -12 -2 19.55 2.48
 0 -12 -2 0.87 0.84
 1 -12 2 1.01 0.7
 -1 -12 -2 1.41 0.91
 1 12 2 0.91 0.61
 2 12 2 14.75 1.92
 2 -12 2 13.39 2.09
 3 -12 2 1.62 0.45
 3 12 2 1.91 0.99
 4 12 2 3.37 1.33
 4 12 2 5.33 0.52
 4 -12 2 4.11 0.61
 5 12 2 0.26 0.26
 5 12 2 0.03 0.35
 5 -12 2 0.38 0.42
 6 -12 2 4.16 0.61
 6 12 2 3.65 0.47
 7 12 2 1.21 0.3
 7 -12 2 1.12 0.39
 8 12 2 0.54 0.2
 -10 13 2 13.83 0.44
 -9 13 2 2.67 0.41
 -8 13 2 0.11 0.31
 -7 13 2 18.68 1.09
 7 -13 -2 19.75 1.15
 -6 13 2 27.44 1.31
 -5 13 2 16.55 0.98
 5 -13 -2 14.72 2.84
 4 -13 -2 3.14 1.55
 -4 13 2 2.76 0.43
 -3 13 2 36.9 1.31
 -3 13 2 35.59 1.22
 2 -13 -2 0.18 0.84
 1 -13 -2 5.36 1.52
 0 -13 -2 16.68 2.49
 1 -13 2 17.14 2.39
 2 13 2 13.18 1.92
 2 -13 2 18.5 1.02
 3 13 2 43.18 3.65
 3 -13 2 46.32 1.63
 4 13 2 72.78 5.12
 4 13 2 71.58 1.75
 4 -13 2 70.72 2.1
 5 -13 2 2.24 0.52
 5 13 2 2.53 0.4
 6 -13 2 1.1 0.45
 6 13 2 0.89 0.29
 7 -13 2 2.98 0.47
 7 13 2 2.45 0.36
 8 13 2 0.11 0.16
 -9 14 2 0.86 0.28
 -8 14 2 4.72 0.54
 -7 14 2 1.66 0.44
 7 -14 -2 4.08 0.65
 -6 14 2 0.93 0.4
 5 -14 -2 8.92 2.26
 -5 14 2 11.69 0.85
 -4 14 2 9.62 0.74
 4 -14 -2 7.99 2.16
 3 -14 -2 5.59 1.72
 -3 14 2 5.2 0.55
 -3 14 2 4.42 0.5
 2 -14 -2 -0.45 1.07
 -2 14 2 -0.02 0.23
 -2 14 2 0.09 0.25
 1 -14 -2 6.33 1.74
 0 -14 -2 0.16 0.86
 1 -14 2 2.56 1.22
 1 -14 2 6.09 0.72
 2 -14 2 18.39 1.05
 3 -14 2 0.76 0.43
 3 14 2 -0.22 1.13
 4 -14 2 3.57 0.6
 5 -14 2 1.69 0.5
 5 14 2 1.67 0.34
 6 14 2 2.2 0.35
 6 -14 2 2.35 0.52
 7 14 2 1 0.24
 7 -14 2 1.14 0.35
 -9 15 2 0.43 0.23
 8 -15 -2 -1.15 0.45
 -8 15 2 0.27 0.29
 -7 15 2 3.15 0.51
 7 -15 -2 5.37 0.68
 -6 15 2 3.37 0.59
 -5 15 2 24.59 1.23
 4 -15 -2 0.47 0.93
 -4 15 2 0.15 0.32
 3 -15 -2 0.22 1.01
 -3 15 2 0.04 0.28
 -3 15 2 -0.03 0.28
 -2 15 2 8.42 0.68
 2 -15 -2 8.44 2.08
 -2 15 2 8.67 0.67
 -2 15 2 9.03 0.64
 1 -15 -2 23.54 3.23
 -1 15 2 22.55 1.02
 0 -15 -2 7.87 2.01
 0 15 2 7.61 0.62
 1 -15 2 2.84 0.6
 2 -15 2 22.81 1.18
 3 -15 2 2.07 0.54
 4 -15 2 -0.63 0.53
 5 -15 2 3.47 0.6
 6 -15 2 0.25 0.37
 7 -15 2 -0.11 0.29
 -9 16 2 0.32 0.19
 8 -16 -2 1.67 0.36
 -8 16 2 3.8 0.45
 7 -16 -2 2.89 0.55
 -7 16 2 0.88 0.37
 -6 16 2 2.07 0.49
 -5 16 2 1.82 0.46
 -4 16 2 3.96 0.53
 3 -16 -2 2.74 1.57
 -3 16 2 2.05 0.42
 -2 16 2 18.81 1.01
 -2 16 2 17.07 0.94
 2 -16 -2 18.52 3.15
 1 -16 -2 1.53 1.21
 -1 16 2 1.44 0.37
 -1 16 2 1.62 0.4
 0 -16 -2 4.23 1.56
 0 16 2 3.83 0.51
 1 16 2 11.47 0.79
 1 -16 2 12.44 0.9
 2 -16 2 1.56 0.51
 3 -16 2 1.94 0.54
 4 -16 2 -0.35 0.53
 5 -16 2 0.98 0.45
 6 -16 2 1.23 0.4
 7 -16 2 -0.43 0.28
 -9 17 2 0.17 0.15
 8 -17 -2 -0.48 0.4
 -8 17 2 1.01 0.28
 7 -17 -2 0.78 0.45
 -7 17 2 0.03 0.31
 -6 17 2 4.49 0.61
 -5 17 2 14.88 1.02
 -4 17 2 0.86 0.36
 -3 17 2 8.56 0.73
 2 -17 -2 1.26 1.19
 -2 17 2 0.35 0.32
 -2 17 2 -0.01 0.29
 1 -17 -2 0.35 1.06
 -1 17 2 0.01 0.26
 -1 17 2 0.38 0.32
 0 -17 -2 1.78 1.41
 0 17 2 1.1 0.36
 1 -17 2 0.27 0.45
 1 17 2 0 0.29
 2 -17 2 34.31 1.45
 3 -17 2 1.21 0.48
 4 -17 2 -0.44 0.5
 5 -17 2 1.44 0.47
 6 -17 2 0.23 0.32
 7 -17 2 -0.32 0.26
 -8 18 2 1 0.27
 8 -18 -2 -0.69 0.33
 -7 18 2 2.75 0.43
 7 -18 -2 2.83 0.48
 -6 18 2 10.25 0.81
 -5 18 2 4.95 0.64
 -4 18 2 5.43 0.64
 -3 18 2 13.46 0.92
 -2 18 2 56.18 1.79
 -2 18 2 52.12 1.66
 -1 18 2 15.76 0.95
 -1 18 2 16.98 0.92
 0 18 2 20.09 1.04
 -1 18 -2 20.76 0.99
 1 18 2 19.05 1.01
 1 -18 2 20.73 1.13
 2 -18 2 5.08 0.65
 2 18 2 5.56 0.59
 3 -18 2 2.47 0.52
 3 18 2 2.96 0.43
 4 -18 2 -0.53 0.5
 5 -18 2 4.92 0.58
 6 -18 2 -0.15 0.28
 7 -18 2 0.03 0.21
 -8 19 2 0.62 0.21
 7 -19 -2 0.43 0.32
 -7 19 2 0.55 0.28
 -6 19 2 1.2 0.37
 6 -19 -2 3.87 0.62
 -5 19 2 1.27 0.4
 -4 19 2 10.27 0.82
 -3 19 2 7.87 0.75
 -2 19 2 13.3 0.92
 -2 19 2 11.68 0.84
 -1 19 2 30.63 1.35
 -1 19 2 30.61 1.2
 -1 19 2 28.33 1.26
 0 19 -2 3.6 0.54
 0 19 2 4.11 0.51
 0 19 2 4.06 0.56
 1 19 2 7 0.66
 1 -19 2 6.81 0.71
 2 19 2 16.27 0.92
 2 -19 2 16.23 1.03
 3 -19 2 -0.89 0.49
 3 19 2 0.11 0.26
 4 -19 2 3.38 0.51
 5 -19 2 0.45 0.35
 6 -19 2 0.14 0.24
 7 -20 -2 0.08 0.29
 -7 20 2 0.48 0.24
 -6 20 2 6.79 0.59
 6 -20 -2 7.47 0.67
 -5 20 2 1.48 0.41
 -4 20 2 1.25 0.4
 -3 20 2 3.93 0.56
 -2 20 2 7.77 0.72
 -2 20 2 6.78 0.66
 -1 20 2 23.52 1.24
 -1 20 2 22.73 1.14
 0 20 -2 1.94 0.42
 0 20 2 1.76 0.39
 0 20 2 2.22 0.45
 1 -20 2 0.97 0.41
 -1 20 -2 0.89 0.29
 1 20 2 1.41 0.39
 2 -20 2 4.85 0.61
 2 20 2 5.19 0.55
 3 -20 2 4.2 0.57
 3 20 2 5.4 0.52
 4 -20 2 -0.07 0.31
 5 -20 2 0.82 0.32
 6 -20 2 0.54 0.24
 7 -21 -2 0.31 0.24
 -7 21 2 1.17 0.25
 6 -21 -2 1.39 0.39
 -6 21 2 0.32 0.26
 -5 21 2 2.57 0.45
 -4 21 2 3.1 0.5
 -3 21 2 12.39 0.85
 -2 21 2 2.9 0.5
 -1 21 2 1.65 0.42
 -1 21 2 1.42 0.4
 1 21 -2 1.48 0.43
 0 21 2 0.28 0.34
 0 21 2 0.57 0.28
 0 21 2 0.88 0.37
 0 21 -2 0.8 0.34
 1 21 2 8.64 0.71
 1 21 2 9.04 0.71
 2 21 2 5.65 0.56
 2 -21 2 5.31 0.58
 3 -21 2 1.56 0.38
 3 21 2 2.89 0.38
 4 -21 2 2.89 0.43
 5 -21 2 3.29 0.38
 6 -22 -2 0.49 0.3
 -6 22 2 0.09 0.22
 -5 22 2 0.54 0.29
 5 -22 -2 4.42 0.55
 -4 22 2 0.24 0.29
 -3 22 2 2.39 0.44
 -2 22 2 12.63 0.85
 -1 22 2 0.2 0.3
 1 22 -2 0.35 0.32
 -1 22 2 -0.05 0.31
 0 22 2 -0.04 0.32
 0 22 2 0.49 0.31
 0 22 -2 0.41 0.3
 1 22 2 0.69 0.31
 1 22 2 0.53 0.3
 -1 22 -2 0.49 0.25
 2 -22 2 1.22 0.33
 2 22 2 2.26 0.37
 2 22 2 2.38 0.4
 3 -22 2 2 0.38
 3 22 2 1.12 0.27
 4 -22 2 0.37 0.28
 5 -22 2 0.05 0.2
 5 22 2 0.17 0.18
 6 -23 -2 0.89 0.26
 -6 23 2 1.46 0.25
 5 -23 -2 2.37 0.43
 -5 23 2 0.51 0.25
 -4 23 2 0 0.25
 -3 23 2 1.02 0.33
 -2 23 2 10.55 0.75
 2 23 -2 10.37 0.75
 1 23 -2 5 0.54
 -1 23 2 5.03 0.56
 0 23 2 0.75 0.33
 0 23 -2 0.7 0.28
 0 23 2 0.62 0.3
 1 23 2 0.83 0.29
 1 23 2 0.6 0.32
 1 23 2 0.73 0.29
 2 -23 2 0.13 0.24
 2 23 2 0.22 0.22
 2 23 2 0.19 0.22
 3 -23 2 0.68 0.27
 3 23 2 0.09 0.23
 4 23 2 1.68 0.28
 4 -23 2 2.1 0.3
 -5 24 2 3.46 0.36
 5 -24 -2 4.35 0.43
 -4 24 2 0.59 0.27
 4 24 -2 0.62 0.29
 -3 24 2 1.47 0.33
 3 24 -2 1.58 0.37
 -2 24 2 5.4 0.53
 2 24 -2 4.53 0.5
 -1 24 2 4.53 0.49
 1 24 -2 3.72 0.44
 0 24 2 0.28 0.28
 0 24 -2 0.18 0.23
 1 24 2 0.37 0.29
 1 24 2 0.62 0.25
 2 24 2 0.61 0.22
 2 24 2 0.87 0.3
 2 24 2 0.63 0.23
 3 -24 2 0.81 0.24
 3 24 2 0.43 0.21
 3 24 2 0.66 0.25
 4 24 2 1.52 0.24
 -4 25 2 -0.18 0.2
 4 25 -2 -0.14 0.21
 -3 25 2 0.11 0.22
 3 25 -2 0.05 0.24
 -2 25 2 0.01 0.21
 2 25 -2 0.14 0.24
 -1 25 2 2.02 0.35
 1 25 -2 1.61 0.32
 0 25 2 2.95 0.4
 1 25 2 0 0.22
 2 25 2 6.59 0.48
 3 25 2 0.2 0.17
 -3 26 2 1.88 0.27
 3 26 -2 1.51 0.26
 -2 26 2 0.2 0.21
 2 26 -2 0.08 0.19
 1 26 -2 -0.1 0.19
 -1 26 2 0.06 0.2
 0 26 2 1.19 0.27
 1 26 2 0.02 0.18
 2 26 2 2.43 0.28
 11 0 -3 0.44 0.27
 -10 0 3 5.83 0.46
 -9 0 3 16.1 0.65
 -9 0 3 -0.12 0.32
 -8 0 3 -0.15 0.26
 -8 0 3 0.2 0.29
 7 0 -3 -1.02 1.13
 -7 0 3 0.02 0.27
 -7 0 3 -0.23 0.28
 -6 0 3 -0.4 1.03
 -5 0 3 0.28 0.72
 -4 0 3 -0.53 0.85
 -3 0 3 -0.13 0.72
 -2 0 3 -0.12 0.58
 -2 0 3 0.19 0.42
 1 0 -3 0.09 0.25
 -1 0 3 0.12 0.27
 -1 0 3 -0.03 0.58
 0 0 3 -0.34 0.62
 1 0 3 -0.28 0.62
 2 0 3 -0.04 0.64
 3 0 3 0.69 0.8
 4 0 3 0.09 0.23
 4 0 3 -0.09 0.27
 4 0 3 1.07 1.04
 5 0 3 0.19 0.26
 5 0 3 0.1 0.31
 5 0 3 0.17 0.99
 6 0 3 -0.26 0.36
 6 0 3 0.18 0.31
 7 0 3 0.16 0.26
 7 0 3 0.03 0.31
 8 0 3 -0.19 0.24
 8 0 3 0.07 0.18
 11 -1 -3 1.72 0.35
 11 1 -3 1.6 0.32
 -10 -1 3 7.67 0.5
 -10 1 3 12.77 0.58
 -9 -1 3 1.95 0.45
 -9 1 3 14.42 0.66
 -9 -1 3 12.4 0.59
 -8 -1 3 25.02 1.05
 -8 1 3 24.42 1.02
 -7 1 3 16.56 0.92
 -7 -1 3 14.27 0.78
 -7 -1 3 16.68 0.85
 -7 1 3 16.52 0.82
 -7 -1 3 18.55 3.08
 7 -1 -3 16.82 2.81
 -6 -1 3 55.78 4.74
 6 -1 -3 55.27 4.53
 -6 -1 3 56.36 1.39
 -6 1 3 55.35 4.78
 -5 -1 3 0.94 0.94
 -5 1 3 0.71 0.86
 -4 -1 3 105.78 5.38
 -4 1 3 99.11 5.04
 -3 1 3 28.54 2.35
 -3 -1 3 30.08 2.55
 -2 1 3 -0.08 0.56
 2 -1 -3 0.26 0.45
 -2 -1 3 0.27 0.53
 -2 1 3 -0.1 0.42
 -1 -1 3 16.36 1.26
 -1 1 3 14.25 1.58
 1 -1 -3 13.91 0.96
 1 1 -3 14.68 0.95
 -1 -1 3 14.78 1.62
 0 -1 3 35.41 2.44
 0 1 3 36.58 2.51
 1 1 3 235.02 6.68
 1 -1 3 230.5 6.6
 2 1 3 33.09 2.81
 2 -1 3 32.05 2.68
 3 1 3 44.4 3.59
 3 -1 3 43.81 3.46
 4 -1 3 0.9 0.29
 4 1 3 0.79 0.3
 4 1 3 0.93 0.88
 4 1 3 0.53 0.28
 4 -1 3 0.79 0.28
 4 -1 3 0.97 0.87
 5 1 3 46.18 1.57
 5 -1 3 45.92 1.54
 5 1 3 50.68 4.51
 5 -1 3 44.87 4.06
 5 -1 3 47.98 1.57
 5 1 3 48.51 1.6
 6 1 3 14.36 0.93
 6 -1 3 13.71 0.89
 6 -1 3 14.65 0.91
 6 1 3 13.97 0.91
 7 -1 3 3.11 0.44
 7 1 3 3.07 0.46
 7 1 3 3.29 0.5
 7 -1 3 3.09 0.48
 8 -1 3 0.07 0.18
 8 1 3 0.09 0.2
 8 1 3 -0.03 0.23
 8 -1 3 0.32 0.24
 11 2 -3 3.74 0.4
 11 -2 -3 3.68 0.42
 -10 2 3 11.98 0.52
 -9 2 3 17.82 0.9
 -9 -2 3 19.14 1.01
 -8 -2 3 24.17 0.85
 -8 2 3 22.06 1.1
 -8 2 3 23.99 0.99
 -8 -2 3 25.15 1.08
 7 -2 -3 0.16 0.92
 -7 2 3 0.38 0.27
 -7 -2 3 0.12 0.17
 -7 2 3 0.45 0.29
 -7 -2 3 1.79 0.37
 -7 -2 3 0.13 0.95
 6 -2 -3 0.33 0.89
 -6 2 3 0.4 0.26
 -6 -2 3 0.32 0.24
 -6 -2 3 0.6 0.9
 5 -2 -3 -0.07 0.71
 -5 -2 3 0.44 0.97
 4 -2 -3 20.68 2.3
 -4 -2 3 22.28 2.61
 -4 2 3 22.24 2.47
 -3 2 3 263.97 6.99
 -3 -2 3 265.89 7.57
 3 -2 -3 260.66 6.79
 2 -2 -3 15.43 1.4
 -2 2 3 15.65 1.62
 -1 -2 3 18.5 1.8
 -1 2 3 17.31 1.72
 1 -2 -3 18.11 1.18
 0 2 3 5.1 1.02
 0 -2 3 4.61 1.02
 1 2 3 42.49 2.94
 1 -2 3 40.89 2.78
 2 -2 3 5.1 1.16
 2 2 3 6.01 1.41
 3 2 3 112.05 5.73
 3 -2 3 111.17 5.35
 4 2 3 39.08 1.34
 4 -2 3 37.75 1.28
 4 2 3 42.06 3.88
 4 -2 3 37.35 3.41
 4 -2 3 38.43 1.37
 4 -2 3 38.98 1.32
 4 2 3 37.99 1.37
 5 2 3 0.14 0.31
 5 2 3 0.25 0.3
 5 -2 3 0.36 0.31
 5 -2 3 0.26 0.27
 5 2 3 1.46 1.37
 6 -2 3 1.27 0.37
 6 2 3 1.12 0.37
 6 2 3 1.28 0.4
 6 -2 3 1.05 0.37
 7 2 3 1.96 0.41
 7 2 3 1.91 0.42
 7 -2 3 2.18 0.41
 7 -2 3 2.21 0.38
 8 2 3 -0.01 0.21
 8 2 3 0.1 0.24
 8 -2 3 0.07 0.21
 8 -2 3 0.01 0.17
 11 3 -3 3.49 0.37
 -10 3 3 13.95 0.55
 -9 3 3 0.05 0.25
 -9 3 3 0.34 0.28
 -8 3 3 0.53 0.33
 -8 -3 3 0.73 0.35
 -8 3 3 0.53 0.3
 7 -3 -3 1.2 0.98
 -7 3 3 0.9 0.35
 -7 3 3 1 0.31
 -7 -3 3 1.01 0.32
 -7 -3 3 0.39 1.07
 -6 -3 3 21.39 3.08
 6 -3 -3 21.63 2.91
 -6 -3 3 21.87 0.9
 -6 3 3 22.4 0.9
 5 -3 -3 5.92 1.52
 -5 -3 3 4.23 1.39
 -4 -3 3 130.71 6.17
 4 -3 -3 138.3 5.81
 3 -3 -3 37.16 2.63
 -2 3 3 56.1 2.92
 2 -3 -3 51.6 2.61
 -1 -3 3 78.53 3.53
 1 -3 -3 72.78 2.55
 -1 3 3 74.83 3.42
 0 3 3 12.97 1.58
 0 -3 3 14.53 1.59
 1 3 3 66.97 3.69
 1 -3 3 65.23 3.47
 2 -3 3 0.76 0.68
 2 3 3 1.59 0.89
 3 -3 3 0.66 0.66
 3 3 3 1.24 0.89
 4 -3 3 1.52 0.95
 4 -3 3 1.83 0.37
 4 -3 3 1.61 0.32
 4 3 3 2.19 0.4
 4 3 3 2.18 0.42
 4 3 3 2.1 1.06
 5 3 3 18.21 1.02
 5 3 3 19.89 3.01
 5 -3 3 17.94 0.95
 5 -3 3 18.27 0.95
 5 3 3 18.25 1.02
 6 3 3 23.69 1.18
 6 -3 3 21.91 1.07
 6 -3 3 21.93 1.05
 6 3 3 22.65 1.16
 7 -3 3 4.42 0.53
 7 3 3 4.2 0.54
 7 -3 3 4.23 0.46
 7 3 3 3.99 0.53
 8 3 3 0.13 0.22
 8 3 3 -0.03 0.24
 8 -3 3 0 0.19
 -11 4 3 3.74 0.3
 11 4 -3 0.18 0.19
 -10 4 3 15.84 0.59
 10 4 -3 0.93 0.32
 -9 4 3 4.69 0.54
 -9 4 3 5.91 0.52
 -8 4 3 0.51 0.34
 -8 -4 3 0.06 0.36
 -8 4 3 0.38 0.28
 7 -4 -3 0.26 1
 -7 4 3 0.46 0.32
 -7 4 3 0.73 0.3
 -7 -4 3 0.67 0.31
 -7 -4 3 0.8 1.02
 6 -4 -3 6.03 1.71
 -6 4 3 7.74 0.64
 -6 4 3 6.87 0.54
 -6 -4 3 7.03 0.56
 -6 -4 3 6.54 1.89
 -5 -4 3 21.17 2.9
 5 -4 -3 21.85 2.69
 4 -4 -3 3.49 1.13
 3 -4 -3 10.01 1.5
 2 -4 -3 13.12 1.4
 -2 4 3 13.63 1.49
 -1 4 3 43.24 2.67
 -1 -4 3 43.62 2.65
 1 -4 -3 42.63 2.12
 0 -4 3 14.51 1.61
 0 4 3 14.07 1.65
 1 4 3 35.23 2.73
 1 -4 3 35.02 2.54
 2 4 3 18.23 2.23
 2 -4 3 15.89 1.88
 3 -4 3 0.32 0.66
 3 4 3 -0.01 0.88
 4 4 3 17.25 0.93
 4 4 3 16.18 2.56
 4 -4 3 18.95 2.4
 4 -4 3 15.81 0.83
 4 4 3 16.63 0.92
 4 -4 3 15.97 0.93
 5 4 3 12.59 2.45
 5 4 3 10.13 0.8
 5 -4 3 10.81 0.75
 5 4 3 10.31 0.79
 5 -4 3 10.17 0.81
 6 -4 3 2.63 0.4
 6 4 3 2.2 0.45
 6 4 3 2.7 0.52
 6 -4 3 2.44 0.43
 7 4 3 3.05 0.47
 7 -4 3 3.54 0.46
 7 4 3 3.44 0.51
 8 4 3 4.23 0.44
 -11 5 3 5.44 0.34
 -10 5 3 15.16 0.63
 10 5 -3 0.02 0.23
 -9 5 3 0.07 0.29
 -9 5 3 0.1 0.23
 -8 5 3 2.7 0.49
 -8 5 3 2.57 0.4
 -8 -5 3 2.27 0.48
 -7 5 3 44.48 1.55
 -7 -5 3 41.73 4.6
 -7 5 3 42.37 1.25
 7 -5 -3 48.81 4.79
 -7 -5 3 46.58 1.45
 -6 5 3 36.92 1.33
 -6 -5 3 36.3 1.18
 -6 -5 3 29.85 3.72
 6 -5 -3 33.9 3.77
 -6 5 3 35.08 1.14
 5 -5 -3 0.68 1.01
 -5 -5 3 -0.26 1.15
 4 -5 -3 1.37 1
 3 -5 -3 137.68 5.33
 -2 5 3 87.72 3.62
 2 -5 -3 83.78 3.64
 1 -5 -3 2.87 0.73
 -1 5 3 2.85 0.84
 0 -5 3 1.77 0.79
 0 5 3 0.99 0.63
 1 -5 3 83.24 3.88
 1 5 3 85.37 4.3
 2 5 3 127.87 5.77
 2 -5 3 129.98 5.11
 3 -5 3 7.4 1.38
 3 5 3 6.52 1.54
 4 5 3 7.38 0.65
 4 5 3 6.25 1.67
 4 5 3 6.79 0.63
 4 -5 3 6.56 0.64
 5 5 3 2.76 0.47
 5 5 3 2.51 0.5
 5 -5 3 2.32 0.48
 6 5 3 9.76 0.81
 6 5 3 8.98 0.76
 7 5 3 3.22 0.5
 7 5 3 3.4 0.49
 8 5 3 0.24 0.23
 -11 6 3 6.14 0.33
 10 6 -3 1.8 0.31
 -10 6 3 1.79 0.3
 -9 6 3 7.55 0.68
 -9 6 3 4.58 0.43
 -8 6 3 0.31 0.32
 -8 6 3 0.44 0.27
 7 -6 -3 1.6 1.08
 -7 6 3 2.57 0.47
 -7 -6 3 3.26 1.71
 -7 6 3 2.24 0.37
 -7 -6 3 2.31 0.45
 -6 6 3 26.85 1.19
 6 -6 -3 27.77 3.5
 -6 6 3 27.1 1.01
 -6 -6 3 27.67 1.07
 -6 -6 3 24.55 3.49
 5 -6 -3 16.63 2.53
 4 -6 -3 2.87 1.16
 3 -6 -3 32.64 2.74
 -2 6 3 19.06 1.73
 2 -6 -3 18.28 1.85
 1 -6 -3 2.48 0.75
 -1 6 3 2.11 0.79
 0 6 3 4.34 1.01
 0 -6 -3 3.29 0.76
 0 -6 3 4 0.96
 1 6 3 26.4 2.45
 1 -6 3 28.95 2.32
 2 6 3 14.95 2.1
 2 -6 3 14.85 1.75
 3 -6 3 2.26 0.41
 3 6 3 1.85 0.33
 3 6 3 2.06 0.36
 3 -6 3 2.08 0.91
 3 6 3 1.75 1.03
 4 6 3 21.52 1.1
 4 6 3 18.93 2.77
 4 6 3 20.36 1.02
 4 -6 3 20.1 1.05
 5 6 3 14.36 0.94
 5 6 3 13.54 0.9
 5 -6 3 12.19 0.88
 6 6 3 0.17 0.3
 6 6 3 -0.14 0.35
 7 6 3 4.89 0.56
 7 6 3 4.38 0.52
 8 6 3 2.68 0.36
 -11 7 3 9.63 0.38
 -10 7 3 4.58 0.39
 -9 7 3 6.48 0.64
 -8 7 3 1.29 0.41
 -8 7 3 1.77 0.34
 -7 7 3 23.65 1.18
 -7 -7 3 26.64 1.22
 -7 7 3 22.4 0.92
 -7 -7 3 24.86 3.79
 7 -7 -3 20.75 3.33
 -6 7 3 74.52 1.99
 -6 -7 3 72.02 5.92
 -6 -7 3 79.68 1.86
 -6 7 3 72.37 1.64
 6 -7 -3 76.95 5.8
 5 -7 -3 0.85 0.96
 4 -7 -3 21.49 2.59
 3 -7 -3 5.2 1.23
 -2 7 3 28.7 2.07
 2 -7 -3 29.27 2.45
 -1 7 3 34.23 2.42
 1 -7 -3 32.2 2.35
 0 7 3 6.75 1.23
 0 -7 -3 6.8 1.11
 1 -7 3 154.91 5.23
 1 7 3 147.95 5.79
 2 7 3 53.13 3.87
 2 -7 3 57.49 3.35
 3 7 3 8.44 0.66
 3 7 3 7.59 0.6
 3 -7 3 8.47 0.69
 4 7 3 16.09 0.96
 4 7 3 15.52 2.59
 4 7 3 15.83 0.91
 4 -7 3 16.02 0.96
 5 7 3 19.45 1.08
 5 7 3 18.94 1.04
 5 -7 3 19.01 1.09
 6 7 3 2.1 0.43
 6 7 3 2.38 0.48
 6 -7 3 2.17 0.48
 7 7 3 0.64 0.3
 8 7 3 1.33 0.28
 -11 8 3 8.96 0.35
 -10 8 3 11.2 0.59
 -9 8 3 0.33 0.33
 -8 8 3 1.68 0.45
 -8 8 3 0.79 0.26
 -7 8 3 1.34 0.32
 -7 8 3 1.07 0.39
 -6 -8 3 3 1.58
 -6 8 3 1.93 0.43
 6 -8 -3 0.6 1.03
 -6 -8 3 1.84 0.44
 -6 8 3 1.43 0.32
 -5 8 3 52.85 1.58
 5 -8 -3 57.31 4.81
 4 -8 -3 20 2.67
 3 -8 -3 9.72 1.72
 -2 8 3 11.79 1.34
 2 -8 -3 11.48 1.7
 -1 8 3 33.88 2.41
 1 -8 -3 34.82 2.64
 0 8 3 130.94 5.05
 0 -8 -3 123.94 4.66
 1 -8 3 18.65 1.87
 1 8 3 15.8 2.01
 2 8 3 5.67 1.47
 3 8 3 16.48 0.92
 3 8 3 15.25 2.35
 3 8 3 15.66 0.85
 3 -8 3 14.86 0.91
 4 -8 3 0.33 0.37
 4 8 3 0.47 0.3
 4 8 3 0.44 0.33
 4 8 3 0.15 0.99
 5 8 3 46.08 1.63
 5 8 3 42.99 1.52
 5 -8 3 41.3 1.59
 6 8 3 1.55 0.39
 6 8 3 1.91 0.46
 6 -8 3 1.71 0.47
 7 8 3 1.6 0.35
 8 8 3 2.24 0.32
 -10 9 3 8.8 0.52
 -9 9 3 -0.14 0.31
 -8 9 3 13.91 0.93
 -7 9 3 0.52 0.35
 -7 9 3 0.69 0.27
 -6 9 3 16.41 0.99
 6 -9 -3 17.85 3.03
 -6 -9 3 15.28 2.94
 -6 -9 3 19.41 1.05
 -6 9 3 15.83 0.82
 5 -9 -3 0.93 1.09
 -5 9 3 1.61 0.38
 -5 9 3 1.47 0.33
 -5 -9 3 1.98 0.42
 4 -9 -3 53.4 4.35
 3 -9 -3 43.4 3.62
 -2 9 3 85.5 3.44
 2 -9 -3 86.59 4.68
 1 -9 -3 41.91 3.08
 -1 9 3 46.75 2.82
 0 9 3 38.71 2.82
 0 -9 -3 38.92 2.88
 1 9 3 5.5 1.33
 2 9 3 15.58 2.27
 3 9 3 36.62 3.67
 3 9 3 34.99 1.25
 3 -9 3 34.23 1.36
 4 9 3 5.32 0.64
 4 9 3 5.75 0.58
 4 9 3 4.79 1.55
 4 -9 3 4.96 0.63
 5 9 3 16.19 1.02
 5 9 3 16.13 0.96
 5 -9 3 14.77 1.02
 6 9 3 8.22 0.69
 6 -9 3 8.09 0.76
 7 9 3 0.45 0.27
 8 9 3 0.06 0.17
 -10 10 3 14.58 0.65
 -9 10 3 0.1 0.3
 -8 10 3 13.55 0.91
 -7 10 3 2.26 0.48
 6 -10 -3 0.89 1.24
 -6 10 3 1.1 0.4
 -6 10 3 0.79 0.28
 -5 10 3 155.3 2.79
 5 -10 -3 163.01 8.51
 -5 10 3 154.28 2.44
 4 -10 -3 0.11 0.95
 3 -10 -3 74.96 4.9
 2 -10 -3 36.97 3.27
 -1 10 3 4.67 1.02
 1 -10 -3 4.97 1.33
 0 10 3 221.51 6.77
 0 -10 -3 218.12 7.18
 1 10 3 13.73 1.91
 2 -10 3 0.5 0.36
 2 10 3 0.21 0.21
 2 10 3 -0.13 0.69
 3 10 3 120.84 6.59
 3 10 3 115.53 2.27
 3 -10 3 121.46 2.57
 4 -10 3 0.5 0.41
 4 10 3 0.3 0.28
 5 10 3 75.54 1.98
 5 -10 3 77.96 2.19
 6 10 3 3.67 0.49
 6 -10 3 3.2 0.55
 7 10 3 0.19 0.22
 8 10 3 -0.04 0.16
 -10 11 3 7.3 0.45
 -9 11 3 18.04 0.95
 -8 11 3 6.01 0.66
 -7 11 3 4.52 0.61
 6 -11 -3 15.19 3.04
 -6 11 3 15.76 0.98
 -6 11 3 14.81 0.78
 5 -11 -3 8.29 2.22
 -5 11 3 8.28 0.71
 -5 11 3 8.37 0.62
 -4 11 3 50.02 1.53
 4 -11 -3 50.63 4.62
 -4 11 3 53.1 1.47
 3 -11 -3 228.83 8.86
 2 -11 -3 258.21 8.82
 1 -11 -3 66.23 4.31
 0 -11 -3 9.41 1.72
 0 11 3 10.48 1.54
 1 11 3 22.99 2.47
 2 11 3 14.58 2.27
 2 11 3 15.72 0.8
 2 -11 3 17.41 0.97
 3 11 3 14.94 2.49
 3 11 3 14.45 0.83
 3 -11 3 15.65 0.99
 4 11 3 52.43 1.59
 4 -11 3 49.4 1.74
 5 -11 3 22.9 1.23
 5 11 3 21.13 1.04
 6 11 3 1.77 0.37
 6 -11 3 1.73 0.45
 7 11 3 1.31 0.28
 8 11 3 0.4 0.16
 -10 12 3 -0.04 0.15
 -9 12 3 1.28 0.36
 -8 12 3 0.7 0.37
 -7 12 3 9.5 0.81
 -6 12 3 0.01 0.31
 5 -12 -3 10.78 2.53
 -5 12 3 10.69 0.8
 -5 12 3 10.84 0.7
 -4 12 3 24.77 1.11
 4 -12 -3 25.13 3.4
 -4 12 3 24.76 1.04
 3 -12 -3 0.68 0.91
 -3 12 3 0.74 0.3
 -3 12 3 1.18 0.33
 2 -12 -3 5.67 1.61
 1 -12 -3 76.85 4.9
 0 -12 -3 10.61 1.92
 1 12 3 0.05 0.61
 1 -12 3 -1.25 0.56
 2 12 3 8.69 1.83
 2 -12 3 7.79 0.71
 3 12 3 21.78 2.92
 3 12 3 22.4 1.01
 3 -12 3 23.56 1.22
 4 12 3 7 0.61
 4 -12 3 7.21 0.76
 5 -12 3 0.26 0.42
 5 12 3 0.35 0.27
 6 12 3 4.74 0.49
 6 -12 3 4.41 0.57
 7 12 3 -0.02 0.18
 -10 13 3 5.28 0.33
 -9 13 3 0.08 0.27
 -8 13 3 11.87 0.83
 -7 13 3 11.02 0.87
 -6 13 3 21.32 1.17
 5 -13 -3 9.51 2.43
 -5 13 3 10.89 0.82
 -5 13 3 11.04 0.7
 4 -13 -3 7.56 2.16
 -4 13 3 6.73 0.63
 -4 13 3 6.25 0.57
 -3 13 3 62.44 1.74
 3 -13 -3 66.51 5.24
 -3 13 3 65.52 1.71
 -2 13 3 68.31 1.78
 -2 13 3 68.57 1.68
 2 -13 -3 69.69 5.04
 -2 13 3 71.34 1.76
 1 -13 -3 4.32 1.42
 -1 13 3 4.1 0.48
 -1 13 3 3.92 0.46
 0 -13 -3 42.65 3.82
 1 -13 3 15.05 0.9
 2 -13 3 12.44 0.9
 2 13 3 11.2 2.11
 3 13 3 27.48 1.1
 3 -13 3 28.27 1.34
 4 -13 3 0.22 0.39
 4 13 3 0.21 0.23
 5 13 3 16.83 0.87
 5 -13 3 15.8 1.01
 6 13 3 0.18 0.22
 6 -13 3 0.04 0.34
 7 13 3 0.12 0.16
 -10 14 3 2.37 0.21
 -9 14 3 0.11 0.23
 -8 14 3 0.22 0.31
 -7 14 3 5.73 0.67
 -6 14 3 0.85 0.44
 -5 14 3 5.37 0.64
 -5 14 3 5.63 0.52
 4 -14 -3 2.92 1.69
 -4 14 3 3.17 0.48
 -4 14 3 2.87 0.44
 -3 14 3 18.57 0.99
 -3 14 3 18.28 0.95
 3 -14 -3 19.24 3.03
 -2 14 3 11.19 0.78
 2 -14 -3 10.32 2.25
 -2 14 3 11.19 0.76
 -2 14 3 10.84 0.73
 1 -14 -3 12.18 2.26
 -1 14 3 13.01 0.82
 -1 14 3 13.33 0.79
 0 14 3 11.92 0.74
 1 -14 3 3.49 0.53
 2 -14 3 6.43 0.7
 3 -14 3 4.1 0.62
 4 -14 3 0.65 0.44
 4 14 3 0.69 0.27
 5 -14 3 19.58 1.09
 5 14 3 18.8 0.89
 6 14 3 1.66 0.29
 6 -14 3 1.98 0.41
 7 14 3 0 0.14
 -9 15 3 0.53 0.24
 -8 15 3 -0.13 0.3
 -7 15 3 99.48 2.44
 7 -15 -3 100.18 2.18
 -6 15 3 209.1 3.55
 -5 15 3 0.86 0.38
 -4 15 3 7 0.67
 -4 15 3 7.72 0.62
 3 -15 -3 3.92 1.74
 -3 15 3 2.67 0.46
 -3 15 3 2.81 0.44
 -2 15 3 0.15 0.29
 2 -15 -3 0.64 1.26
 -2 15 3 0.34 0.3
 -2 15 3 0.44 0.32
 1 -15 -3 0.45 1.19
 -1 15 3 0.81 0.33
 -1 15 3 0.7 0.33
 0 15 3 5.06 0.53
 1 -15 3 328.4 4.21
 2 -15 3 199.21 3.4
 3 -15 3 0.18 0.39
 4 -15 3 1.43 0.48
 5 -15 3 0.77 0.4
 6 -15 3 0.18 0.29
 -9 16 3 2.14 0.3
 -8 16 3 5.42 0.53
 -7 16 3 17.7 1.01
 7 -16 -3 20.44 1.03
 -6 16 3 2.1 0.54
 -5 16 3 0.54 0.35
 -4 16 3 0.57 0.34
 -4 16 3 0.46 0.27
 -3 16 3 12.03 0.84
 -3 16 3 12.75 0.8
 -2 16 3 24.49 1.15
 -2 16 3 24.93 1.12
 2 -16 -3 25.97 3.65
 1 -16 -3 0.43 1.32
 -1 16 3 0.43 0.3
 -1 16 3 0.85 0.32
 0 16 3 0.57 0.3
 1 -16 3 15.54 0.97
 2 -16 3 0.73 0.46
 3 -16 3 15.97 1.05
 4 -16 3 6.63 0.69
 5 -16 3 1.31 0.39
 6 -16 3 7.07 0.55
 -9 17 3 0.06 0.15
 -8 17 3 0.83 0.3
 -7 17 3 124.63 2.45
 7 -17 -3 115.09 2.2
 -6 17 3 152.4 2.97
 -5 17 3 0.99 0.38
 -4 17 3 9.87 0.79
 -3 17 3 57.06 1.76
 -3 17 3 44.33 1.43
 -2 17 3 67.97 1.92
 -2 17 3 68.84 1.83
 -1 17 3 0.18 0.29
 -1 17 3 0.2 0.3
 0 17 3 1.75 0.41
 0 17 3 1.76 0.37
 1 -17 3 212.93 3.38
 2 -17 3 251.17 3.77
 3 -17 3 1.14 0.44
 4 -17 3 0.02 0.35
 5 -17 3 0.08 0.3
 6 -17 3 0.44 0.25
 -8 18 3 0.12 0.2
 -7 18 3 7.66 0.63
 7 -18 -3 9.19 0.7
 -6 18 3 1.63 0.45
 -5 18 3 1.28 0.42
 -4 18 3 -0.4 0.39
 -3 18 3 0.32 0.33
 -3 18 3 0.12 0.24
 -2 18 3 0 0.31
 -2 18 3 0 0.27
 -1 18 3 0.2 0.32
 -1 18 3 -0.16 0.3
 -1 18 3 0.19 0.29
 0 18 3 6.97 0.67
 0 18 3 6.7 0.6
 1 18 3 22.04 1
 1 -18 3 23.31 1.14
 2 -18 3 3.7 0.57
 3 -18 3 0.36 0.38
 4 -18 3 6.98 0.64
 5 -18 3 0.3 0.27
 6 18 3 0.69 0.19
 -8 19 3 1.06 0.23
 7 -19 -3 1.71 0.38
 -7 19 3 0.23 0.27
 -6 19 3 14.53 0.87
 -5 19 3 5.12 0.6
 -4 19 3 29.52 1.3
 -3 19 3 58.46 1.81
 -2 19 3 58.94 1.81
 -2 19 3 63.85 1.7
 -1 19 3 17.91 1.02
 -1 19 3 17.78 0.96
 -1 19 3 17.32 0.94
 0 19 3 4.23 0.51
 0 19 3 3.77 0.53
 1 19 3 17.1 1
 1 19 3 18.07 0.89
 2 -19 3 1.68 0.45
 3 -19 3 2.33 0.45
 4 -19 3 3.35 0.45
 5 -19 3 10.57 0.61
 7 -20 -3 0.62 0.3
 -7 20 3 0.29 0.23
 -6 20 3 9.98 0.69
 -5 20 3 1.06 0.36
 -4 20 3 9.02 0.75
 -3 20 3 1.09 0.42
 -2 20 3 7.93 0.71
 -2 20 3 8.08 0.64
 -1 20 3 8.07 0.73
 1 20 -3 7.35 0.6
 -1 20 3 9.3 0.71
 0 20 3 0.7 0.33
 0 20 3 0.63 0.35
 0 20 3 0.96 0.32
 1 20 3 4.1 0.54
 1 20 3 4.18 0.45
 2 20 3 3.48 0.5
 2 -20 3 4.92 0.55
 3 -20 3 2.39 0.41
 4 -20 3 0.17 0.25
 5 20 3 1.16 0.24
 5 -20 3 1.34 0.26
 7 -21 -3 -0.4 0.25
 -7 21 3 0.29 0.19
 -6 21 3 1.62 0.35
 6 -21 -3 3.69 0.49
 -5 21 3 1.43 0.36
 -4 21 3 9.65 0.73
 -3 21 3 21.92 1.08
 -2 21 3 27.39 1.23
 -2 21 3 19.04 0.87
 -1 21 3 6.67 0.67
 -1 21 3 7.62 0.6
 0 21 3 2.39 0.43
 0 21 3 1.7 0.39
 1 21 3 3.89 0.49
 1 21 3 4.25 0.43
 2 -21 3 0.64 0.31
 2 21 3 0.55 0.31
 3 -21 3 -0.07 0.25
 3 21 3 0.07 0.23
 4 21 3 1.33 0.28
 4 -21 3 1.3 0.28
 6 -22 -3 1.98 0.36
 -6 22 3 0.34 0.22
 -5 22 3 1.07 0.32
 -4 22 3 0.87 0.32
 -3 22 3 1.36 0.39
 -2 22 3 0.01 0.3
 2 22 -3 -0.16 0.27
 -1 22 3 3.97 0.51
 -1 22 3 3.77 0.43
 0 22 3 0.24 0.24
 0 22 3 0.32 0.29
 1 22 3 0.61 0.3
 1 22 3 0.47 0.28
 2 22 3 2.55 0.38
 3 22 3 -0.07 0.21
 3 -22 3 -0.23 0.23
 4 22 3 0.96 0.21
 4 22 3 0.99 0.21
 6 -23 -3 0.37 0.24
 -6 23 3 -0.01 0.16
 -5 23 3 0.15 0.22
 5 -23 -3 3.66 0.46
 -4 23 3 0.61 0.27
 -3 23 3 10.44 0.68
 3 23 -3 8.89 0.61
 -2 23 3 8.56 0.65
 2 23 -3 8.09 0.56
 -1 23 3 0.75 0.32
 0 23 3 0.27 0.28
 0 23 3 0 0.22
 1 23 3 0.45 0.25
 1 23 3 0.14 0.24
 2 23 3 1.41 0.3
 2 23 3 1.52 0.28
 3 23 3 0.11 0.17
 3 23 3 0.07 0.18
 -5 24 3 0.24 0.19
 5 24 -3 0.05 0.17
 -4 24 3 0.41 0.24
 4 24 -3 0.28 0.22
 -3 24 3 -0.05 0.23
 3 24 -3 0.07 0.21
 -2 24 3 0.18 0.24
 2 24 -3 0.21 0.22
 -1 24 3 1.68 0.33
 0 24 3 0.83 0.27
 1 24 3 0.61 0.24
 1 24 3 0.33 0.19
 2 24 3 0.28 0.19
 2 24 3 0.15 0.18
 -4 25 3 2.88 0.31
 4 -25 -3 5.43 0.43
 -3 25 3 0.2 0.2
 -2 25 3 0.16 0.2
 -1 25 3 1.72 0.29
 0 25 3 0.17 0.19
 1 25 3 7.43 0.45
 -2 26 3 -0.01 0.16
 -1 26 3 0.28 0.18
 11 0 -4 49.91 1.18
 -10 0 4 5.79 0.39
 -9 0 4 16.65 0.59
 -9 0 4 4.9 0.54
 -8 0 4 1.2 0.24
 -8 0 4 2.97 0.49
 -7 0 4 24.18 0.98
 -7 0 4 30.79 1.15
 7 0 -4 27.02 3.56
 6 0 -4 10.25 2.14
 -6 0 4 9.52 2.2
 -6 0 4 11.52 0.7
 -5 0 4 277.86 9.73
 5 0 -4 282.35 9.39
 -4 0 4 94.17 5.07
 4 0 -4 100.88 4.97
 3 0 -4 3038.24 22.81
 -3 0 4 3036.42 24.13
 -2 0 4 360.38 8.79
 -1 0 4 35.29 2.85
 0 0 4 62.05 3.84
 1 0 4 55.79 3.92
 2 0 4 139.68 6.66
 2 0 4 141.55 2.43
 3 0 4 0.09 0.25
 3 0 4 -0.16 0.3
 3 0 4 -0.04 0.86
 4 0 4 157.23 2.85
 4 0 4 162.87 2.93
 4 0 4 166.86 8.3
 5 0 4 163.62 2.95
 5 0 4 164.58 2.97
 6 0 4 11.86 0.79
 7 0 4 0.05 0.21
 11 1 -4 60.75 1.24
 -10 1 4 11.66 0.53
 -10 1 4 7.82 0.6
 -9 -1 4 15.53 0.61
 -9 1 4 22.07 0.7
 -8 -1 4 24.63 1.09
 -8 1 4 24.52 1.08
 7 1 -4 0.38 0.89
 -7 1 4 1.32 0.34
 -7 -1 4 1.31 0.37
 -7 1 4 1.89 0.4
 6 -1 -4 0.35 0.85
 -6 1 4 0.47 0.29
 -6 -1 4 0.65 0.3
 -6 -1 4 0.82 0.94
 5 -1 -4 5.1 1.48
 -5 -1 4 3.9 1.26
 -4 -1 4 623.13 13.06
 -4 1 4 642.57 12.97
 4 -1 -4 658.94 12.56
 -3 -1 4 1609.51 18.22
 3 -1 -4 1622.66 16.64
 -2 -1 4 2.94 1.03
 -2 1 4 2.4 0.93
 -1 1 4 39.19 3
 -1 -1 4 41.78 3.09
 0 1 4 14.89 1.98
 0 -1 4 14.64 1.92
 1 1 4 8.3 1.69
 1 -1 4 7.92 1.56
 2 1 4 6 1.58
 2 -1 4 7.06 1.7
 2 1 4 5.87 0.54
 3 -1 4 0.33 0.27
 3 1 4 0.44 0.27
 3 1 4 0.61 0.99
 3 1 4 0.21 0.28
 3 -1 4 0.25 0.26
 3 -1 4 0.21 0.89
 4 1 4 111.36 2.45
 4 -1 4 112.19 2.37
 4 1 4 114.27 7.03
 4 -1 4 114.03 6.73
 4 -1 4 112.66 2.43
 4 1 4 113.96 2.49
 5 1 4 132.16 2.71
 5 -1 4 134.36 2.63
 5 -1 4 134.04 2.65
 5 1 4 133.55 2.71
 6 -1 4 10.24 0.72
 6 1 4 9.7 0.74
 7 -1 4 4.15 0.41
 7 1 4 4.14 0.44
 11 2 -4 9.78 0.5
 -10 2 4 12.67 0.5
 -10 2 4 -0.13 0.28
 -9 2 4 7.84 0.56
 -9 2 4 5.93 0.56
 -9 -2 4 6.27 0.64
 -8 2 4 10.93 0.72
 -8 2 4 13.18 0.8
 -8 -2 4 12.59 0.8
 7 -2 -4 -0.9 1.33
 -7 2 4 0.42 0.28
 -7 -2 4 0.38 0.31
 -7 2 4 1 0.36
 -7 -2 4 0.65 1.15
 6 -2 -4 7.75 1.9
 -6 -2 4 9.37 0.64
 -6 -2 4 8.6 2.03
 -6 2 4 9.14 0.65
 5 -2 -4 0.31 0.69
 -5 -2 4 0.78 0.84
 -4 -2 4 709.28 14.43
 4 -2 -4 737.82 13.36
 -3 -2 4 -0.33 1.13
 -2 2 4 6.9 1.38
 -1 -2 4 3.26 1.05
 -1 2 4 3.91 1.17
 0 -2 4 -0.09 0.65
 0 2 4 0.31 0.68
 1 2 4 11.57 1.91
 1 -2 4 10.55 1.76
 2 2 4 3.44 1.23
 2 -2 4 3.14 1.15
 2 2 4 3.24 0.43
 3 2 4 8.41 1.91
 3 -2 4 6.78 1.65
 3 -2 4 7.33 0.62
 3 2 4 6.87 0.64
 4 2 4 137.83 2.73
 4 -2 4 135.37 7.15
 4 -2 4 136.98 2.63
 4 2 4 135.74 2.75
 5 -2 4 2.15 0.42
 5 2 4 2.62 0.49
 5 2 4 2.81 0.5
 5 -2 4 2.28 0.43
 6 -2 4 4.38 0.5
 6 2 4 3.57 0.5
 7 -2 4 3.36 0.36
 7 2 4 3.79 0.43
 8 2 4 1.7 0.22
 -10 3 4 14.38 0.51
 -10 3 4 4.3 0.46
 -9 3 4 1.48 0.29
 -9 -3 4 2.63 0.5
 -9 3 4 2.25 0.4
 -8 3 4 3.79 0.49
 -8 -3 4 4.36 0.55
 -8 3 4 4.24 0.52
 7 -3 -4 10.22 2.31
 -7 3 4 11.78 0.78
 -7 -3 4 13.21 0.8
 -7 3 4 12.9 0.78
 -7 -3 4 10.64 2.43
 6 -3 -4 5.4 1.71
 -6 3 4 5.56 0.52
 -6 -3 4 5.79 0.54
 -6 3 4 6.31 0.56
 -6 -3 4 4.62 1.56
 -5 -3 4 12.45 2.29
 -5 3 4 12.89 0.73
 5 -3 -4 13.79 2.19
 -4 -3 4 32.61 3.26
 4 -3 -4 35.82 3.08
 -3 -3 4 162.37 6.33
 3 -3 -4 165.9 5.57
 -2 3 4 0.76 0.77
 -1 -3 4 18.99 2.11
 -1 3 4 17.31 2.04
 0 -3 4 0.94 0.82
 0 3 4 1.76 0.97
 1 -3 4 76.81 4.45
 1 3 4 78.77 4.77
 2 3 4 0.98 0.29
 2 3 4 1.01 0.94
 2 -3 4 0.82 0.95
 3 3 4 7.76 1.84
 3 -3 4 8.77 0.65
 3 3 4 9.11 0.72
 3 -3 4 7.27 1.68
 4 -3 4 2.31 0.4
 4 3 4 2.66 0.49
 4 3 4 1.77 0.42
 5 -3 4 36.44 1.35
 5 3 4 37.89 1.48
 6 -3 4 0.22 0.22
 6 3 4 0.12 0.27
 7 3 4 1.88 0.35
 8 3 4 0.8 0.18
 10 4 -4 0.18 0.23
 -10 4 4 -0.04 0.27
 -9 4 4 1.55 0.32
 -9 -4 4 2.51 0.5
 -9 4 4 2.39 0.39
 -8 4 4 11.79 0.79
 -8 4 4 11.87 0.75
 -8 -4 4 11.1 0.79
 -7 4 4 39.06 1.38
 7 -4 -4 42.14 4.59
 -7 -4 4 37.12 4.43
 -7 -4 4 42.25 1.37
 -7 4 4 40.39 1.33
 6 -4 -4 2.43 1.35
 -6 -4 4 3.54 0.46
 -6 4 4 4.09 0.48
 -6 4 4 3.35 0.45
 -6 -4 4 3.88 1.58
 5 -4 -4 1.36 0.96
 -5 4 4 1.66 0.36
 -5 -4 4 1.26 1.04
 -5 -4 4 1.56 0.35
 4 -4 -4 -0.08 0.55
 -4 -4 4 -0.55 0.75
 -3 -4 4 9.66 1.69
 3 -4 -4 9.28 1.46
 -2 4 4 92.13 4.49
 -1 4 4 1.82 0.82
 -1 -4 4 2.9 0.99
 0 4 4 189.43 6.99
 0 -4 4 199.82 6.82
 1 4 4 121.27 6.03
 1 -4 4 125.36 5.66
 2 4 4 17.25 2.5
 2 -4 4 16.64 2.28
 2 4 4 17.73 0.91
 2 -4 4 18.1 0.97
 3 4 4 3.16 1.31
 3 4 4 3.48 0.48
 3 -4 4 3.36 0.44
 3 -4 4 2.99 1.15
 4 -4 4 0.27 0.25
 4 4 4 0.57 0.34
 5 -4 4 14.59 0.84
 5 4 4 15.17 0.96
 6 4 4 0.03 0.27
 7 4 4 0.45 0.25
 8 4 4 8.27 0.43
 -11 5 4 4.71 0.3
 -10 5 4 18.02 0.57
 -10 5 4 0.26 0.24
 -9 5 4 1.65 0.35
 -9 5 4 2.08 0.36
 -8 5 4 22.29 1.09
 -8 5 4 24.3 1.02
 -8 -5 4 24.59 1.17
 -7 5 4 165.61 2.62
 -7 -5 4 167.71 2.69
 6 -5 -4 0.4 1.08
 -6 5 4 0.61 0.3
 -6 -5 4 0.03 0.28
 -6 5 4 -0.08 0.3
 -6 -5 4 0.56 1.08
 5 -5 -4 0.18 0.84
 -5 -5 4 0.42 0.96
 -5 5 4 0.2 0.25
 -5 -5 4 -0.06 0.25
 -4 -5 4 34.82 3.5
 4 -5 -4 35.05 3.19
 3 -5 -4 27.34 2.5
 -2 5 4 1.01 0.71
 -1 5 4 5.35 1.25
 0 -5 4 258.23 7.76
 0 5 4 251.72 8.13
 1 5 4 240.38 8.54
 1 -5 4 230.37 7.61
 2 5 4 -0.14 0.92
 2 -5 4 0.27 0.83
 2 -5 4 0.59 0.34
 3 -5 4 31.8 1.17
 3 5 4 33.7 3.79
 3 5 4 32.49 1.31
 3 -5 4 30.23 1.32
 4 5 4 1.76 0.41
 5 5 4 2.47 0.47
 6 5 4 0.11 0.29
 7 5 4 0.02 0.22
 8 5 4 6.76 0.38
 -11 6 4 7.48 0.34
 -10 6 4 15.8 0.57
 -10 6 4 3.41 0.37
 -9 6 4 0.8 0.3
 -9 6 4 1.1 0.31
 -8 6 4 25.91 1.18
 -8 6 4 27.7 1.07
 -7 6 4 32.47 1.31
 -7 -6 4 36.2 1.33
 -7 6 4 34.7 1.24
 6 -6 -4 8.72 2.15
 -6 6 4 8.88 0.68
 -6 -6 4 7.85 0.63
 -6 6 4 8.64 0.66
 -6 -6 4 7.19 2.08
 5 -6 -4 0.28 0.9
 -5 6 4 -0.07 0.26
 -5 -6 4 0.54 0.94
 -5 6 4 0.12 0.25
 -5 -6 4 0.16 0.27
 4 -6 -4 1.98 1.04
 3 -6 -4 5.13 1.24
 -2 6 4 6.73 1.32
 -1 6 4 6.1 1.28
 0 -6 4 95.05 4.74
 0 6 4 87.58 4.86
 1 -6 4 41.48 3.27
 1 6 4 37.55 3.46
 2 6 4 0.16 0.87
 2 6 4 -0.11 0.25
 2 -6 4 -0.3 0.65
 2 -6 4 -0.14 0.34
 3 6 4 36 3.9
 3 6 4 35.81 1.37
 3 -6 4 32.83 1.38
 4 6 4 21.54 1.13
 5 6 4 0.05 0.29
 6 6 4 2.15 0.41
 7 6 4 0.46 0.22
 -10 7 4 4.49 0.34
 -9 7 4 0.79 0.31
 -9 7 4 0.83 0.28
 -8 7 4 2.79 0.47
 -8 -7 4 2.54 0.51
 -8 7 4 2.73 0.43
 -7 7 4 6.51 0.64
 -7 -7 4 6.21 0.66
 -7 7 4 5.87 0.57
 6 -7 -4 3.44 1.47
 -6 7 4 4.66 0.54
 -6 7 4 3.71 0.48
 -6 -7 4 4.26 1.71
 -6 -7 4 4.45 0.52
 5 -7 -4 1.47 1.22
 -5 7 4 0.66 0.3
 -5 -7 4 0.09 0.93
 -5 7 4 0.88 0.32
 -5 -7 4 0.59 0.31
 4 -7 -4 1.21 0.89
 -4 7 4 1.41 0.34
 3 -7 -4 7.36 1.5
 -2 7 4 33.91 2.75
 -1 7 4 16.97 2.07
 0 7 4 0.22 0.67
 1 -7 4 39.59 3.12
 1 7 4 34.04 3.34
 1 7 4 37.05 1.24
 1 -7 4 36.02 1.3
 2 7 4 2.54 1.14
 2 7 4 3.81 0.49
 2 -7 4 3.37 0.5
 3 7 4 5.46 1.75
 3 7 4 6.82 0.64
 3 -7 4 5.51 0.65
 4 7 4 9.07 0.77
 4 -7 4 8.7 0.79
 5 7 4 0.31 0.32
 6 7 4 0.44 0.29
 7 7 4 1.77 0.3
 -10 8 4 0.01 0.14
 -9 8 4 4.23 0.5
 -9 8 4 4.36 0.42
 -8 8 4 0.54 0.32
 -8 8 4 0.58 0.29
 -7 8 4 5.72 0.61
 -7 -8 4 5.85 0.67
 -7 8 4 5.07 0.53
 6 -8 -4 -0.66 1.48
 -6 8 4 0.71 0.34
 -6 -8 4 0.55 0.38
 -6 8 4 0.23 0.3
 -6 -8 4 0.53 1.16
 -5 8 4 18.5 0.93
 -5 -8 4 20.31 0.92
 5 -8 -4 18.95 2.91
 -5 8 4 18.66 0.94
 4 -8 -4 -0.78 0.77
 -4 8 4 0 0.26
 3 -8 -4 41.17 3.38
 -2 8 4 1.5 0.82
 -1 8 4 42.93 3.25
 0 8 4 1.18 0.81
 1 8 4 0.44 0.26
 1 8 4 0.31 0.76
 1 -8 4 0.16 0.31
 2 8 4 0.16 0.25
 2 8 4 0.82 0.85
 2 -8 4 0.16 0.35
 3 8 4 21.49 3.22
 3 8 4 18.29 1
 3 -8 4 18.64 1.08
 4 8 4 3.97 0.52
 4 -8 4 3.89 0.6
 5 8 4 10.52 0.79
 6 8 4 0.04 0.24
 7 8 4 0.66 0.22
 -10 9 4 11.21 0.5
 -9 9 4 1.2 0.34
 -9 9 4 1.31 0.27
 -8 9 4 0.26 0.3
 -8 9 4 0.11 0.26
 -7 9 4 23.36 1.14
 -7 9 4 23.46 1.01
 6 -9 -4 5.5 1.94
 -6 9 4 6.18 0.62
 -6 -9 4 6.72 0.68
 -6 9 4 5.79 0.57
 -5 9 4 42.14 1.43
 -5 -9 4 47.72 1.46
 -5 9 4 43.43 1.42
 5 -9 -4 38.64 4.14
 -4 9 4 22.07 0.98
 -4 9 4 23.13 1.02
 4 -9 -4 23.65 2.96
 3 -9 -4 34.54 3.26
 -3 9 4 36.96 1.28
 -2 9 4 97.61 4.56
 -2 9 4 93.86 1.98
 -1 9 4 6.22 1.33
 -1 9 4 8.34 0.63
 0 9 4 35.74 3.2
 0 9 4 38.48 1.23
 1 9 4 11.6 2.03
 1 9 4 11.87 0.73
 1 -9 4 12.1 0.82
 2 9 4 0.24 0.23
 2 9 4 0.8 0.98
 2 -9 4 0.25 0.34
 3 9 4 60.25 1.75
 3 -9 4 58.17 1.88
 4 9 4 44.15 1.54
 4 -9 4 44.32 1.66
 5 9 4 59.18 1.71
 6 9 4 0.87 0.3
 7 9 4 2.58 0.32
 -10 10 4 1.81 0.24
 -9 10 4 0.33 0.28
 -8 10 4 0.19 0.29
 -8 10 4 0.41 0.28
 -7 10 4 4.2 0.56
 -7 10 4 4.43 0.49
 -6 10 4 1.99 0.43
 -6 10 4 1.14 0.34
 -5 10 4 0.66 0.32
 -5 -10 4 0.44 0.34
 -5 10 4 0.39 0.3
 -4 10 4 23.24 1.01
 4 -10 -4 19.97 2.82
 -4 10 4 22.41 1.05
 -3 10 4 22.21 0.95
 3 -10 -4 22.06 2.71
 -3 10 4 22.13 1.03
 -2 10 4 9.29 0.68
 -1 10 4 4.92 1.22
 -1 10 4 5.79 0.56
 0 10 4 0.36 0.26
 0 10 4 0.08 0.7
 1 10 4 0.41 0.25
 1 10 4 0.23 0.76
 1 -10 4 0.69 0.38
 2 10 4 0.68 0.28
 2 10 4 0.43 0.95
 2 -10 4 0.77 0.39
 3 10 4 6.28 0.61
 3 -10 4 6.5 0.71
 4 10 4 0.65 0.33
 4 -10 4 0.53 0.45
 5 10 4 1.87 0.39
 6 10 4 0.54 0.25
 7 10 4 0.74 0.2
 -10 11 4 2.88 0.26
 -9 11 4 1.75 0.35
 -8 11 4 2.28 0.43
 -8 11 4 2.03 0.33
 -7 11 4 3.39 0.53
 -7 11 4 3.63 0.44
 -6 11 4 2.86 0.48
 -6 11 4 2.37 0.41
 -5 11 4 0.03 0.31
 -5 11 4 0.03 0.27
 4 -11 -4 0.85 1.06
 -4 11 4 0.44 0.28
 -4 11 4 0.3 0.28
 -3 11 4 13.55 0.77
 3 -11 -4 12.05 2.12
 -3 11 4 14.04 0.84
 -2 11 4 9.3 0.62
 -2 11 4 8.69 0.68
 -1 11 4 5.35 0.55
 0 11 4 14.66 0.88
 0 11 4 15.49 2.18
 1 11 4 6.44 1.69
 1 11 4 4.8 0.49
 1 -11 4 4.78 0.58
 2 11 4 12.51 2.34
 2 11 4 13.95 0.83
 2 -11 4 14.09 0.95
 3 11 4 39.45 1.41
 3 -11 4 41.72 1.61
 4 11 4 1.66 0.37
 4 -11 4 1.97 0.51
 5 11 4 6.82 0.59
 6 11 4 0.18 0.21
 7 11 4 0.43 0.16
 -10 12 4 -0.05 0.12
 -9 12 4 2.35 0.37
 -8 12 4 0.3 0.29
 -7 12 4 0.12 0.31
 -7 12 4 -0.13 0.25
 -6 12 4 0.41 0.32
 -6 12 4 0.32 0.28
 -5 12 4 1.02 0.36
 -5 12 4 1.01 0.36
 -4 12 4 4.62 0.52
 4 -12 -4 5.82 1.79
 -4 12 4 4.5 0.55
 3 -12 -4 -0.04 0.9
 -3 12 4 0.21 0.26
 -3 12 4 0.24 0.32
 -2 12 4 2.42 0.43
 -2 12 4 2.54 0.39
 -1 12 4 8.22 0.68
 0 12 4 7.15 0.65
 1 12 4 4.79 0.49
 1 -12 4 5.01 0.61
 2 -12 4 0.66 0.39
 2 12 4 0.79 0.3
 3 12 4 18.74 0.96
 3 -12 4 19.73 1.13
 4 12 4 4.93 0.53
 4 -12 4 5.26 0.64
 5 12 4 0.23 0.22
 6 12 4 0.05 0.18
 -9 13 4 9.61 0.59
 -8 13 4 3.43 0.48
 -7 13 4 2.28 0.46
 -7 13 4 1.72 0.34
 -6 13 4 1.2 0.4
 -6 13 4 0.6 0.28
 -5 13 4 10.62 0.8
 -5 13 4 10.93 0.75
 4 -13 -4 -0.31 1.09
 -4 13 4 -0.02 0.27
 -4 13 4 0.04 0.28
 -3 13 4 0.51 0.29
 -3 13 4 0.47 0.32
 -2 13 4 7.15 0.6
 -2 13 4 8.18 0.69
 -1 13 4 5.11 0.58
 0 13 4 3.18 0.5
 1 -13 4 16.84 0.99
 2 13 4 14.89 0.83
 2 -13 4 14.57 0.98
 3 13 4 0.57 0.27
 3 -13 4 0.59 0.4
 4 13 4 4.12 0.46
 4 -13 4 4.36 0.58
 5 13 4 1.47 0.3
 6 13 4 0.64 0.2
 -9 14 4 -0.15 0.22
 -8 14 4 3.5 0.47
 -7 14 4 23.46 1.12
 -6 14 4 3.67 0.54
 -6 14 4 3.23 0.44
 -5 14 4 1.61 0.41
 -5 14 4 1.67 0.38
 -4 14 4 0.39 0.29
 -4 14 4 0.4 0.3
 -3 14 4 1.02 0.33
 -3 14 4 1.06 0.36
 -2 14 4 3.24 0.45
 -2 14 4 2.95 0.48
 -1 14 4 3.09 0.45
 -1 14 4 2.88 0.48
 0 14 4 0.85 0.39
 1 -14 4 26.97 1.23
 2 -14 4 5.86 0.67
 3 14 4 4.53 0.47
 3 -14 4 3.73 0.57
 4 14 4 0.1 0.21
 4 -14 4 0.04 0.35
 5 14 4 0.05 0.17
 5 14 4 0.19 0.2
 6 14 4 0.52 0.17
 -9 15 4 0.24 0.19
 -8 15 4 0.09 0.27
 -7 15 4 0.61 0.34
 -6 15 4 2.41 0.45
 -6 15 4 2.47 0.38
 -5 15 4 1.14 0.38
 -5 15 4 1.89 0.38
 -4 15 4 15.86 0.93
 -4 15 4 14.73 0.88
 -3 15 4 6.76 0.62
 -3 15 4 6.29 0.64
 -2 15 4 0.36 0.27
 -2 15 4 0.4 0.31
 -1 15 4 1.87 0.38
 -1 15 4 1.6 0.38
 0 15 4 12.16 0.87
 1 -15 4 0.13 0.35
 1 15 4 0.08 0.32
 2 -15 4 1.74 0.47
 3 -15 4 1.17 0.43
 4 -15 4 -0.06 0.33
 5 15 4 0.72 0.23
 -9 16 4 0.6 0.19
 -8 16 4 0.8 0.29
 -7 16 4 0.9 0.35
 -6 16 4 1.29 0.37
 -5 16 4 -0.2 0.33
 -5 16 4 0.08 0.24
 -4 16 4 0.44 0.31
 -4 16 4 0.55 0.3
 -3 16 4 7.35 0.66
 -3 16 4 7.42 0.67
 -2 16 4 0.5 0.3
 -2 16 4 0.38 0.32
 -1 16 4 3.46 0.47
 -1 16 4 3 0.48
 0 16 4 0.38 0.36
 1 16 4 3.29 0.54
 2 -16 4 0.23 0.35
 3 -16 4 5.17 0.59
 4 16 4 0.57 0.27
 4 -16 4 0.72 0.33
 5 16 4 0.29 0.2
 -8 17 4 0 0.2
 -7 17 4 8.69 0.63
 7 -17 -4 15.15 0.82
 -6 17 4 -0.09 0.29
 -5 17 4 -0.11 0.31
 -5 17 4 -0.19 0.25
 -4 17 4 1.39 0.39
 -4 17 4 1.89 0.38
 -3 17 4 0.22 0.31
 -3 17 4 -0.31 0.34
 -2 17 4 6.96 0.65
 -2 17 4 7.38 0.67
 -1 17 4 0.78 0.32
 -1 17 4 1.06 0.38
 0 17 4 9.45 0.78
 1 17 4 2.15 0.47
 2 17 4 -0.36 0.41
 2 -17 4 -0.08 0.36
 3 17 4 0.14 0.27
 3 -17 4 0.04 0.29
 4 17 4 0.13 0.22
 4 -17 4 0.3 0.28
 5 17 4 0 0.15
 -8 18 4 0.62 0.21
 -7 18 4 3.84 0.45
 7 -18 -4 8.26 0.6
 -6 18 4 4.3 0.52
 -5 18 4 15.54 0.89
 -5 18 4 14.09 0.7
 -4 18 4 8.49 0.69
 -4 18 4 8.69 0.62
 -3 18 4 18.96 0.99
 -3 18 4 19.07 0.97
 -2 18 4 2.52 0.44
 -2 18 4 2.82 0.46
 -1 18 4 5.73 0.58
 -1 18 4 6.03 0.62
 0 18 4 14.35 0.85
 0 18 4 13.96 0.9
 1 18 4 23.05 1.11
 2 18 4 0.25 0.29
 2 -18 4 0.3 0.29
 3 18 4 0.46 0.28
 3 -18 4 0.64 0.31
 4 18 4 0.41 0.22
 -7 19 4 1.56 0.3
 7 -19 -4 4.01 0.44
 -6 19 4 1.64 0.35
 -5 19 4 0.15 0.28
 -4 19 4 12.89 0.82
 -4 19 4 12.29 0.69
 -3 19 4 16.79 0.92
 -3 19 4 16.66 0.86
 -2 19 4 1.37 0.35
 -2 19 4 1.43 0.36
 -1 19 4 12 0.79
 -1 19 4 12.18 0.8
 0 19 4 0.4 0.32
 0 19 4 0.62 0.29
 1 19 4 -0.22 0.28
 1 19 4 -0.34 0.32
 2 19 4 0.26 0.27
 3 19 4 0.79 0.28
 3 -19 4 0.54 0.26
 4 19 4 0.07 0.18
 -7 20 4 0.28 0.19
 -6 20 4 0.1 0.23
 -5 20 4 0.53 0.3
 -4 20 4 7.6 0.64
 -3 20 4 4.09 0.49
 -3 20 4 3.71 0.43
 -2 20 4 2.02 0.37
 -2 20 4 2.58 0.42
 -1 20 4 0.07 0.28
 -1 20 4 0.17 0.26
 0 20 4 1.03 0.34
 0 20 4 0.89 0.31
 1 20 4 2.77 0.38
 1 20 4 1.93 0.37
 2 20 4 1.65 0.3
 2 20 4 1.5 0.32
 3 20 4 1.41 0.24
 3 20 4 1.2 0.28
 4 20 4 2.11 0.25
 -6 21 4 0.89 0.24
 6 -21 -4 6.02 0.47
 -5 21 4 1.29 0.31
 -4 21 4 0.47 0.28
 -3 21 4 0.71 0.31
 -3 21 4 1 0.27
 -2 21 4 2.59 0.4
 -2 21 4 1.93 0.34
 -1 21 4 4.67 0.49
 -1 21 4 4.59 0.48
 0 21 4 7.8 0.59
 0 21 4 7.31 0.57
 1 21 4 -0.08 0.2
 1 21 4 -0.06 0.22
 2 21 4 -0.01 0.19
 2 21 4 0.08 0.21
 3 21 4 0.43 0.2
 3 21 4 0.3 0.16
 -6 22 4 1.17 0.22
 -5 22 4 0.78 0.25
 -4 22 4 0.21 0.24
 4 22 -4 0.19 0.23
 -3 22 4 6.95 0.54
 -2 22 4 0.51 0.25
 -2 22 4 0.09 0.21
 -1 22 4 1.38 0.32
 -1 22 4 0.7 0.23
 0 22 4 0.29 0.22
 0 22 4 0.45 0.23
 1 22 4 -0.02 0.19
 1 22 4 0.27 0.21
 2 22 4 0.92 0.21
 2 22 4 0.91 0.22
 -5 23 4 1.63 0.25
 -4 23 4 1.63 0.28
 -3 23 4 4.17 0.41
 -2 23 4 0.08 0.2
 -1 23 4 0.43 0.23
 -1 23 4 -0.09 0.21
 0 23 4 0.04 0.17
 0 23 4 -0.2 0.21
 1 23 4 1.16 0.22
 1 23 4 0.93 0.22
 -4 24 4 4.1 0.33
 -3 24 4 0.32 0.19
 -2 24 4 1.32 0.25
 -1 24 4 -0.11 0.17
 0 24 4 3.15 0.29
 -10 0 5 -0.16 0.28
 -9 0 5 -0.03 0.3
 -8 0 5 0.15 0.31
 -7 0 5 0.3 0.32
 6 0 -5 -0.5 1.4
 -6 0 5 0.1 0.29
 -5 0 5 0.14 0.3
 -4 0 5 -0.12 0.28
 -4 0 5 0.16 0.23
 -3 0 5 0.02 0.2
 -2 0 5 -0.19 0.24
 -1 0 5 0.07 0.24
 -1 0 5 0.71 0.88
 -1 0 5 -0.19 0.25
 0 0 5 -0.04 0.23
 0 0 5 -0.33 0.82
 0 0 5 -0.07 0.22
 1 0 5 0.2 0.29
 1 0 5 -0.09 0.91
 1 0 5 0.2 0.25
 2 0 5 0.48 1.08
 2 0 5 -0.06 0.27
 3 0 5 -0.08 0.29
 4 0 5 -0.09 0.29
 5 0 5 -0.23 0.31
 6 0 5 0.01 0.19
 -10 -1 5 12.5 0.71
 -10 1 5 12.88 0.71
 -9 -1 5 0.53 0.32
 -9 1 5 0.58 0.32
 -8 1 5 5.45 0.57
 -8 -1 5 5.51 0.58
 -7 -1 5 0.87 0.35
 -7 1 5 0.91 0.38
 6 -1 -5 4.95 1.68
 -6 -1 5 5.85 0.55
 -6 1 5 6.16 0.57
 -5 1 5 67.8 1.69
 -5 -1 5 67.57 1.63
 -4 -1 5 2.83 0.4
 -4 1 5 3.02 0.4
 -4 -1 5 2.87 0.38
 -4 1 5 2.83 0.41
 -3 -1 5 3.27 0.41
 -3 1 5 3.37 0.42
 -2 1 5 1.49 0.78
 -2 -1 5 2.79 0.38
 -2 1 5 2.18 0.33
 -1 1 5 29.61 3.03
 -1 1 5 32.3 1.17
 -1 -1 5 31.35 3.11
 -1 -1 5 32.15 1.12
 -1 -1 5 31.83 1.15
 0 1 5 38.51 1.24
 0 -1 5 37.91 1.23
 0 -1 5 36.54 1.28
 0 1 5 36.19 1.28
 0 1 5 36.84 3.47
 0 -1 5 37.67 3.51
 1 -1 5 1.81 0.37
 1 1 5 2.25 1.15
 1 1 5 1.66 0.36
 1 -1 5 1.7 1.18
 1 -1 5 1.77 0.35
 1 1 5 1.96 0.36
 2 1 5 18.38 2.84
 2 -1 5 20.09 1.04
 2 1 5 20.26 1.06
 2 -1 5 19.1 2.76
 3 1 5 13.39 0.9
 3 -1 5 13.23 0.87
 4 -1 5 1.25 0.37
 4 1 5 1.35 0.4
 5 -1 5 2.41 0.38
 5 1 5 2.62 0.43
 6 -1 5 -0.01 0.18
 6 1 5 -0.02 0.2
 -10 2 5 0.21 0.27
 -9 -2 5 3.16 0.47
 -9 2 5 3.26 0.43
 -8 2 5 0.37 0.34
 -8 -2 5 0.27 0.31
 -7 -2 5 1.16 0.37
 -7 2 5 1.33 0.39
 6 -2 -5 4.27 1.71
 -6 -2 5 5.4 0.53
 -6 2 5 4.79 0.54
 -5 2 5 21.19 0.97
 -5 2 5 21.79 0.97
 -5 -2 5 20.46 0.9
 -4 -2 5 1.16 0.3
 -4 2 5 1.42 0.33
 -4 -2 5 1.24 0.31
 -4 2 5 1.71 0.35
 -3 2 5 1.44 0.31
 -3 -2 5 1.5 0.32
 -3 2 5 1.65 0.32
 -2 2 5 2.15 0.97
 -2 -2 5 2.32 0.35
 -2 2 5 2.24 0.35
 -1 -2 5 12.42 2.03
 -1 -2 5 13.01 0.72
 -1 2 5 14.07 0.79
 -1 -2 5 13.52 0.77
 -1 2 5 14.39 2.18
 0 -2 5 0.13 0.91
 0 -2 5 0.12 0.23
 0 2 5 0.05 0.21
 0 2 5 1.03 1.02
 0 2 5 -0.07 0.24
 0 -2 5 0.05 0.23
 1 -2 5 24.2 1.05
 1 2 5 23.98 0.99
 1 2 5 23.06 2.98
 1 -2 5 22.79 1.03
 1 2 5 22.3 1.06
 1 -2 5 22.99 2.88
 2 -2 5 3.28 0.47
 2 2 5 3.25 0.5
 2 -2 5 3.98 1.49
 2 2 5 2.64 1.56
 3 -2 5 12.21 0.83
 3 2 5 12.09 0.88
 4 -2 5 23.13 1.09
 4 2 5 24.26 1.19
 5 -2 5 0.72 0.27
 5 2 5 0.56 0.3
 6 -2 5 0.01 0.16
 6 2 5 0 0.2
 -10 3 5 3.31 0.4
 -9 -3 5 0.42 0.33
 -9 3 5 0.61 0.3
 -8 -3 5 7.35 0.63
 -8 3 5 7.88 0.66
 -7 -3 5 1.31 0.39
 -7 3 5 1.47 0.39
 6 -3 -5 14.6 2.59
 -6 -3 5 14.82 0.82
 -6 3 5 14.44 0.85
 -5 -3 5 0.76 0.31
 -5 3 5 0.28 0.28
 -4 -3 5 3.55 0.41
 -4 3 5 3.7 0.45
 -4 -3 5 3.91 0.45
 -4 3 5 4.03 0.47
 -3 3 5 -0.18 0.25
 -3 -3 5 0.18 0.22
 -3 3 5 0.28 0.23
 -2 3 5 5.45 1.43
 -2 -3 5 4.99 0.47
 -2 3 5 4.71 0.47
 -2 -3 5 4.92 0.47
 -2 3 5 5.14 0.49
 -1 -3 5 7.7 0.57
 -1 -3 5 8.36 1.71
 -1 -3 5 7.59 0.58
 -1 3 5 8.34 0.63
 -1 3 5 7.72 1.67
 0 -3 5 2.78 0.41
 0 3 5 2.76 0.41
 0 3 5 3.17 1.26
 0 -3 5 2.9 1.23
 0 -3 5 2.75 0.39
 0 3 5 2.41 0.35
 1 -3 5 1.34 0.34
 1 3 5 0.78 0.31
 1 3 5 1.52 0.31
 1 -3 5 1.49 0.9
 1 3 5 1.06 0.89
 2 -3 5 20.54 1.01
 2 3 5 19.88 1.06
 2 -3 5 18.05 2.66
 3 -3 5 0.1 0.25
 3 3 5 -0.05 0.28
 4 -3 5 1.32 0.34
 4 3 5 1.11 0.38
 5 -3 5 -0.04 0.21
 5 3 5 -0.09 0.3
 6 3 5 1.3 0.29
 -10 4 5 -0.22 0.25
 -9 -4 5 0.59 0.36
 -9 4 5 0.9 0.32
 -8 -4 5 4.28 0.53
 -8 4 5 5.06 0.54
 -7 -4 5 1.06 0.35
 -7 4 5 1.32 0.38
 -6 -4 5 9.71 0.69
 -6 4 5 9.67 0.72
 -6 -4 5 7.67 2.02
 -5 4 5 27.93 1.08
 -5 -4 5 26.53 1.02
 -5 4 5 26.81 1.12
 -4 -4 5 14.92 0.72
 -4 4 5 14.99 0.82
 -4 -4 5 15.61 0.81
 -4 4 5 14.71 0.79
 -3 -4 5 9.69 0.63
 -3 4 5 9.41 0.64
 -3 -4 5 8.82 0.61
 -3 4 5 10.02 0.65
 -2 4 5 7.4 1.59
 -2 -4 5 6.25 0.52
 -2 4 5 6.39 0.54
 -2 -4 5 6.47 0.52
 -2 4 5 5.92 0.53
 -1 -4 5 21.67 0.94
 -1 4 5 20.75 0.91
 -1 -4 5 22.02 0.94
 -1 4 5 21.46 0.97
 0 -4 5 2.33 0.37
 0 4 5 2.44 0.42
 0 4 5 2.03 0.95
 0 -4 5 2.47 0.41
 0 4 5 2.48 0.35
 0 -4 5 2.51 1.19
 1 -4 5 -0.15 0.24
 1 4 5 0.08 0.27
 1 -4 5 -0.06 0.87
 1 4 5 -0.04 0.22
 1 4 5 0.21 0.91
 2 -4 5 15.23 0.86
 2 4 5 15.35 0.95
 2 -4 5 13.8 2.33
 3 -4 5 0.86 0.29
 3 4 5 1.15 0.38
 4 4 5 11.21 0.85
 4 -4 5 11.48 0.73
 5 4 5 4.69 0.54
 6 4 5 7.16 0.52
 -10 5 5 23.59 0.54
 -10 5 5 0.07 0.21
 -9 5 5 0.14 0.15
 -9 -5 5 0.28 0.32
 -9 5 5 0.57 0.29
 -8 5 5 0.86 0.3
 -8 5 5 1.4 0.39
 -8 -5 5 0.62 0.36
 -7 -5 5 0.37 0.32
 -7 5 5 0.13 0.31
 -6 -5 5 1.59 0.4
 -6 5 5 1.21 0.38
 -5 -5 5 22.1 0.93
 -5 5 5 22.93 1.04
 -4 5 5 5.26 0.52
 -4 -5 5 5.31 0.49
 -4 -5 5 6.22 0.54
 -4 5 5 5.89 0.52
 -3 -5 5 13.51 0.75
 -3 5 5 13.89 0.78
 -3 -5 5 14.28 0.75
 -3 5 5 14.28 0.77
 -2 -5 5 6.34 0.53
 -2 5 5 6.6 0.56
 -2 5 5 6 0.54
 -2 -5 5 6.01 0.5
 -2 5 5 5.42 1.41
 -1 5 5 0.7 0.28
 -1 -5 5 1.04 0.29
 -1 5 5 0.14 0.7
 -1 5 5 0.85 0.3
 -1 -5 5 0.73 0.25
 0 -5 5 24.38 2.78
 0 -5 5 24.26 1.05
 0 5 5 24.47 0.98
 0 5 5 23.22 1
 0 -5 5 22.38 0.97
 0 5 5 23.77 1.07
 0 5 5 22.11 2.78
 1 -5 5 0.8 0.28
 1 5 5 0.75 0.32
 1 -5 5 1.28 1.05
 1 5 5 0.67 0.9
 2 -5 5 0.11 0.23
 2 5 5 0.24 0.28
 3 -5 5 11.49 0.73
 3 5 5 10.52 0.83
 4 5 5 10.39 0.81
 5 5 5 3.91 0.49
 6 5 5 -0.03 0.2
 -10 6 5 26.25 0.55
 -10 6 5 2.3 0.31
 -9 6 5 2.36 0.29
 -9 6 5 3.91 0.44
 -8 -6 5 45.21 1.52
 -8 6 5 41.81 1.3
 -7 6 5 3.63 0.51
 -7 -6 5 2.94 0.48
 -6 -6 5 1.16 0.36
 -6 6 5 0.92 0.35
 -5 -6 5 -0.01 0.27
 -5 6 5 0.31 0.32
 -4 -6 5 9.39 0.64
 -4 6 5 9.33 0.69
 -4 6 5 9.5 0.64
 -3 -6 5 0.03 0.23
 -3 6 5 -0.01 0.27
 -3 -6 5 0.05 0.21
 -3 6 5 0.81 0.26
 -2 6 5 -0.02 0.73
 -2 -6 5 0.48 0.26
 -2 6 5 0.42 0.27
 -2 -6 5 0.38 0.23
 -2 6 5 0.26 0.24
 -1 -6 5 5.1 0.51
 -1 6 5 5.69 0.54
 -1 -6 5 4.82 0.45
 -1 6 5 4.65 1.28
 -1 6 5 5.37 0.52
 0 6 5 113.43 2.23
 0 6 5 117.9 2.12
 0 -6 5 114.25 2.08
 0 6 5 112.36 2.3
 0 6 5 109.66 6.15
 1 -6 5 0.29 0.23
 1 6 5 0.2 0.25
 1 -6 5 1.16 0.99
 1 6 5 0.28 0.27
 1 6 5 -0.34 0.86
 2 6 5 7.72 0.7
 3 6 5 4.71 0.59
 4 6 5 3.68 0.53
 5 6 5 4.79 0.52
 6 6 5 -0.04 0.2
 -10 7 5 24.36 0.49
 -10 7 5 -0.15 0.2
 -9 7 5 -0.02 0.18
 -9 7 5 0.22 0.24
 -8 7 5 1.51 0.34
 -8 -7 5 1.48 0.41
 -8 7 5 2.14 0.42
 -7 7 5 0.91 0.32
 -7 -7 5 1.5 0.41
 -7 7 5 1.62 0.4
 -6 7 5 18.2 0.97
 -6 -7 5 17.07 0.89
 -5 7 5 7.93 0.66
 -5 -7 5 7.75 0.58
 -4 7 5 -0.11 0.29
 -4 7 5 0.46 0.26
 -4 -7 5 -0.28 0.24
 -3 -7 5 1.77 0.34
 -3 7 5 1.28 0.33
 -3 -7 5 1.91 0.34
 -3 7 5 1.95 0.34
 -2 7 5 20.55 2.54
 -2 -7 5 22.34 0.98
 -2 7 5 21.81 1.01
 -2 -7 5 21.86 0.89
 -2 7 5 21.28 0.99
 -1 -7 5 6.07 0.57
 -1 7 5 5.47 0.55
 -1 7 5 5.62 0.54
 -1 7 5 6.04 1.58
 0 7 5 3.06 0.44
 0 7 5 2.89 1.19
 0 7 5 3.38 0.48
 1 7 5 0.22 0.28
 1 7 5 0.19 0.29
 1 7 5 1.34 1.31
 2 7 5 9.72 0.72
 2 7 5 9.29 0.75
 3 7 5 19.56 1.07
 4 7 5 7.13 0.66
 5 7 5 0.59 0.27
 6 7 5 0.54 0.23
 -10 8 5 27.78 0.51
 -10 8 5 3.36 0.32
 -9 8 5 -0.1 0.2
 -9 8 5 0.04 0.21
 -8 8 5 11.94 0.73
 -8 8 5 13.39 0.73
 -7 -8 5 18.25 0.99
 -7 8 5 17.06 0.9
 -6 -8 5 9.22 0.7
 -6 8 5 8.9 0.72
 -5 8 5 0.1 0.3
 -4 -8 5 4.01 0.45
 -4 8 5 4.03 0.43
 -4 8 5 3.81 0.5
 -3 -8 5 25.4 1.04
 -3 8 5 24.53 0.99
 -3 8 5 23.65 1.08
 -2 8 5 47.66 3.76
 -2 -8 5 49.2 1.46
 -2 8 5 46.5 1.5
 -2 8 5 48.64 1.42
 -1 8 5 18.74 0.97
 -1 8 5 19.49 0.95
 -1 8 5 20.06 2.6
 0 8 5 21.07 1.03
 0 8 5 21.15 1.02
 0 8 5 20.3 2.77
 1 8 5 5 0.56
 1 8 5 5.53 0.58
 2 8 5 25.51 1.14
 2 8 5 25.27 1.17
 3 8 5 7.17 0.68
 4 8 5 4.49 0.53
 5 8 5 0.15 0.24
 6 8 5 1.91 0.27
 -10 9 5 32.58 0.53
 -9 9 5 -0.02 0.18
 -9 9 5 0.27 0.22
 -8 9 5 1.45 0.33
 -8 9 5 2.11 0.36
 -7 9 5 1.24 0.33
 -7 9 5 1.34 0.37
 -6 9 5 2.31 0.4
 -6 -9 5 1.77 0.41
 -6 9 5 1.74 0.4
 -5 9 5 1.76 0.42
 -4 9 5 17.15 0.94
 -4 9 5 18.41 0.82
 -3 -9 5 1.7 0.34
 -3 9 5 1.28 0.36
 -3 9 5 1.43 0.3
 -2 9 5 5.31 0.57
 -2 9 5 5.78 0.52
 -1 9 5 0.18 0.23
 -1 9 5 0.49 0.32
 -1 9 5 -0.5 0.95
 0 9 5 2.05 0.39
 0 9 5 1.45 1.02
 0 9 5 1.93 0.42
 1 9 5 0.03 0.25
 1 9 5 0.23 0.31
 2 9 5 0.38 0.32
 2 9 5 0.3 0.3
 3 9 5 0.51 0.32
 3 9 5 0.19 0.28
 4 9 5 7.92 0.66
 5 9 5 0.1 0.22
 6 9 5 0.69 0.19
 -9 10 5 0.01 0.18
 -9 10 5 0.05 0.19
 -8 10 5 0.5 0.27
 -8 10 5 1.37 0.31
 -7 10 5 10.6 0.71
 -7 10 5 10.12 0.71
 -6 10 5 1.18 0.34
 -6 10 5 1.1 0.36
 -5 10 5 46.04 1.51
 -4 10 5 35.37 1.34
 -3 10 5 4.37 0.54
 -3 10 5 5 0.47
 -2 10 5 23.72 1.11
 -2 10 5 25.09 1.01
 -1 10 5 2.45 0.45
 -1 10 5 2.16 0.38
 0 10 5 0.9 0.31
 0 10 5 0.95 0.35
 1 10 5 36.98 1.43
 1 10 5 37.4 1.36
 2 10 5 4.74 0.56
 2 10 5 4.51 0.53
 3 10 5 67.67 1.75
 3 10 5 72.21 1.86
 4 10 5 1.83 0.38
 5 10 5 -0.03 0.2
 6 10 5 0.62 0.17
 -9 11 5 0.17 0.18
 -9 11 5 0.12 0.17
 -8 11 5 1.94 0.34
 -8 11 5 2.16 0.33
 -7 11 5 5.43 0.53
 -7 11 5 5.11 0.51
 -6 11 5 24.43 1.1
 -6 11 5 24.86 1.1
 -5 11 5 0.08 0.26
 -5 11 5 0.41 0.32
 -4 11 5 16.61 0.95
 -3 11 5 8.69 0.73
 -2 11 5 11.09 0.81
 -1 11 5 11.97 0.84
 -1 11 5 14.17 0.79
 0 11 5 12.89 0.87
 0 11 5 12.62 0.77
 1 11 5 12.86 0.89
 1 11 5 13.58 0.82
 2 11 5 13.16 0.86
 2 11 5 13.55 0.84
 3 11 5 8.27 0.66
 3 11 5 7.92 0.64
 4 11 5 0.25 0.25
 5 11 5 0.36 0.2
 -9 12 5 0.44 0.19
 -8 12 5 4.78 0.45
 -8 12 5 5.25 0.43
 -7 12 5 5.1 0.52
 -7 12 5 5.34 0.5
 -6 12 5 0.88 0.32
 -6 12 5 0.28 0.3
 -5 12 5 22.55 1.04
 -5 12 5 24.17 1.1
 -4 12 5 129.43 2.42
 -4 12 5 131.35 2.57
 -3 12 5 31.8 1.31
 -2 12 5 0.36 0.33
 -1 12 5 0.08 0.3
 0 12 5 2.01 0.46
 0 12 5 2.1 0.45
 1 12 5 36.21 1.41
 1 12 5 36.21 1.28
 2 12 5 4.67 0.56
 2 12 5 4.45 0.5
 3 12 5 7.74 0.62
 3 12 5 7.3 0.59
 4 12 5 25.52 0.9
 4 12 5 25.35 0.95
 5 12 5 0.53 0.2
 -9 13 5 1.34 0.22
 -8 13 5 3.23 0.38
 -8 13 5 3.36 0.34
 -7 13 5 2.5 0.39
 -7 13 5 2.05 0.34
 -6 13 5 2.78 0.43
 -6 13 5 2.66 0.42
 -5 13 5 -0.11 0.29
 -5 13 5 0.14 0.31
 -4 13 5 4.38 0.5
 -4 13 5 3.76 0.53
 -3 13 5 -0.13 0.27
 -3 13 5 -0.19 0.37
 -2 13 5 2.4 0.45
 -1 13 5 1.61 0.41
 0 13 5 15.04 0.94
 1 13 5 3.35 0.43
 1 13 5 3.28 0.51
 2 13 5 0.1 0.23
 2 13 5 0.14 0.28
 3 13 5 0.31 0.22
 3 13 5 0.39 0.26
 4 13 5 0.33 0.2
 4 13 5 0.33 0.21
 5 13 5 0.18 0.14
 -8 14 5 50.61 1.23
 -7 14 5 5.5 0.5
 -7 14 5 4.34 0.42
 -6 14 5 1.89 0.38
 -6 14 5 1.78 0.35
 -5 14 5 1.71 0.37
 -5 14 5 1.53 0.38
 -4 14 5 1.37 0.33
 -4 14 5 1.56 0.39
 -3 14 5 2.57 0.4
 -3 14 5 1.7 0.4
 -2 14 5 22.51 1.12
 -1 14 5 27.97 1.24
 0 14 5 77.26 2.03
 1 14 5 0.58 0.35
 2 14 5 2.7 0.45
 3 14 5 9.17 0.63
 3 14 5 8.76 0.54
 4 14 5 0 0.15
 4 14 5 0.02 0.19
 -8 15 5 10.4 0.55
 -7 15 5 2.64 0.37
 -7 15 5 2.51 0.32
 -6 15 5 0.12 0.25
 -6 15 5 -0.23 0.26
 -5 15 5 1.42 0.36
 -5 15 5 1.46 0.36
 -4 15 5 2.33 0.39
 -4 15 5 1.93 0.41
 -3 15 5 0.57 0.27
 -3 15 5 0.36 0.31
 -2 15 5 3.21 0.42
 -2 15 5 2.98 0.49
 -1 15 5 2.46 0.48
 0 15 5 26.13 1.19
 1 15 5 0.22 0.3
 2 15 5 11.46 0.75
 3 15 5 1.16 0.29
 4 15 5 2.91 0.31
 -8 16 5 83.12 1.36
 -7 16 5 11.55 0.63
 -7 16 5 12.49 0.53
 -6 16 5 -0.16 0.26
 -6 16 5 -0.26 0.26
 -5 16 5 0.8 0.3
 -5 16 5 0.64 0.3
 -4 16 5 17.62 0.9
 -4 16 5 17.75 0.91
 -3 16 5 3.84 0.46
 -3 16 5 3.57 0.51
 -2 16 5 0.12 0.26
 -2 16 5 0.21 0.3
 -1 16 5 88.17 1.89
 -1 16 5 92.27 2.14
 0 16 5 195.77 3.1
 1 16 5 18.21 0.95
 2 16 5 0.47 0.27
 3 16 5 2.28 0.33
 4 16 5 0.84 0.19
 -7 17 5 0.21 0.19
 -6 17 5 5.14 0.46
 -6 17 5 4.74 0.39
 -5 17 5 29.9 1.1
 -5 17 5 29.38 1.02
 -4 17 5 3.29 0.43
 -4 17 5 3.04 0.44
 -3 17 5 5.91 0.53
 -3 17 5 4.95 0.53
 -2 17 5 -0.02 0.23
 -2 17 5 -0.02 0.31
 -1 17 5 0.26 0.24
 -1 17 5 0.28 0.32
 0 17 5 39.62 1.37
 1 17 5 0.16 0.28
 2 17 5 12.51 0.7
 3 17 5 0.1 0.19
 -7 18 5 1.6 0.25
 -6 18 5 -0.13 0.22
 -6 18 5 0.11 0.19
 -5 18 5 0.45 0.26
 -5 18 5 0.2 0.22
 -4 18 5 0.73 0.27
 -4 18 5 1.01 0.3
 -3 18 5 2.8 0.38
 -3 18 5 2.49 0.39
 -2 18 5 1.42 0.31
 -2 18 5 1.46 0.37
 -1 18 5 36.15 1.15
 -1 18 5 36.6 1.28
 0 18 5 33.64 1.07
 0 18 5 35.73 1.23
 1 18 5 0.02 0.24
 2 18 5 2.77 0.36
 3 18 5 0.13 0.17
 -6 19 5 2.19 0.29
 -5 19 5 16.68 0.75
 -5 19 5 16.71 0.65
 -4 19 5 4.02 0.43
 -4 19 5 3.82 0.4
 -3 19 5 12.03 0.67
 -3 19 5 11.24 0.66
 -2 19 5 0.15 0.21
 -2 19 5 -0.16 0.27
 -1 19 5 3.27 0.37
 -1 19 5 3.45 0.44
 0 19 5 0.19 0.19
 0 19 5 0.13 0.24
 1 19 5 3.67 0.41
 2 19 5 0.85 0.23
 -6 20 5 3.68 0.31
 -5 20 5 4.67 0.4
 -4 20 5 38.1 1.09
 -4 20 5 36.67 0.97
 -3 20 5 7.03 0.5
 -3 20 5 6.4 0.48
 -2 20 5 0.21 0.21
 -2 20 5 0.17 0.22
 -1 20 5 2.42 0.31
 -1 20 5 1.83 0.33
 0 20 5 0.5 0.2
 0 20 5 0.53 0.24
 1 20 5 3.37 0.36
 2 20 5 0 0.15
 -5 21 5 -0.22 0.18
 -4 21 5 2.12 0.29
 -4 21 5 1.79 0.24
 -3 21 5 0.01 0.19
 -3 21 5 0.24 0.19
 -2 21 5 2.75 0.31
 -2 21 5 2.57 0.32
 -1 21 5 1.1 0.22
 -1 21 5 1.14 0.26
 0 21 5 1.94 0.29
 1 21 5 0 0.17
 -3 22 5 3.75 0.31
 -2 22 5 0.22 0.16
 -2 22 5 0.37 0.18
 -1 22 5 -0.02 0.16
 0 22 5 3.1 0.29
 -10 0 6 10.88 0.58
 -9 0 6 2.91 0.39
 -8 0 6 0.98 0.32
 -7 0 6 25.64 1.06
 -6 0 6 56.23 1.51
 -5 0 6 1379.08 7.31
 -4 0 6 138.41 2.3
 -4 0 6 134.48 2.45
 -3 0 6 29.39 1.16
 -2 0 6 4.3 0.49
 -2 0 6 4.71 0.51
 -1 0 6 13.54 0.82
 -1 0 6 13.69 0.83
 0 0 6 51.82 1.55
 0 0 6 50.53 1.61
 1 0 6 0.55 0.32
 2 0 6 65.49 1.85
 3 0 6 333.67 3.94
 4 0 6 5.19 0.5
 5 0 6 15.47 0.63
 -10 1 6 1.61 0.29
 -9 -1 6 0.23 0.27
 -9 1 6 0.4 0.27
 -8 -1 6 2.56 0.4
 -8 1 6 2.94 0.43
 -7 -1 6 19.46 0.91
 -7 1 6 18.79 0.91
 -6 -1 6 0.55 0.33
 -6 1 6 0.57 0.38
 -5 -1 6 44.08 1.36
 -5 1 6 41.75 1.4
 -4 -1 6 16.42 0.82
 -4 1 6 16.67 0.86
 -4 -1 6 17.74 0.92
 -4 1 6 18.28 0.95
 -3 -1 6 32.57 1.26
 -3 1 6 35.13 1.16
 -3 -1 6 33.17 1.22
 -3 1 6 32.91 1.23
 -2 -1 6 0.47 0.25
 -2 1 6 0.51 0.26
 -2 -1 6 0.96 0.29
 -2 1 6 0.76 0.27
 -1 -1 6 0 0.25
 -1 1 6 -0.12 0.24
 -1 -1 6 -0.31 0.31
 -1 1 6 -0.38 0.34
 0 -1 6 12.12 0.79
 0 1 6 13 0.8
 0 -1 6 12.65 0.82
 0 1 6 12.63 0.85
 1 -1 6 -0.1 0.29
 1 1 6 -0.14 0.31
 2 -1 6 25.6 1.15
 2 1 6 25.85 1.2
 3 -1 6 15.88 0.9
 3 1 6 17.62 0.97
 4 -1 6 1.7 0.33
 4 1 6 1.81 0.35
 5 -1 6 5.17 0.36
 5 1 6 4.88 0.39
 -10 2 6 -0.15 0.23
 -9 -2 6 2.12 0.38
 -9 2 6 2.32 0.36
 -8 -2 6 1.98 0.39
 -8 2 6 2.29 0.4
 -7 -2 6 1.84 0.39
 -7 2 6 1.79 0.39
 -6 -2 6 28.62 1.09
 -6 2 6 30.64 1.16
 -5 -2 6 103.96 1.97
 -5 2 6 104.72 2.16
 -5 2 6 108.4 2.19
 -4 -2 6 39.23 1.17
 -4 2 6 37.62 1.27
 -4 -2 6 39.74 1.33
 -4 2 6 39.73 1.35
 -3 2 6 3.08 0.43
 -3 -2 6 2.57 0.4
 -3 -2 6 3.02 0.44
 -3 2 6 2.99 0.43
 -2 2 6 8.04 0.64
 -2 -2 6 7.92 0.63
 -2 -2 6 8.4 0.64
 -2 2 6 7.75 0.64
 -1 -2 6 5.31 0.55
 -1 2 6 4.63 0.52
 -1 -2 6 5.05 0.53
 -1 2 6 5.14 0.55
 0 2 6 1.51 0.4
 0 -2 6 1.97 0.4
 0 2 6 1.62 0.35
 0 -2 6 1.57 0.35
 1 -2 6 1.14 0.33
 1 2 6 1.25 0.37
 2 -2 6 24.71 1.11
 2 2 6 25.17 1.19
 3 -2 6 55.01 1.54
 3 2 6 55.78 1.67
 4 -2 6 0.03 0.19
 4 2 6 0.19 0.24
 5 2 6 0.32 0.19
 -10 3 6 0.21 0.22
 -9 -3 6 5.87 0.53
 -9 3 6 5.52 0.48
 -8 -3 6 0.25 0.26
 -8 3 6 0.17 0.3
 -7 -3 6 0.69 0.24
 -7 -3 6 1.29 0.35
 -7 3 6 1.49 0.39
 -6 3 6 35.84 1.26
 -6 -3 6 37.16 1.21
 -5 -3 6 0.56 0.3
 -5 3 6 0.21 0.35
 -5 3 6 1.19 0.38
 -4 -3 6 33.43 1.26
 -4 3 6 35.78 1.27
 -4 -3 6 35.26 1.26
 -4 3 6 36.19 1.27
 -3 -3 6 0.59 0.27
 -3 3 6 0.7 0.29
 -3 -3 6 0.87 0.31
 -3 3 6 0.46 0.28
 -2 3 6 20.01 0.91
 -2 -3 6 20.09 0.95
 -2 3 6 19.3 0.97
 -2 -3 6 19.78 0.97
 -1 -3 6 1.59 0.37
 -1 3 6 1 0.32
 -1 -3 6 1.07 0.31
 -1 3 6 1.1 0.36
 0 3 6 0.21 0.3
 0 3 6 0.16 0.24
 0 -3 6 0.03 0.27
 1 -3 6 0.08 0.25
 1 3 6 0.13 0.3
 2 -3 6 8.77 0.66
 2 3 6 9.44 0.77
 3 -3 6 4.25 0.49
 3 3 6 4.38 0.55
 4 -3 6 7.6 0.5
 4 3 6 7.37 0.59
 5 3 6 1.24 0.25
 -10 4 6 1.28 0.25
 -9 -4 6 35.14 1.13
 -9 4 6 33.13 1.02
 -8 -4 6 8.36 0.61
 -8 4 6 9.03 0.63
 -7 -4 6 0.87 0.31
 -7 4 6 1.2 0.35
 -6 -4 6 9.41 0.67
 -6 -4 6 9.25 0.65
 -6 4 6 9.84 0.73
 -5 -4 6 3.65 0.45
 -5 -4 6 3.04 0.43
 -5 4 6 3.32 0.47
 -4 -4 6 3.74 0.48
 -4 -4 6 4.19 0.49
 -4 4 6 4.15 0.49
 -4 4 6 4.01 0.51
 -3 -4 6 -0.19 0.28
 -3 4 6 -0.03 0.26
 -3 -4 6 0.23 0.24
 -3 4 6 -0.01 0.25
 -2 -4 6 30.36 1.2
 -2 4 6 30.4 1.14
 -2 -4 6 28.65 1.11
 -2 4 6 28.91 1.18
 -1 -4 6 117.73 2.34
 -1 4 6 116.07 2.28
 -1 -4 6 115.82 2.24
 -1 4 6 117.54 2.41
 0 4 6 15.64 0.84
 0 -4 6 14.72 0.83
 0 4 6 14.85 0.92
 1 4 6 0.11 0.32
 1 -4 6 -0.18 0.3
 2 4 6 -0.03 0.29
 2 -4 6 -0.01 0.23
 3 4 6 3.28 0.49
 3 -4 6 3.87 0.42
 4 4 6 0.14 0.24
 5 4 6 0.68 0.21
 -10 5 6 0.04 0.18
 -9 5 6 1.04 0.3
 -8 -5 6 1.28 0.34
 -8 5 6 1.81 0.36
 -7 -5 6 0.02 0.26
 -7 5 6 0.11 0.31
 -6 -5 6 3.35 0.43
 -6 -5 6 3.53 0.41
 -6 5 6 3.64 0.49
 -5 -5 6 0 0.26
 -5 5 6 -0.24 0.35
 -4 -5 6 16.51 0.9
 -4 5 6 17.78 0.93
 -4 5 6 17.36 0.89
 -3 -5 6 -0.18 0.28
 -3 5 6 -0.08 0.3
 -3 -5 6 -0.06 0.26
 -3 5 6 -0.17 0.27
 -2 -5 6 0.41 0.3
 -2 5 6 -0.08 0.28
 -2 -5 6 -0.01 0.23
 -2 5 6 0.01 0.25
 -1 -5 6 10.77 0.76
 -1 5 6 10.11 0.71
 -1 5 6 10.85 0.73
 -1 -5 6 10.06 0.68
 -1 5 6 9.86 0.75
 0 5 6 7.09 0.57
 0 -5 6 6.87 0.58
 0 5 6 7.16 0.67
 1 -5 6 25.56 1.05
 1 5 6 26.72 1.22
 2 5 6 1.15 0.38
 2 -5 6 1.17 0.29
 3 5 6 6.29 0.62
 4 5 6 0.75 0.28
 5 5 6 0.43 0.2
 -10 6 6 2.97 0.29
 -9 6 6 22.74 0.8
 -8 6 6 2.89 0.4
 -8 -6 6 2.05 0.38
 -7 -6 6 -0.22 0.27
 -7 6 6 0.21 0.32
 -6 -6 6 0.64 0.27
 -6 6 6 0.46 0.33
 -5 -6 6 2.24 0.36
 -5 6 6 2.51 0.45
 -4 -6 6 5.99 0.56
 -4 6 6 6.04 0.59
 -4 6 6 6.85 0.58
 -3 -6 6 0.46 0.27
 -3 6 6 0.25 0.29
 -3 -6 6 0.47 0.26
 -3 6 6 0.37 0.25
 -2 -6 6 9.24 0.7
 -2 6 6 8.19 0.66
 -2 -6 6 8.97 0.62
 -2 6 6 8.79 0.68
 -1 6 6 71.7 1.78
 -1 6 6 72.19 1.81
 -1 -6 6 72.9 1.68
 -1 6 6 69.27 1.84
 0 6 6 3.42 0.49
 0 6 6 3.25 0.42
 0 -6 6 3.4 0.41
 0 6 6 3.22 0.44
 1 6 6 1.87 0.41
 1 -6 6 1.59 0.31
 2 6 6 0.41 0.32
 3 6 6 3.79 0.51
 4 6 6 0.05 0.22
 5 6 6 1.96 0.26
 -9 7 6 4.02 0.38
 -8 7 6 2.89 0.4
 -7 -7 6 0.94 0.32
 -7 7 6 0.98 0.36
 -6 -7 6 0.71 0.28
 -6 7 6 0.64 0.31
 -5 -7 6 1.1 0.3
 -5 7 6 1.82 0.53
 -4 -7 6 10.53 0.71
 -4 7 6 10.47 0.76
 -4 7 6 10.72 0.69
 -3 -7 6 0.32 0.29
 -3 7 6 -0.13 0.31
 -3 -7 6 0.07 0.23
 -3 7 6 -0.01 0.24
 -2 -7 6 14.3 0.86
 -2 7 6 13.19 0.83
 -2 -7 6 14.23 0.74
 -2 7 6 14.66 0.83
 -1 7 6 0.19 0.23
 -1 7 6 0.2 0.29
 -1 -7 6 0.6 0.25
 -1 7 6 0.43 0.29
 0 7 6 2.88 0.47
 0 7 6 2.48 0.41
 1 7 6 5.61 0.6
 2 7 6 12.29 0.82
 3 7 6 4.07 0.49
 4 7 6 0.68 0.26
 5 7 6 0.27 0.16
 -9 8 6 8.3 0.47
 -8 8 6 3.96 0.42
 -7 8 6 8.98 0.64
 -6 8 6 0.27 0.34
 -5 -8 6 25.27 1
 -5 8 6 24.23 1.09
 -4 -8 6 1.53 0.35
 -4 8 6 1.2 0.39
 -4 8 6 1.74 0.35
 -3 -8 6 31.17 1.21
 -3 8 6 29.32 1.22
 -3 8 6 30.73 1.14
 -2 8 6 -0.08 0.33
 -2 8 6 0.07 0.25
 -1 8 6 16.41 0.84
 -1 8 6 16.28 0.93
 -1 8 6 16.25 0.9
 0 8 6 0.38 0.3
 0 8 6 0.16 0.25
 1 8 6 16.67 0.86
 1 8 6 16.68 0.94
 2 8 6 0.36 0.29
 3 8 6 23.08 1
 4 8 6 1.62 0.29
 5 8 6 2.19 0.24
 -9 9 6 0.61 0.21
 -8 9 6 2.23 0.33
 -7 9 6 1.08 0.33
 -6 9 6 0.03 0.32
 -5 9 6 7.32 0.68
 -4 9 6 9.64 0.73
 -4 9 6 9.62 0.63
 -3 9 6 7.35 0.66
 -3 9 6 7.28 0.58
 -2 9 6 3.19 0.48
 -2 9 6 3.3 0.42
 -1 9 6 4.55 0.47
 -1 9 6 4.88 0.55
 -1 9 6 4.51 0.49
 0 9 6 0.1 0.26
 0 9 6 0.41 0.27
 1 9 6 6.68 0.58
 1 9 6 6.65 0.61
 2 9 6 25.86 1.08
 3 9 6 2.26 0.37
 4 9 6 0.08 0.17
 -9 10 6 1.21 0.22
 -8 10 6 0.08 0.22
 -7 10 6 0.96 0.31
 -6 10 6 0.36 0.31
 -5 10 6 11.33 0.77
 -4 10 6 0.26 0.31
 -4 10 6 0.85 0.3
 -3 10 6 5.48 0.58
 -3 10 6 6.16 0.52
 -2 10 6 2.73 0.46
 -2 10 6 2.74 0.38
 -1 10 6 4.28 0.53
 -1 10 6 4.16 0.47
 0 10 6 0.6 0.33
 0 10 6 0.39 0.26
 1 10 6 1.12 0.34
 1 10 6 1.21 0.33
 2 10 6 2.35 0.38
 3 10 6 16.95 0.78
 4 10 6 4.36 0.36
 -9 11 6 0.71 0.18
 -8 11 6 0.51 0.21
 -7 11 6 0.27 0.24
 -6 11 6 3.29 0.45
 -5 11 6 0.57 0.33
 -4 11 6 1.55 0.38
 -3 11 6 4.89 0.45
 -3 11 6 3.79 0.51
 -2 11 6 2 0.42
 -2 11 6 1.79 0.32
 -1 11 6 4.69 0.55
 -1 11 6 4.06 0.44
 0 11 6 4.07 0.52
 0 11 6 4.39 0.47
 1 11 6 3.86 0.48
 1 11 6 3.48 0.43
 2 11 6 1.68 0.32
 2 11 6 1.6 0.32
 3 11 6 0.19 0.2
 4 11 6 0.26 0.15
 -8 12 6 2.5 0.29
 -7 12 6 0.17 0.23
 -6 12 6 0.88 0.31
 -5 12 6 1.25 0.36
 -4 12 6 4.43 0.53
 -3 12 6 1.47 0.39
 -2 12 6 -0.09 0.31
 -1 12 6 1.62 0.4
 -1 12 6 1.17 0.27
 0 12 6 2.34 0.41
 0 12 6 1.91 0.33
 1 12 6 12.87 0.75
 1 12 6 12.5 0.69
 2 12 6 1.37 0.28
 2 12 6 1.19 0.26
 3 12 6 0.06 0.16
 -8 13 6 2.69 0.27
 -7 13 6 0.33 0.21
 -6 13 6 1.18 0.3
 -5 13 6 0.47 0.29
 -4 13 6 1.26 0.38
 -3 13 6 -0.17 0.32
 -2 13 6 0.45 0.31
 -1 13 6 5.43 0.57
 0 13 6 4.66 0.51
 0 13 6 3.64 0.38
 1 13 6 12.67 0.73
 1 13 6 11.55 0.61
 2 13 6 2.65 0.34
 2 13 6 2.27 0.29
 3 13 6 -0.04 0.15
 -7 14 6 1.81 0.26
 -6 14 6 1.33 0.3
 -5 14 6 1.14 0.33
 -4 14 6 1.98 0.39
 -3 14 6 0.49 0.32
 -2 14 6 1.13 0.35
 -1 14 6 9.51 0.71
 0 14 6 0.19 0.27
 1 14 6 1.25 0.31
 2 14 6 0.01 0.19
 -7 15 6 0.14 0.17
 -6 15 6 2.24 0.31
 -5 15 6 0.24 0.25
 -4 15 6 0.97 0.31
 -3 15 6 1.11 0.32
 -2 15 6 0.42 0.29
 -1 15 6 9.37 0.68
 0 15 6 0 0.24
 1 15 6 0.35 0.23
 2 15 6 0.03 0.19
 -7 16 6 0.2 0.16
 -6 16 6 0.47 0.21
 -5 16 6 2.39 0.33
 -4 16 6 0.73 0.27
 -3 16 6 1.27 0.32
 -2 16 6 0.41 0.29
 -1 16 6 0.07 0.25
 0 16 6 -0.12 0.26
 1 16 6 1.47 0.28
 2 16 6 0.02 0.16
 -6 17 6 1.86 0.24
 -5 17 6 -0.17 0.22
 -4 17 6 0.66 0.25
 -3 17 6 0.57 0.25
 -2 17 6 -0.06 0.23
 -1 17 6 2.27 0.36
 0 17 6 -0.3 0.26
 1 17 6 -0.42 0.23
 -5 18 6 12.56 0.53
 -4 18 6 0.11 0.18
 -3 18 6 0.77 0.25
 -2 18 6 7.69 0.52
 -1 18 6 10.87 0.59
 0 18 6 0.32 0.2
 1 18 6 -0.08 0.17
 -4 19 6 0.62 0.19
 -3 19 6 8.12 0.47
 -2 19 6 1.48 0.26
 -1 19 6 4.86 0.38
 0 19 6 -0.16 0.18
 -3 20 6 0.24 0.16
 -2 20 6 1.35 0.22
 -1 20 6 0.74 0.18
 -9 0 7 -0.05 0.18
 -8 0 7 -0.17 0.19
 -8 0 7 0.22 0.23
 -7 0 7 -0.14 0.23
 -7 0 7 0.23 0.25
 -6 0 7 -0.1 0.25
 -6 0 7 0.17 0.23
 -5 0 7 -0.09 0.31
 -5 0 7 0.28 0.27
 -4 0 7 -0.15 0.3
 -4 0 7 0.14 0.28
 -3 0 7 -0.09 0.26
 -3 0 7 0.11 0.27
 -2 0 7 0.06 0.26
 -2 0 7 -0.1 0.25
 -1 0 7 0.1 0.27
 -1 0 7 0.05 0.25
 0 0 7 -0.08 0.28
 1 0 7 0.02 0.24
 2 0 7 0.24 0.25
 3 0 7 -0.28 0.21
 -9 -1 7 0.02 0.19
 -9 1 7 0.09 0.18
 -8 1 7 -0.24 0.21
 -8 -1 7 -0.02 0.19
 -8 1 7 0.12 0.22
 -7 -1 7 13.69 0.68
 -7 1 7 14.24 0.71
 -7 -1 7 12.42 0.68
 -7 1 7 12.18 0.72
 -6 -1 7 0.9 0.3
 -6 -1 7 1.29 0.3
 -6 1 7 1.58 0.34
 -5 -1 7 0.08 0.26
 -5 1 7 -0.27 0.33
 -5 -1 7 0.34 0.25
 -5 1 7 0.04 0.26
 -4 -1 7 0.01 0.3
 -4 1 7 0.06 0.29
 -4 1 7 -0.06 0.24
 -4 -1 7 0.52 0.31
 -4 1 7 0.41 0.3
 -3 -1 7 1.5 0.38
 -3 1 7 1.81 0.38
 -3 -1 7 1.86 0.37
 -3 1 7 2.18 0.4
 -2 -1 7 10.53 0.74
 -2 1 7 10.11 0.72
 -2 -1 7 10.02 0.7
 -2 1 7 10.09 0.71
 -1 -1 7 0.55 0.32
 -1 1 7 0.14 0.25
 -1 -1 7 0.08 0.25
 -1 1 7 -0.07 0.25
 0 -1 7 6.77 0.58
 0 1 7 6.93 0.61
 1 -1 7 0.07 0.23
 1 1 7 0.13 0.24
 2 -1 7 5.59 0.48
 2 1 7 5.23 0.49
 3 -1 7 0.2 0.18
 3 1 7 -0.01 0.2
 -9 -2 7 -0.29 0.21
 -9 2 7 0.04 0.17
 -8 2 7 0.39 0.19
 -8 -2 7 0.67 0.23
 -8 2 7 0.75 0.25
 -7 -2 7 0.58 0.23
 -7 -2 7 0.85 0.28
 -7 2 7 1 0.29
 -6 -2 7 8.06 0.55
 -6 -2 7 7.29 0.59
 -6 2 7 8.83 0.58
 -5 -2 7 -0.1 0.27
 -5 2 7 -0.18 0.25
 -4 -2 7 0.04 0.27
 -4 2 7 -0.21 0.32
 -4 2 7 -0.01 0.26
 -4 -2 7 0.32 0.29
 -4 2 7 0.12 0.25
 -3 -2 7 2.06 0.4
 -3 2 7 1.91 0.38
 -3 -2 7 2.24 0.39
 -3 2 7 2.13 0.4
 -2 -2 7 3.78 0.5
 -2 2 7 3.65 0.48
 -2 -2 7 3.55 0.45
 -2 2 7 3.62 0.47
 -1 2 7 6.9 0.6
 -1 -2 7 6.72 0.57
 -1 2 7 6.19 0.58
 0 -2 7 4.18 0.46
 0 2 7 4.31 0.51
 1 -2 7 4.66 0.46
 1 2 7 4.45 0.5
 2 -2 7 3.22 0.37
 2 2 7 3.06 0.41
 3 -2 7 2.73 0.28
 3 2 7 2.48 0.31
 -9 3 7 0.48 0.19
 -8 -3 7 0.71 0.23
 -8 3 7 1.09 0.27
 -7 -3 7 0.8 0.24
 -7 -3 7 0.8 0.25
 -7 3 7 1.27 0.32
 -6 -3 7 7.9 0.51
 -6 -3 7 6.58 0.54
 -6 3 7 8.12 0.57
 -5 -3 7 0.42 0.27
 -5 3 7 0.6 0.29
 -4 -3 7 2.77 0.43
 -4 3 7 2.68 0.44
 -4 3 7 3.33 0.45
 -4 3 7 3.1 0.4
 -3 -3 7 0.14 0.27
 -3 3 7 -0.05 0.31
 -3 3 7 -0.23 0.28
 -3 -3 7 0.4 0.27
 -3 3 7 0.3 0.28
 -2 -3 7 0.37 0.31
 -2 3 7 0.09 0.26
 -2 -3 7 0.24 0.24
 -2 3 7 0.06 0.25
 -1 3 7 0.08 0.23
 -1 -3 7 0.04 0.23
 -1 3 7 0.05 0.27
 0 -3 7 7.27 0.56
 0 3 7 7.85 0.65
 1 -3 7 -0.01 0.22
 1 3 7 -0.15 0.27
 2 -3 7 9.6 0.54
 2 3 7 10.06 0.64
 3 3 7 1.19 0.25
 -9 4 7 0.71 0.2
 -8 -4 7 1.32 0.27
 -8 4 7 1.84 0.31
 -7 -4 7 5.14 0.43
 -7 4 7 5.89 0.48
 -6 -4 7 -0.03 0.21
 -6 4 7 0.16 0.25
 -5 -4 7 -0.06 0.26
 -5 4 7 0.1 0.27
 -4 -4 7 -0.01 0.24
 -4 4 7 -0.23 0.32
 -4 4 7 0.19 0.26
 -3 -4 7 1.48 0.37
 -3 4 7 0.74 0.3
 -3 4 7 0.87 0.27
 -3 -4 7 1.64 0.34
 -3 4 7 1.39 0.35
 -2 -4 7 2.74 0.45
 -2 4 7 1.99 0.39
 -2 -4 7 2.44 0.38
 -2 4 7 2.23 0.41
 -1 4 7 1.82 0.35
 -1 -4 7 1.67 0.32
 -1 4 7 1.52 0.35
 0 -4 7 0.06 0.21
 0 4 7 0.04 0.27
 1 -4 7 -0.07 0.19
 1 4 7 0 0.27
 2 -4 7 0.03 0.16
 2 4 7 -0.1 0.23
 3 4 7 -0.12 0.2
 -9 5 7 0.37 0.2
 -8 5 7 0.4 0.23
 -7 -5 7 0.09 0.24
 -7 5 7 0.4 0.26
 -6 -5 7 0.03 0.2
 -6 5 7 0.02 0.25
 -5 -5 7 0.71 0.27
 -5 5 7 0.57 0.28
 -4 -5 7 3.74 0.47
 -4 5 7 3.28 0.43
 -4 5 7 3.16 0.42
 -3 -5 7 1.28 0.36
 -3 5 7 0.4 0.27
 -3 5 7 1.21 0.31
 -3 -5 7 1.02 0.3
 -3 5 7 1.03 0.31
 -2 5 7 3.98 0.47
 -2 5 7 4.07 0.43
 -2 -5 7 4.83 0.45
 -2 5 7 4.47 0.51
 -1 5 7 0.38 0.24
 -1 -5 7 0.55 0.23
 -1 5 7 0.36 0.28
 0 -5 7 0.06 0.2
 0 5 7 -0.09 0.28
 1 -5 7 0.51 0.2
 1 5 7 0.23 0.25
 2 5 7 3.37 0.4
 3 5 7 3.21 0.33
 -9 6 7 0.86 0.19
 -8 6 7 2.88 0.34
 -7 6 7 0.6 0.27
 -6 -6 7 4.19 0.4
 -6 6 7 3.93 0.43
 -5 -6 7 0.34 0.25
 -5 6 7 -0.17 0.28
 -4 -6 7 0.23 0.26
 -4 6 7 -0.42 0.32
 -4 6 7 0.27 0.26
 -3 -6 7 0.75 0.33
 -3 6 7 0.16 0.25
 -3 6 7 0.54 0.29
 -3 6 7 0.37 0.27
 -2 6 7 20.53 0.95
 -2 6 7 22.16 0.92
 -2 -6 7 20.78 0.86
 -2 6 7 21.13 0.96
 -1 6 7 0.04 0.2
 -1 -6 7 0.24 0.22
 -1 6 7 -0.08 0.27
 0 -6 7 4.95 0.41
 0 6 7 4.22 0.48
 1 6 7 6.21 0.54
 2 6 7 10.9 0.64
 3 6 7 0.01 0.16
 -9 7 7 4.9 0.31
 -8 7 7 0.71 0.22
 -7 7 7 0.38 0.25
 -6 7 7 0.43 0.27
 -5 -7 7 2.9 0.38
 -5 7 7 1.99 0.36
 -4 7 7 10.07 0.67
 -4 7 7 10.34 0.64
 -3 7 7 0.11 0.26
 -3 7 7 0.79 0.3
 -3 7 7 0.27 0.23
 -2 7 7 17.96 0.86
 -2 7 7 19.33 0.87
 -2 -7 7 19.39 0.78
 -2 7 7 17.17 0.84
 -1 7 7 3.49 0.38
 -1 7 7 3.03 0.42
 0 7 7 0.27 0.26
 1 7 7 3.21 0.4
 2 7 7 0.08 0.21
 3 7 7 0 0.15
 -8 8 7 3.39 0.32
 -7 8 7 3.44 0.37
 -6 8 7 2.78 0.38
 -5 8 7 -0.25 0.3
 -4 8 7 1.3 0.31
 -4 8 7 1.57 0.31
 -3 8 7 3.57 0.44
 -3 8 7 2.74 0.39
 -3 8 7 3.02 0.39
 -2 8 7 4.11 0.44
 -2 8 7 4.77 0.47
 -2 8 7 4.37 0.45
 -1 8 7 7.13 0.53
 -1 8 7 6.57 0.54
 0 8 7 14.45 0.76
 1 8 7 1.8 0.31
 2 8 7 11.2 0.59
 3 8 7 1.43 0.21
 -8 9 7 0.23 0.18
 -7 9 7 0.57 0.23
 -6 9 7 3.48 0.4
 -5 9 7 -0.16 0.29
 -4 9 7 0.51 0.29
 -3 9 7 -0.07 0.24
 -3 9 7 0.26 0.28
 -3 9 7 0.11 0.21
 -2 9 7 0.92 0.25
 -2 9 7 1.13 0.3
 -2 9 7 0.83 0.26
 -1 9 7 0.21 0.23
 -1 9 7 0.23 0.23
 0 9 7 2.84 0.37
 1 9 7 0.48 0.22
 2 9 7 0.6 0.21
 -8 10 7 5.39 0.35
 -7 10 7 1.22 0.25
 -6 10 7 4.68 0.43
 -5 10 7 12.41 0.69
 -4 10 7 0.64 0.3
 -3 10 7 4.65 0.44
 -3 10 7 5.79 0.52
 -3 10 7 5.13 0.43
 -2 10 7 3.5 0.36
 -2 10 7 4.29 0.46
 -2 10 7 3.65 0.38
 -1 10 7 2.3 0.35
 -1 10 7 2.04 0.31
 0 10 7 12.98 0.65
 1 10 7 4.48 0.39
 2 10 7 0.21 0.16
 -8 11 7 1.54 0.2
 -7 11 7 3.39 0.32
 -6 11 7 18.28 0.74
 -5 11 7 4.01 0.43
 -4 11 7 7.64 0.57
 -3 11 7 2 0.3
 -3 11 7 2.36 0.3
 -3 11 7 2.84 0.39
 -2 11 7 -0.12 0.23
 -2 11 7 0.28 0.2
 -1 11 7 1.72 0.32
 -1 11 7 1.54 0.27
 0 11 7 0.38 0.22
 0 11 7 0.4 0.19
 1 11 7 17.31 0.64
 -7 12 7 1.93 0.25
 -6 12 7 18.08 0.71
 -5 12 7 6.84 0.51
 -4 12 7 1.08 0.29
 -3 12 7 0.33 0.18
 -3 12 7 0.54 0.26
 -2 12 7 4.64 0.45
 -1 12 7 0.82 0.26
 -1 12 7 0.86 0.21
 0 12 7 0.87 0.23
 0 12 7 0.57 0.19
 1 12 7 0.44 0.16
 -7 13 7 0.42 0.16
 -6 13 7 9.94 0.5
 -5 13 7 1.63 0.29
 -4 13 7 0.19 0.16
 -4 13 7 0.54 0.24
 -3 13 7 0.26 0.23
 -2 13 7 5.48 0.46
 -1 13 7 3.61 0.36
 0 13 7 2.71 0.29
 -6 14 7 0.49 0.18
 -5 14 7 0.28 0.19
 -4 14 7 1.57 0.28
 -3 14 7 0.28 0.22
 -2 14 7 27.83 0.9
 -1 14 7 11.64 0.56
 0 14 7 3.57 0.3
 -6 15 7 0.14 0.14
 -5 15 7 1.58 0.24
 -4 15 7 1.12 0.23
 -3 15 7 6.27 0.44
 -2 15 7 49.67 1.12
 -1 15 7 8.42 0.46
 -5 16 7 0.15 0.15
 -4 16 7 -0.08 0.22
 -3 16 7 2.96 0.3
 -2 16 7 46.64 0.99
 -1 16 7 14.12 0.52
 -3 17 7 8.13 0.4
 -7 0 8 27.54 0.81
 -6 0 8 2.85 0.38
 -5 0 8 22.48 0.9
 -4 0 8 4.93 0.47
 -3 0 8 6.73 0.53
 -3 0 8 6.13 0.48
 -2 0 8 0.16 0.22
 -1 0 8 0.98 0.24
 0 0 8 0.38 0.19
 1 0 8 5.7 0.36
 -7 -1 8 113.11 1.54
 -7 1 8 118.37 1.39
 -7 1 8 115.47 1.64
 -6 -1 8 82.81 1.54
 -6 1 8 83.04 1.6
 -5 -1 8 0.44 0.25
 -5 1 8 0.54 0.26
 -4 -1 8 0.11 0.24
 -4 1 8 0.21 0.24
 -3 -1 8 0.65 0.27
 -3 1 8 0.51 0.27
 -3 -1 8 0.58 0.24
 -3 1 8 0.59 0.25
 -2 -1 8 4.29 0.41
 -2 1 8 4.62 0.42
 -1 -1 8 0.98 0.25
 -1 1 8 1.11 0.25
 0 -1 8 10.08 0.51
 0 1 8 10.02 0.53
 1 -1 8 84.54 1.21
 1 1 8 86.51 1.31
 -7 -2 8 2.38 0.28
 -7 2 8 2.06 0.26
 -7 2 8 1.81 0.3
 -6 -2 8 13.31 0.64
 -6 2 8 12.92 0.67
 -6 2 8 13.57 0.54
 -5 -2 8 0.43 0.24
 -5 2 8 0.43 0.25
 -4 -2 8 1.19 0.31
 -4 2 8 1.09 0.3
 -3 2 8 0.19 0.23
 -3 2 8 0.25 0.23
 -2 -2 8 4.36 0.39
 -2 2 8 4.57 0.42
 -1 -2 8 0.76 0.22
 -1 2 8 0.93 0.25
 0 -2 8 1.15 0.22
 0 2 8 1.3 0.25
 1 2 8 0.69 0.21
 -7 3 8 7.17 0.38
 -7 3 8 7.18 0.45
 -6 -3 8 1.04 0.24
 -6 3 8 0.97 0.27
 -6 3 8 0.81 0.2
 -5 -3 8 0.16 0.2
 -5 3 8 0.09 0.22
 -4 -3 8 0.97 0.29
 -4 3 8 0.62 0.26
 -3 3 8 9.99 0.62
 -3 3 8 10.24 0.59
 -2 -3 8 4.49 0.39
 -2 3 8 4.44 0.42
 -1 -3 8 0.02 0.17
 -1 3 8 0.22 0.22
 0 -3 8 0.72 0.19
 0 3 8 0.71 0.22
 1 3 8 4.92 0.34
 -7 4 8 -0.08 0.17
 -7 4 8 0.19 0.16
 -6 4 8 5.91 0.38
 -6 4 8 5.85 0.47
 -5 4 8 0.39 0.23
 -5 4 8 0.86 0.22
 -4 4 8 0.34 0.23
 -3 4 8 0.48 0.25
 -3 4 8 0.5 0.24
 -2 4 8 0.87 0.26
 -1 -4 8 2.72 0.28
 -1 4 8 2.4 0.32
 0 -4 8 0.22 0.14
 0 4 8 0.16 0.17
 1 4 8 2.27 0.25
 -7 5 8 -0.09 0.17
 -7 5 8 0.1 0.15
 -6 5 8 4.49 0.34
 -6 5 8 4.44 0.41
 -5 5 8 0.1 0.2
 -5 5 8 0.31 0.19
 -4 5 8 0.24 0.22
 -3 5 8 36.54 1.07
 -3 5 8 35.15 1.01
 -2 5 8 17.74 0.73
 -1 5 8 3.38 0.34
 0 5 8 0.05 0.16
 1 5 8 0.46 0.16
 -7 6 8 -0.14 0.16
 -7 6 8 -0.06 0.15
 -6 6 8 -0.05 0.19
 -6 6 8 0.54 0.19
 -5 6 8 1.09 0.26
 -5 6 8 1.31 0.23
 -4 6 8 0.8 0.24
 -4 6 8 0.75 0.2
 -3 6 8 0.31 0.22
 -3 6 8 0.52 0.23
 -2 6 8 0.64 0.22
 -1 6 8 0.19 0.17
 0 6 8 2.26 0.26
 -7 7 8 0.44 0.16
 -7 7 8 0.84 0.18
 -6 7 8 0.58 0.2
 -6 7 8 1 0.2
 -5 7 8 -0.15 0.2
 -5 7 8 0.09 0.17
 -4 7 8 0.51 0.2
 -4 7 8 0.64 0.2
 -3 7 8 9.82 0.52
 -3 7 8 9 0.49
 -2 7 8 0.38 0.19
 -1 7 8 1.9 0.26
 0 7 8 1.19 0.21
 -6 8 8 -0.15 0.17
 -6 8 8 0.33 0.17
 -5 8 8 0.21 0.17
 -5 8 8 0.46 0.18
 -4 8 8 -0.03 0.17
 -4 8 8 0.06 0.16
 -3 8 8 2.95 0.3
 -2 8 8 1.51 0.24
 -1 8 8 1.79 0.24
 0 8 8 0.17 0.14
 -6 9 8 3.83 0.32
 -6 9 8 4.67 0.3
 -5 9 8 7.69 0.45
 -5 9 8 8.14 0.41
 -4 9 8 0.93 0.2
 -4 9 8 0.78 0.2
 -3 9 8 1.14 0.21
 -3 9 8 0.94 0.2
 -2 9 8 0.82 0.19
 -1 9 8 0.05 0.13
 -5 10 8 -0.02 0.13
 -5 10 8 0.27 0.16
 -4 10 8 0.23 0.15
 -4 10 8 0.17 0.15
 -3 10 8 3.8 0.29
 -4 11 8 -0.1 0.15

_iucr_refine_instructions_details
;
TITL C11_a.res in P2(1)/c
    C11.res
    created by SHELXL-2018/3 at 18:21:28 on 30-Dec-2020
REM Old TITL C11 in P2(1)/c
REM SHELXT solution in P2(1)/c: R1 0.142, Rweak 0.060, Alpha 0.042
REM <I/s> 1.208 for 84 systematic absences, Orientation as input
REM Formula found by SHELXT: C17 O2 O
CELL 1.54184 9.4007 22.4279 7.2003 90 108.239 90
ZERR 4 0.0004 0.0009 0.0003 0 0.004 0
LATT 1
SYMM -X,0.5+Y,0.5-Z
SFAC C H N O
UNIT 72 48 16 8

L.S. 10
PLAN  20
SIZE 0.2 0.05 0.05
TEMP 17
CONF
MORE -1
BOND $H
fmap 2
acta
OMIT 9 12 0
OMIT -10 9 5
OMIT -10 11 1
OMIT -10 12 1
OMIT -10 13 2
OMIT -11 8 3
OMIT 8 0 0
OMIT -11 8 2
REM <olex2.extras>
REM <HklSrc "%.\\C11.hkl">
REM </olex2.extras>

WGHT    0.089300    0.079300
FVAR       0.43026
O1    4    0.530194    0.354784    0.358747    11.00000    0.05365    0.05148 =
         0.05262   -0.00041    0.02081   -0.00319
N3    3    0.738074    0.306800    0.533333    11.00000    0.04855    0.05059 =
         0.04611   -0.00073    0.01800   -0.00528
N2    3    0.495121    0.111006    0.345242    11.00000    0.05374    0.04982 =
         0.05071    0.00398    0.01352    0.00044
N1    3    0.245492    0.171326    0.134847    11.00000    0.04929    0.05822 =
         0.04416    0.00115    0.01273   -0.00273
O2    4    0.247148    0.441701   -0.027765    11.00000    0.08022    0.07105 =
         0.07885   -0.00514    0.02276    0.01260
N4    3    0.947077    0.475491    0.720877    11.00000    0.05650    0.06451 =
         0.07525   -0.01076    0.01661   -0.00617
C6    1    0.501732    0.171044    0.346118    11.00000    0.04868    0.04813 =
         0.03775    0.00286    0.01824   -0.00041
C10   1    0.633394    0.202093    0.452035    11.00000    0.04506    0.05309 =
         0.03681    0.00323    0.01731   -0.00102
C4    1    0.366788    0.266727    0.227160    11.00000    0.04601    0.05154 =
         0.03839    0.00261    0.02002    0.00207
C5    1    0.366918    0.203789    0.232453    11.00000    0.04499    0.05194 =
         0.03605    0.00156    0.01664   -0.00101
C12   1    0.502254    0.294912    0.339285    11.00000    0.05135    0.04896 =
         0.04217    0.00074    0.02174   -0.00207
C11   1    0.627948    0.265546    0.444949    11.00000    0.04626    0.05194 =
         0.04009    0.00106    0.01873   -0.00338
C13   1    0.674986    0.358093    0.478603    11.00000    0.05305    0.05634 =
         0.04733   -0.00341    0.02346   -0.00874
C14   1    0.739057    0.417017    0.529909    11.00000    0.05323    0.05317 =
         0.04604   -0.00144    0.02218   -0.00248
C3    1    0.237683    0.296778    0.113815    11.00000    0.05324    0.05440 =
         0.04722    0.00643    0.02245    0.00828
C18   1    0.882397    0.422940    0.661674    11.00000    0.05601    0.05606 =
         0.05676   -0.00145    0.01766   -0.00070
C9    1    0.759177    0.168760    0.555832    11.00000    0.04410    0.06562 =
         0.04451    0.00598    0.01364    0.00079
C2    1    0.116023    0.263191    0.014211    11.00000    0.04740    0.07104 =
         0.04477    0.00678    0.01592    0.00964
C1    1    0.125118    0.201238    0.031026    11.00000    0.04579    0.06978 =
         0.04529    0.00127    0.01178   -0.00290
C8    1    0.750937    0.107744    0.550881    11.00000    0.05416    0.06252 =
         0.05335    0.00974    0.01542    0.00876
C7    1    0.616569    0.080841    0.443964    11.00000    0.06101    0.05196 =
         0.05636    0.00612    0.01527    0.00439
C15   1    0.661509    0.468639    0.453375    11.00000    0.05830    0.05781 =
         0.05770    0.00014    0.01779   -0.00210
C16   1    0.728008    0.523222    0.513850    11.00000    0.07136    0.05175 =
         0.07309    0.00209    0.02151   -0.00088
C17   1    0.868384    0.524305    0.646737    11.00000    0.06805    0.05450 =
         0.08100   -0.00869    0.02188   -0.00927
H8    2    0.846514    0.079131    0.625076    11.00000    0.06199
H2    2    0.021377    0.282284   -0.071687    11.00000    0.05118
H1    2    0.041164    0.176888   -0.033794    11.00000    0.05994
H18   2    0.940129    0.388058    0.718212    11.00000    0.06893
H9    2    0.848911    0.189913    0.629508    11.00000    0.06004
H15   2    0.560083    0.465087    0.359920    11.00000    0.06464
H16   2    0.675346    0.560257    0.460265    11.00000    0.07801
H3    2    0.236744    0.338084    0.109842    11.00000    0.05623
H17   2    0.917895    0.562216    0.695428    11.00000    0.08479
H7    2    0.603755    0.037779    0.435642    11.00000    0.06740
H2A   2    0.287898    0.424376   -0.107155    11.00000    0.11127
H2B   2    0.157455    0.456429   -0.112177    11.00000    0.11195
HKLF 4


REM  C11_a.res in P2(1)/c
REM wR2 = 0.1571, GooF = S = 1.095, Restrained GooF = 1.095 for all data
REM R1 = 0.0459 for 2108 Fo > 4sig(Fo) and 0.0637 for all 2770 data
REM 265 parameters refined using 0 restraints

END  
     
WGHT      0.0892      0.0792 

REM Highest difference peak  0.176,  deepest hole -0.243,  1-sigma level  0.040
Q1    1   0.5635  0.2718  0.3463  11.00000  0.05    0.18
Q2    1   0.8072  0.2931  0.5582  11.00000  0.05    0.17
Q3    1   0.5565  0.1862  0.3405  11.00000  0.05    0.17
Q4    1   0.5659  0.2792  0.4390  11.00000  0.05    0.16
Q5    1   0.4239  0.2810  0.2278  11.00000  0.05    0.15
Q6    1   0.4268  0.1883  0.2414  11.00000  0.05    0.14
Q7    1   0.4275  0.0975  0.2216  11.00000  0.05    0.13
Q8    1   0.3046  0.2772  0.1378  11.00000  0.05    0.13
Q9    1   0.4465  0.1901  0.3622  11.00000  0.05    0.13
Q10   1   0.7877  0.4164  0.5330  11.00000  0.05    0.12
Q11   1   0.6930  0.1905  0.5337  11.00000  0.05    0.12
Q12   1   0.5230  0.2646  0.1689  11.00000  0.05    0.12
Q13   1   0.4009  0.0847  0.2632  11.00000  0.05    0.12
Q14   1   0.7146  0.3168  0.5859  11.00000  0.05    0.12
Q15   1   0.4321  0.2800  0.3114  11.00000  0.05    0.12
Q16   1   0.6397  0.5864  0.5412  11.00000  0.05    0.12
Q17   1   0.6997  0.2863  0.5169  11.00000  0.05    0.12
Q18   1   0.4212  0.2408  0.2016  11.00000  0.05    0.12
Q19   1   0.3084  0.2882  0.2335  11.00000  0.05    0.12
Q20   1   0.4266  0.3782  0.2405  11.00000  0.05    0.12

  REM The information below was added by Olex2.
  REM
  REM R1 = 0.0459 for 2108 Fo > 4sig(Fo) and 0.0637 for all 5552 data
  REM n/a parameters refined using n/a restraints
  REM Highest difference peak 0.18, deepest hole -0.24
  REM Mean Shift 0, Max Shift 0.000.

  REM +++ Tabular Listing of Refinement Information +++
  REM R1_all = 0.0637
  REM R1_gt = 0.0459
  REM wR_ref = 0.1571
  REM GOOF = 1.095
  REM Shift_max = 0.000
  REM Shift_mean = 0
  REM Reflections_all = 5552
  REM Reflections_gt = 2108
  REM Parameters = n/a
  REM Hole = -0.24
  REM Peak = 0.18
  REM Flack = n/a

  
;
_olex2_submission_special_instructions  'No special instructions were received'
_oxdiff_exptl_absorpt_empirical_details
;
Empirical correction (ABSPACK) includes:
- Absorption correction using spherical harmonics
- Frame scaling
;
_oxdiff_exptl_absorpt_empirical_full_max  1.572
_oxdiff_exptl_absorpt_empirical_full_min  0.371
