# Supplementary material for: Precise heteroatom doping determines aqueous solubility and self-assembly behaviors for polycyclic aromatic skeletons
Source: Commun Chem. 2022 Aug 29;5:104. doi: 10.1038/s42004-022-00724-1 (PMC9814590; doi:10.1038/s42004-022-00724-1)
Supplement: Supplementary file 6 — Supplementary data 3 [file 42004_2022_724_MOESM6_ESM.cif]

data_C12
_audit_creation_date               2020-12-30
_audit_creation_method
;
Olex2 1.3
(compiled 2019.09.11 svn.r3662 for OlexSys, GUI svn.r5938)
;
_shelx_SHELXL_version_number       '2018/3'
_audit_contact_author_address      ?
_audit_contact_author_email        ?
_audit_contact_author_name         ''
_audit_contact_author_phone        ?
_publ_contact_author_id_orcid      ?
_publ_section_references
;
Dolomanov, O.V., Bourhis, L.J., Gildea, R.J, Howard, J.A.K. & Puschmann, H.
 (2009), J. Appl. Cryst. 42, 339-341.

Sheldrick, G.M. (2015). Acta Cryst. C71, 3-8.
;
_chemical_name_common              ?
_chemical_name_systematic          ?
_chemical_formula_moiety           'C18 H10 N4 O, C H Cl3'
_chemical_formula_sum              'C19 H11 Cl3 N4 O'
_chemical_formula_weight          417.67
_chemical_melting_point            ?
loop_
  _atom_type_symbol
  _atom_type_description
  _atom_type_scat_dispersion_real
  _atom_type_scat_dispersion_imag
  _atom_type_scat_source
 'C' 'C' 0.0181 0.0091 'International Tables Vol C Tables 4.2.6.8 and 6.1.1.4'
 'H' 'H' 0.0000 0.0000 'International Tables Vol C Tables 4.2.6.8 and 6.1.1.4'
 'Cl' 'Cl' 0.3639 0.7018 'International Tables Vol C Tables 4.2.6.8 and 6.1.1.4'
 'N' 'N' 0.0311 0.0180 'International Tables Vol C Tables 4.2.6.8 and 6.1.1.4'
 'O' 'O' 0.0492 0.0322 'International Tables Vol C Tables 4.2.6.8 and 6.1.1.4'

_shelx_space_group_comment
;
The symmetry employed for this shelxl refinement is uniquely defined
by the following loop, which should always be used as a source of
symmetry information in preference to the above space-group names.
They are only intended as comments.
;
_space_group_crystal_system        'orthorhombic'
_space_group_IT_number             62
_space_group_name_H-M_alt          'P n m a'
_space_group_name_Hall             '-P 2ac 2n'
loop_
  _space_group_symop_operation_xyz
 'x, y, z'
 '-x+1/2, -y, z+1/2'
 '-x, y+1/2, -z'
 'x+1/2, -y+1/2, -z+1/2'
 '-x, -y, -z'
 'x-1/2, y, -z-1/2'
 'x, -y-1/2, z'
 '-x-1/2, y-1/2, z-1/2'

_cell_length_a                     9.8115(3)
_cell_length_b                     6.7761(2)
_cell_length_c                     27.3181(8)
_cell_angle_alpha                  90
_cell_angle_beta                   90
_cell_angle_gamma                  90
_cell_volume                       1816.21(9)
_cell_formula_units_Z              4
_cell_measurement_reflns_used      2187
_cell_measurement_temperature      290
_cell_measurement_theta_max        71.4210
_cell_measurement_theta_min        4.7680
_shelx_estimated_absorpt_T_max     0.452
_shelx_estimated_absorpt_T_min     0.332
_exptl_absorpt_coefficient_mu      4.720
_exptl_absorpt_correction_T_max    1.00000
_exptl_absorpt_correction_T_min    0.70522
_exptl_absorpt_correction_type     multi-scan
_exptl_absorpt_process_details     ?
_exptl_absorpt_special_details     ?
_exptl_crystal_colour              'clear light colourless'
_exptl_crystal_colour_lustre       clear
_exptl_crystal_colour_modifier     light
_exptl_crystal_colour_primary      colourless
_exptl_crystal_density_diffrn      1.527
_exptl_crystal_density_meas        ?
_exptl_crystal_density_method      ?
_exptl_crystal_description         block
_exptl_crystal_F_000               848
_exptl_crystal_size_max            0.3
_exptl_crystal_size_mid            0.2
_exptl_crystal_size_min            0.2
_exptl_transmission_factor_max     ?
_exptl_transmission_factor_min     ?
_diffrn_reflns_av_R_equivalents    0.0131
_diffrn_reflns_av_unetI/netI       0.0148
_diffrn_reflns_Laue_measured_fraction_full  0.997
_diffrn_reflns_Laue_measured_fraction_max  0.975
_diffrn_reflns_limit_h_max         11
_diffrn_reflns_limit_h_min         -11
_diffrn_reflns_limit_k_max         8
_diffrn_reflns_limit_k_min         -5
_diffrn_reflns_limit_l_max         33
_diffrn_reflns_limit_l_min         -32
_diffrn_reflns_number              4405
_diffrn_reflns_point_group_measured_fraction_full  0.997
_diffrn_reflns_point_group_measured_fraction_max  0.975
_diffrn_reflns_theta_full          67.684
_diffrn_reflns_theta_max           72.290
_diffrn_reflns_theta_min           4.789
_diffrn_ambient_temperature        290
_diffrn_detector_area_resol_mean   ?
_diffrn_measured_fraction_theta_full  0.997
_diffrn_measured_fraction_theta_max  0.975
_diffrn_measurement_device_type    'SuperNova, Dual, Cu at home/near, Atlas'
_diffrn_measurement_method         ?
_diffrn_radiation_type             CuK\a
_diffrn_radiation_wavelength       1.54184
_diffrn_source                     ?
_reflns_Friedel_coverage           0.000
_reflns_Friedel_fraction_full      .
_reflns_Friedel_fraction_max       .
_reflns_number_gt                  1645
_reflns_number_total               1912
_reflns_special_details
;
 Reflections were merged by SHELXL according to the crystal
 class for the calculation of statistics and refinement.
 
 _reflns_Friedel_fraction is defined as the number of unique
 Friedel pairs measured divided by the number that would be
 possible theoretically, ignoring centric projections and
 systematic absences.
;
_reflns_threshold_expression       'I > 2\s(I)'
_computing_cell_refinement         ?
_computing_data_collection         ?
_computing_data_reduction          ?
_computing_molecular_graphics      'Olex2 1.3 (Dolomanov et al., 2009)'
_computing_publication_material    'Olex2 1.3 (Dolomanov et al., 2009)'
_computing_structure_refinement    'ShelXL 2018/3 (Sheldrick, 2015)'
_computing_structure_solution      'SHELXT 2018/2 (Sheldrick, 2018)'
_refine_diff_density_max           0.432
_refine_diff_density_min           -0.579
_refine_diff_density_rms           0.053
_refine_ls_extinction_coef         .
_refine_ls_extinction_method       none
_refine_ls_goodness_of_fit_ref     1.055
_refine_ls_hydrogen_treatment      constr
_refine_ls_matrix_type             full
_refine_ls_number_parameters       160
_refine_ls_number_reflns           1912
_refine_ls_number_restraints       0
_refine_ls_R_factor_all            0.0565
_refine_ls_R_factor_gt             0.0508
_refine_ls_restrained_S_all        1.055
_refine_ls_shift/su_max            0.000
_refine_ls_shift/su_mean           0.000
_refine_ls_structure_factor_coef   Fsqd
_refine_ls_weighting_details      
 'w=1/[\s^2^(Fo^2^)+(0.0720P)^2^+0.9049P] where P=(Fo^2^+2Fc^2^)/3'
_refine_ls_weighting_scheme        calc
_refine_ls_wR_factor_gt            0.1378
_refine_ls_wR_factor_ref           0.1445
_refine_special_details            ?
_olex2_refinement_description
;
1. Fixed Uiso
 At 1.2 times of:
  All C(H) groups
2.a Ternary CH refined with riding coordinates:
 C19(H19)
2.b Aromatic/amide H refined with riding coordinates:
 C7(H7), C9(H9), C8(H8), C15(H15), C3(H3), C2(H2), C1(H1), C16(H16), C18(H18),
 C17(H17)
;
_atom_sites_solution_hydrogens     geom
_atom_sites_solution_primary       dual
_atom_sites_solution_secondary     ?
loop_
  _atom_site_label
  _atom_site_type_symbol
  _atom_site_fract_x
  _atom_site_fract_y
  _atom_site_fract_z
  _atom_site_U_iso_or_equiv
  _atom_site_adp_type
  _atom_site_occupancy
  _atom_site_site_symmetry_order
  _atom_site_calc_flag
  _atom_site_refinement_flags_posn
  _atom_site_refinement_flags_adp
  _atom_site_refinement_flags_occupancy
  _atom_site_disorder_assembly
  _atom_site_disorder_group
 Cl2 Cl -0.13069(9) 0.53804(14) 0.33020(4) 0.1028(4) Uani 1 1 d . . . . .
 Cl1 Cl 0.05854(14) 0.750000 0.26817(4) 0.1109(5) Uani 1 2 d S T P . .
 O1 O 0.5175(2) 0.750000 0.53318(8) 0.0540(5) Uani 1 2 d S T P . .
 N3 N 0.3306(3) 0.750000 0.57999(8) 0.0477(6) Uani 1 2 d S T P . .
 N2 N 0.2592(3) 0.750000 0.37963(8) 0.0472(6) Uani 1 2 d S T P . .
 N1 N 0.0305(2) 0.750000 0.43526(10) 0.0549(6) Uani 1 2 d S T P . .
 C6 C 0.2745(3) 0.750000 0.42887(10) 0.0415(6) Uani 1 2 d S T P . .
 N4 N 0.6867(3) 0.750000 0.61320(11) 0.0668(8) Uani 1 2 d S T P . .
 C10 C 0.4044(3) 0.750000 0.45106(10) 0.0428(6) Uani 1 2 d S T P . .
 C12 C 0.2923(3) 0.750000 0.53122(10) 0.0466(6) Uani 1 2 d S T P . .
 C5 C 0.1513(3) 0.750000 0.45886(10) 0.0443(6) Uani 1 2 d S T P . .
 C4 C 0.1590(3) 0.750000 0.51057(10) 0.0464(6) Uani 1 2 d S T P . .
 C11 C 0.4058(3) 0.750000 0.50300(10) 0.0460(6) Uani 1 2 d S T P . .
 C14 C 0.5518(3) 0.750000 0.62170(11) 0.0517(7) Uani 1 2 d S T P . .
 C7 C 0.3705(3) 0.750000 0.35250(11) 0.0535(7) Uani 1 2 d S T P . .
 H7 H 0.360331 0.750000 0.318659 0.064 Uiso 1 2 calc R U P . .
 C13 C 0.4638(4) 0.750000 0.57864(11) 0.0527(7) Uani 1 2 d S T P . .
 C9 C 0.5198(3) 0.750000 0.42104(12) 0.0526(7) Uani 1 2 d S T P . .
 H9 H 0.606738 0.750000 0.434574 0.063 Uiso 1 2 calc R U P . .
 C8 C 0.5023(3) 0.750000 0.37142(12) 0.0565(8) Uani 1 2 d S T P . .
 H8 H 0.577288 0.750000 0.350598 0.068 Uiso 1 2 calc R U P . .
 C15 C 0.4941(4) 0.750000 0.66755(11) 0.0624(9) Uani 1 2 d S T P . .
 H15 H 0.399933 0.750000 0.671586 0.075 Uiso 1 2 calc R U P . .
 C3 C 0.0379(3) 0.750000 0.53753(12) 0.0581(8) Uani 1 2 d S T P . .
 H3 H 0.039879 0.750000 0.571565 0.070 Uiso 1 2 calc R U P . .
 C2 C -0.0837(4) 0.750000 0.51300(14) 0.0658(9) Uani 1 2 d S T P . .
 H2 H -0.165973 0.750000 0.529876 0.079 Uiso 1 2 calc R U P . .
 C1 C -0.0807(3) 0.750000 0.46233(14) 0.0656(9) Uani 1 2 d S T P . .
 H1 H -0.163932 0.750000 0.446071 0.079 Uiso 1 2 calc R U P . .
 C19 C -0.0291(4) 0.750000 0.32386(12) 0.0654(9) Uani 1 2 d S T P . .
 H19 H 0.038324 0.750003 0.350327 0.078 Uiso 1 2 calc R U P . .
 C16 C 0.5800(5) 0.750000 0.70716(13) 0.0802(12) Uani 1 2 d S T P . .
 H16 H 0.544924 0.750000 0.738784 0.096 Uiso 1 2 calc R U P . .
 C18 C 0.7661(5) 0.750000 0.65269(17) 0.0842(12) Uani 1 2 d S T P . .
 H18 H 0.859952 0.750000 0.648001 0.101 Uiso 1 2 calc R U P . .
 C17 C 0.7184(5) 0.750000 0.69966(16) 0.0879(13) Uani 1 2 d S T P . .
 H17 H 0.778449 0.750000 0.726007 0.105 Uiso 1 2 calc R U P . .

loop_
  _atom_site_aniso_label
  _atom_site_aniso_U_11
  _atom_site_aniso_U_22
  _atom_site_aniso_U_33
  _atom_site_aniso_U_23
  _atom_site_aniso_U_13
  _atom_site_aniso_U_12
 Cl2 0.0952(6) 0.0886(6) 0.1245(8) -0.0104(5) -0.0043(5) -0.0178(5)
 Cl1 0.0966(8) 0.1830(15) 0.0530(5) 0.000 0.0001(5) 0.000
 O1 0.0560(12) 0.0575(12) 0.0485(11) 0.000 -0.0056(9) 0.000
 N3 0.0539(14) 0.0502(13) 0.0392(11) 0.000 -0.0032(10) 0.000
 N2 0.0462(13) 0.0554(13) 0.0401(12) 0.000 -0.0001(10) 0.000
 N1 0.0398(13) 0.0722(17) 0.0528(14) 0.000 0.0006(11) 0.000
 C6 0.0423(14) 0.0419(13) 0.0402(13) 0.000 0.0008(11) 0.000
 N4 0.0633(18) 0.0745(19) 0.0625(17) 0.000 -0.0049(14) 0.000
 C10 0.0436(14) 0.0416(13) 0.0433(14) 0.000 0.0014(11) 0.000
 C12 0.0532(16) 0.0462(14) 0.0404(13) 0.000 -0.0001(12) 0.000
 C5 0.0416(14) 0.0474(14) 0.0437(14) 0.000 0.0017(11) 0.000
 C4 0.0471(16) 0.0474(15) 0.0448(14) 0.000 0.0042(12) 0.000
 C11 0.0491(16) 0.0450(14) 0.0441(14) 0.000 -0.0060(12) 0.000
 C14 0.0608(18) 0.0485(16) 0.0457(15) 0.000 -0.0061(13) 0.000
 C7 0.0559(17) 0.0641(18) 0.0404(14) 0.000 0.0065(12) 0.000
 C13 0.068(2) 0.0453(15) 0.0449(15) 0.000 -0.0061(14) 0.000
 C9 0.0386(14) 0.0626(18) 0.0565(17) 0.000 0.0014(12) 0.000
 C8 0.0491(16) 0.068(2) 0.0521(16) 0.000 0.0130(14) 0.000
 C15 0.070(2) 0.070(2) 0.0469(16) 0.000 -0.0007(15) 0.000
 C3 0.0573(18) 0.0654(19) 0.0517(16) 0.000 0.0155(14) 0.000
 C2 0.0485(18) 0.077(2) 0.072(2) 0.000 0.0179(16) 0.000
 C1 0.0405(16) 0.087(2) 0.070(2) 0.000 0.0031(14) 0.000
 C19 0.0569(19) 0.086(2) 0.0536(18) 0.000 -0.0094(15) 0.000
 C16 0.109(3) 0.090(3) 0.0411(17) 0.000 -0.0066(19) 0.000
 C18 0.065(2) 0.099(3) 0.088(3) 0.000 -0.017(2) 0.000
 C17 0.098(3) 0.093(3) 0.072(3) 0.000 -0.039(2) 0.000

_geom_special_details
;
 All esds (except the esd in the dihedral angle between two l.s. planes)
 are estimated using the full covariance matrix.  The cell esds are taken
 into account individually in the estimation of esds in distances, angles
 and torsion angles; correlations between esds in cell parameters are only
 used when they are defined by crystal symmetry.  An approximate (isotropic)
 treatment of cell esds is used for estimating esds involving l.s. planes.
;
loop_
  _geom_bond_atom_site_label_1
  _geom_bond_atom_site_label_2
  _geom_bond_distance
  _geom_bond_site_symmetry_2
  _geom_bond_publ_flag
 Cl2 C19 1.757(2) . ?
 Cl1 C19 1.747(4) . ?
 O1 C11 1.371(4) . ?
 O1 C13 1.349(4) . ?
 N3 C12 1.384(4) . ?
 N3 C13 1.306(4) . ?
 N2 C6 1.354(3) . ?
 N2 C7 1.320(4) . ?
 N1 C5 1.349(4) . ?
 N1 C1 1.318(4) . ?
 C6 C10 1.412(4) . ?
 C6 C5 1.460(4) . ?
 N4 C14 1.343(5) . ?
 N4 C18 1.331(5) . ?
 C10 C11 1.419(4) . ?
 C10 C9 1.397(4) . ?
 C12 C4 1.424(4) . ?
 C12 C11 1.355(4) . ?
 C5 C4 1.415(4) . ?
 C4 C3 1.398(4) . ?
 C14 C13 1.460(4) . ?
 C14 C15 1.375(4) . ?
 C7 H7 0.9300 . ?
 C7 C8 1.392(5) . ?
 C9 H9 0.9300 . ?
 C9 C8 1.366(5) . ?
 C8 H8 0.9300 . ?
 C15 H15 0.9300 . ?
 C15 C16 1.372(5) . ?
 C3 H3 0.9300 . ?
 C3 C2 1.368(5) . ?
 C2 H2 0.9300 . ?
 C2 C1 1.384(5) . ?
 C1 H1 0.9300 . ?
 C19 H19 0.9800 . ?
 C16 H16 0.9300 . ?
 C16 C17 1.373(7) . ?
 C18 H18 0.9300 . ?
 C18 C17 1.366(7) . ?
 C17 H17 0.9300 . ?

loop_
  _geom_angle_atom_site_label_1
  _geom_angle_atom_site_label_2
  _geom_angle_atom_site_label_3
  _geom_angle
  _geom_angle_site_symmetry_1
  _geom_angle_site_symmetry_3
  _geom_angle_publ_flag
 C13 O1 C11 104.0(2) . . ?
 C13 N3 C12 104.2(3) . . ?
 C7 N2 C6 117.8(3) . . ?
 C1 N1 C5 117.3(3) . . ?
 N2 C6 C10 121.8(2) . . ?
 N2 C6 C5 117.8(2) . . ?
 C10 C6 C5 120.5(2) . . ?
 C18 N4 C14 115.9(3) . . ?
 C6 C10 C11 115.9(3) . . ?
 C9 C10 C6 118.7(3) . . ?
 C9 C10 C11 125.4(3) . . ?
 N3 C12 C4 129.1(3) . . ?
 C11 C12 N3 108.9(3) . . ?
 C11 C12 C4 122.0(3) . . ?
 N1 C5 C6 117.3(2) . . ?
 N1 C5 C4 121.6(3) . . ?
 C4 C5 C6 121.1(3) . . ?
 C5 C4 C12 116.4(3) . . ?
 C3 C4 C12 124.9(3) . . ?
 C3 C4 C5 118.7(3) . . ?
 O1 C11 C10 127.5(3) . . ?
 C12 C11 O1 108.4(2) . . ?
 C12 C11 C10 124.2(3) . . ?
 N4 C14 C13 116.3(3) . . ?
 N4 C14 C15 124.3(3) . . ?
 C15 C14 C13 119.4(3) . . ?
 N2 C7 H7 118.0 . . ?
 N2 C7 C8 124.1(3) . . ?
 C8 C7 H7 118.0 . . ?
 O1 C13 C14 120.7(3) . . ?
 N3 C13 O1 114.6(3) . . ?
 N3 C13 C14 124.7(3) . . ?
 C10 C9 H9 120.6 . . ?
 C8 C9 C10 118.7(3) . . ?
 C8 C9 H9 120.6 . . ?
 C7 C8 H8 120.5 . . ?
 C9 C8 C7 119.0(3) . . ?
 C9 C8 H8 120.5 . . ?
 C14 C15 H15 121.1 . . ?
 C16 C15 C14 117.7(4) . . ?
 C16 C15 H15 121.1 . . ?
 C4 C3 H3 120.6 . . ?
 C2 C3 C4 118.9(3) . . ?
 C2 C3 H3 120.6 . . ?
 C3 C2 H2 120.9 . . ?
 C3 C2 C1 118.1(3) . . ?
 C1 C2 H2 120.9 . . ?
 N1 C1 C2 125.4(3) . . ?
 N1 C1 H1 117.3 . . ?
 C2 C1 H1 117.3 . . ?
 Cl2 C19 Cl2 109.7(2) 7_575 . ?
 Cl2 C19 H19 108.1 . . ?
 Cl2 C19 H19 108.1 7_575 . ?
 Cl1 C19 Cl2 111.41(13) . . ?
 Cl1 C19 Cl2 111.41(13) . 7_575 ?
 Cl1 C19 H19 108.1 . . ?
 C15 C16 H16 120.3 . . ?
 C15 C16 C17 119.4(4) . . ?
 C17 C16 H16 120.3 . . ?
 N4 C18 H18 117.9 . . ?
 N4 C18 C17 124.1(4) . . ?
 C17 C18 H18 117.9 . . ?
 C16 C17 H17 120.7 . . ?
 C18 C17 C16 118.6(4) . . ?
 C18 C17 H17 120.7 . . ?

loop_
  _geom_torsion_atom_site_label_1
  _geom_torsion_atom_site_label_2
  _geom_torsion_atom_site_label_3
  _geom_torsion_atom_site_label_4
  _geom_torsion
  _geom_torsion_site_symmetry_1
  _geom_torsion_site_symmetry_2
  _geom_torsion_site_symmetry_3
  _geom_torsion_site_symmetry_4
  _geom_torsion_publ_flag
 N3 C12 C4 C5 180.000(1) . . . . ?
 N3 C12 C4 C3 0.000(2) . . . . ?
 N3 C12 C11 O1 0.000(1) . . . . ?
 N3 C12 C11 C10 180.000(1) . . . . ?
 N2 C6 C10 C11 180.000(1) . . . . ?
 N2 C6 C10 C9 0.000(1) . . . . ?
 N2 C6 C5 N1 0.000(1) . . . . ?
 N2 C6 C5 C4 180.000(1) . . . . ?
 N2 C7 C8 C9 0.000(1) . . . . ?
 N1 C5 C4 C12 180.000(1) . . . . ?
 N1 C5 C4 C3 0.000(1) . . . . ?
 C6 N2 C7 C8 0.000(1) . . . . ?
 C6 C10 C11 O1 180.000(1) . . . . ?
 C6 C10 C11 C12 0.000(1) . . . . ?
 C6 C10 C9 C8 0.000(1) . . . . ?
 C6 C5 C4 C12 0.000(1) . . . . ?
 C6 C5 C4 C3 180.000(1) . . . . ?
 N4 C14 C13 O1 0.000(1) . . . . ?
 N4 C14 C13 N3 180.000(1) . . . . ?
 N4 C14 C15 C16 0.000(2) . . . . ?
 N4 C18 C17 C16 0.000(3) . . . . ?
 C10 C6 C5 N1 180.000(1) . . . . ?
 C10 C6 C5 C4 0.000(1) . . . . ?
 C10 C9 C8 C7 0.000(1) . . . . ?
 C12 N3 C13 O1 0.000(1) . . . . ?
 C12 N3 C13 C14 180.000(1) . . . . ?
 C12 C4 C3 C2 180.000(1) . . . . ?
 C5 N1 C1 C2 0.000(1) . . . . ?
 C5 C6 C10 C11 0.000(1) . . . . ?
 C5 C6 C10 C9 180.000(1) . . . . ?
 C5 C4 C3 C2 0.000(1) . . . . ?
 C4 C12 C11 O1 180.000(1) . . . . ?
 C4 C12 C11 C10 0.000(1) . . . . ?
 C4 C3 C2 C1 0.000(2) . . . . ?
 C11 O1 C13 N3 0.000(1) . . . . ?
 C11 O1 C13 C14 180.000(1) . . . . ?
 C11 C10 C9 C8 180.000(1) . . . . ?
 C11 C12 C4 C5 0.000(1) . . . . ?
 C11 C12 C4 C3 180.000(1) . . . . ?
 C14 N4 C18 C17 0.000(2) . . . . ?
 C14 C15 C16 C17 0.000(2) . . . . ?
 C7 N2 C6 C10 0.000(1) . . . . ?
 C7 N2 C6 C5 180.000(1) . . . . ?
 C13 O1 C11 C10 180.000(1) . . . . ?
 C13 O1 C11 C12 0.000(1) . . . . ?
 C13 N3 C12 C4 180.000(1) . . . . ?
 C13 N3 C12 C11 0.000(1) . . . . ?
 C13 C14 C15 C16 180.000(2) . . . . ?
 C9 C10 C11 O1 0.000(1) . . . . ?
 C9 C10 C11 C12 180.000(1) . . . . ?
 C15 C14 C13 O1 180.000(1) . . . . ?
 C15 C14 C13 N3 0.000(2) . . . . ?
 C15 C16 C17 C18 0.000(3) . . . . ?
 C3 C2 C1 N1 0.000(1) . . . . ?
 C1 N1 C5 C6 180.000(1) . . . . ?
 C1 N1 C5 C4 0.000(1) . . . . ?
 C18 N4 C14 C13 180.000(1) . . . . ?
 C18 N4 C14 C15 0.000(2) . . . . ?

loop_
  _refln_index_h
  _refln_index_k
  _refln_index_l
  _refln_F_squared_meas
  _refln_F_squared_sigma
 0 0 3 1.15 0.2
 0 0 4 61.75 1.52
 0 0 5 0.13 0.19
 0 0 6 2123.36 11.06
 0 0 7 0.83 0.3
 0 0 8 919.41 8.61
 0 0 9 0.04 0.3
 0 0 10 1085.29 10.65
 0 0 11 1.03 0.45
 0 0 12 286.32 6.12
 0 0 13 -0.03 0.4
 0 0 14 164.58 5.18
 0 0 15 0.13 0.49
 0 0 16 12.63 1.66
 0 0 17 0.08 0.48
 0 0 18 148.15 5.91
 0 0 19 1.15 0.34
 0 0 20 726.02 6.38
 0 0 21 0.78 0.35
 0 0 22 0.02 0.24
 0 0 23 -0.15 0.31
 0 0 24 166.29 3.36
 0 0 25 0.17 0.29
 0 0 26 217 3.85
 0 0 27 0.24 0.26
 0 0 28 0.44 0.28
 0 0 29 0.43 0.3
 0 0 30 36.19 1.4
 0 0 31 0.12 0.22
 0 0 32 40.06 1.28
 0 0 33 0.02 0.14
 -1 0 0 0.19 0.05
 1 0 1 91.63 1.22
 1 0 2 196.22 2.01
 1 0 3 98.16 1.65
 1 0 4 147.12 2.32
 1 0 5 4030.51 13.54
 1 0 6 274.32 3.94
 -1 0 6 265.86 4.21
 -1 0 7 16.81 1.16
 1 0 7 16.71 1.07
 1 0 8 1131.17 9.34
 -1 0 8 1111.52 9.91
 1 0 9 540.84 6.92
 -1 0 9 533.13 7.32
 -1 0 10 2130.67 15.63
 1 0 10 2156.95 14.72
 -1 0 11 7.38 1.06
 1 0 11 5.84 0.86
 1 0 12 416.83 7.35
 -1 0 12 423.03 7.73
 1 0 13 181.51 5.12
 1 0 14 782.96 11.14
 1 0 15 1179.94 14.28
 1 0 16 1.59 0.67
 1 0 17 630.24 11.52
 1 0 18 7.87 1.36
 1 0 19 9.13 1.55
 1 0 19 8.78 0.69
 1 0 20 0.96 0.31
 -1 0 20 1.34 0.34
 1 0 20 0.38 0.53
 1 0 21 57.21 4.08
 -1 0 21 57.21 1.87
 1 0 21 52.92 1.8
 -1 0 22 130.3 2.87
 1 0 22 127.06 2.84
 -1 0 23 17.88 1.11
 1 0 23 18.3 1.11
 -1 0 24 58.89 2
 1 0 24 57.33 1.97
 -1 0 25 59.13 2.02
 1 0 25 57.67 2
 1 0 26 0.47 0.28
 -1 0 26 1.13 0.35
 -1 0 27 4.8 0.62
 1 0 27 4.56 0.59
 1 0 28 9.76 0.82
 -1 0 28 9.52 0.81
 1 0 29 1.45 0.36
 -1 0 29 0.87 0.29
 1 0 30 0.93 0.28
 -1 0 30 1.83 0.37
 1 0 31 5.91 0.54
 -1 0 31 6.14 0.57
 1 0 32 2.6 0.34
 -1 0 32 2.87 0.38
 1 0 33 7.34 0.47
 -1 0 33 7.96 0.53
 2 0 2 9.62 0.58
 2 0 3 46.4 1.32
 2 0 4 877.75 6.18
 2 0 5 4042.72 14.22
 2 0 6 104.17 2.5
 2 0 7 2847.19 14.09
 2 0 8 48.31 1.99
 2 0 9 9.04 0.94
 2 0 10 408.12 6.5
 2 0 11 4.46 0.73
 2 0 12 22.62 1.73
 2 0 13 99.14 3.76
 2 0 14 7.23 1.11
 2 0 15 410.84 8.54
 2 0 16 10.69 1.45
 2 0 17 164.17 5.88
 2 0 18 6.78 1.33
 2 0 19 22.07 2.38
 2 0 19 22.84 1.11
 2 0 20 128.67 5.9
 2 0 20 130.26 2.74
 2 0 21 50.83 3.82
 -2 0 21 51 1.78
 2 0 21 48.19 1.71
 2 0 22 108.37 5.73
 -2 0 22 104.91 2.6
 2 0 22 102.21 2.55
 -2 0 23 47.68 1.79
 2 0 23 47.76 1.78
 -2 0 24 5.05 0.61
 2 0 24 4.98 0.6
 2 0 25 80.21 2.32
 -2 0 25 80.03 2.33
 2 0 26 0.4 0.29
 -2 0 26 1.17 0.35
 -2 0 27 30.76 1.43
 2 0 27 31.4 1.4
 2 0 28 2.3 0.43
 -2 0 28 1.96 0.42
 2 0 29 5.1 0.56
 -2 0 29 4.92 0.55
 -2 0 30 34.72 1.34
 2 0 30 33.99 1.27
 2 0 31 1.81 0.3
 -2 0 31 1.91 0.34
 -2 0 32 4.53 0.45
 2 0 32 3.9 0.36
 -2 0 33 0.25 0.15
 -3 0 0 0.23 0.1
 -3 0 1 291.97 2.5
 -3 0 -1 294.34 2.85
 3 0 2 1377.57 8.26
 3 0 3 419.11 4.68
 3 0 4 311.24 4.22
 3 0 5 491.26 5.53
 3 0 6 352.79 4.96
 3 0 7 1118.93 9.28
 3 0 8 402.4 5.98
 3 0 9 565.63 7.55
 3 0 10 1992.13 15.01
 3 0 11 178.25 4.74
 3 0 12 336.33 6.82
 3 0 13 6.73 1.04
 3 0 14 1.95 0.64
 3 0 15 108.52 4.46
 3 0 16 1.56 0.67
 3 0 17 1.22 0.68
 3 0 18 2.54 1.01
 3 0 18 1.44 0.35
 3 0 19 3.72 0.47
 3 0 19 2.84 0.93
 3 0 20 62.22 1.91
 3 0 20 65.35 4.22
 3 0 21 45.2 1.66
 3 0 21 43.8 3.55
 3 0 22 153.2 3.08
 -3 0 22 157.39 3.17
 3 0 23 137.4 2.96
 -3 0 23 135.7 2.96
 3 0 24 2.69 0.47
 -3 0 24 1.21 0.39
 3 0 25 9.82 0.81
 -3 0 25 10.42 0.84
 -3 0 26 0.91 0.33
 3 0 26 1.33 0.34
 3 0 27 24.49 1.17
 -3 0 27 23.18 1.2
 -3 0 28 2.83 0.43
 3 0 28 2.98 0.41
 -3 0 -29 0.34 0.24
 3 0 29 0 0.17
 -3 0 29 -0.15 0.25
 -3 0 -30 8.62 0.64
 -3 0 30 8.92 0.66
 -3 0 31 0.78 0.25
 -3 0 -31 0.53 0.19
 -3 0 32 5.23 0.43
 -4 0 0 9.93 0.54
 4 0 1 325.5 4.64
 -4 0 -1 319.53 3.29
 4 0 2 118.84 2.84
 -4 0 -2 121.57 2.21
 -4 0 -3 293.75 3.71
 4 0 3 294.56 4.54
 4 0 4 143.18 3.26
 4 0 5 7.14 0.78
 4 0 6 1631.83 11.84
 4 0 7 762.45 8.43
 4 0 8 47.82 2.23
 4 0 9 91.19 3.22
 4 0 10 1.27 0.45
 4 0 11 164.53 4.8
 4 0 12 389.2 7.72
 4 0 13 14.51 1.59
 4 0 14 11.38 1.48
 4 0 15 67.89 3.65
 4 0 16 16.92 1.97
 4 0 17 74.09 4.15
 4 0 18 175.19 6.6
 4 0 19 332.83 9.31
 4 0 20 154.58 6.51
 -4 0 22 50.5 1.78
 -4 0 23 90.19 2.37
 -4 0 24 5.67 0.63
 -4 0 25 25.94 1.26
 -4 0 -26 13.79 0.99
 -4 0 26 13.67 0.91
 -4 0 27 29.1 1.27
 -4 0 -27 26.87 1.3
 -4 0 -28 -0.03 0.23
 -4 0 28 0 0.22
 -4 0 -29 6.76 0.58
 -4 0 29 7.51 0.59
 -4 0 30 12.79 0.71
 -4 0 -30 10.26 0.64
 -4 0 31 12.38 0.62
 -4 0 -31 7.78 0.48
 5 0 0 0.37 0.3
 5 0 1 636.76 7.47
 5 0 2 819.34 8.64
 5 0 3 217.03 4.46
 5 0 4 430.95 6.4
 5 0 5 3.76 0.66
 -5 0 -5 6.54 0.67
 -5 0 -6 23.62 1.35
 5 0 6 20.24 1.48
 5 0 7 3.44 0.63
 5 0 8 24.42 1.74
 5 0 9 8.63 1.1
 5 0 10 1.22 0.52
 5 0 11 22.09 1.92
 5 0 12 56.64 3.14
 -5 0 -13 12.86 0.91
 5 0 13 10.49 1.42
 -5 0 -14 131.35 2.93
 5 0 14 123.94 4.96
 5 0 15 193.97 6.43
 -5 0 -15 207.57 3.78
 -5 0 -16 26.21 1.39
 5 0 16 23.35 2.3
 -5 0 -17 0.32 0.32
 5 0 17 -0.27 0.55
 5 0 18 315.63 9.07
 -5 0 -18 328.08 5
 -5 0 -19 149.15 3.42
 -5 0 -20 70.87 2.38
 -5 0 21 139.12 2.86
 -5 0 -21 139.78 3.32
 -5 0 -22 10.16 0.92
 -5 0 22 8.16 0.72
 -5 0 -23 4.7 0.64
 -5 0 23 4.12 0.51
 -5 0 24 4.69 0.55
 -5 0 -24 5.52 0.67
 -5 0 25 34.69 1.36
 -5 0 -25 33.88 1.51
 -5 0 26 14.44 0.86
 -5 0 -26 16.65 1.02
 -5 0 27 0.31 0.18
 -5 0 -27 0.26 0.21
 -5 0 28 2.44 0.33
 -5 0 -28 2.45 0.37
 -5 0 29 4.8 0.41
 -5 0 -29 3.04 0.37
 6 0 0 18.22 1.47
 6 0 -1 443.48 7.07
 6 0 1 441.38 7.1
 6 0 2 44.3 2.28
 6 0 3 33.98 2
 6 0 4 172.14 4.57
 6 0 5 41.37 2.29
 6 0 6 3.98 0.75
 6 0 7 82.94 3.4
 6 0 8 101.88 3.91
 -6 0 -9 6.07 0.62
 -6 0 9 4.65 0.56
 -6 0 -10 4.61 0.56
 6 0 10 3.51 0.86
 -6 0 -11 565.81 5.99
 6 0 11 544.55 10.01
 -6 0 -12 45.77 1.76
 6 0 12 41.63 2.86
 6 0 13 73.3 3.88
 -6 0 -13 77.39 2.33
 -6 0 -14 12.36 0.98
 -6 0 -15 76.46 2.39
 -6 0 -16 15.6 1.12
 -6 0 -17 12.08 1
 -6 0 -18 32.34 1.6
 -6 0 -19 27.6 1.47
 -6 0 20 27.78 1.21
 -6 0 -20 27.87 1.47
 -6 0 -21 1.74 0.44
 -6 0 21 1.71 0.35
 -6 0 -22 1.61 0.43
 -6 0 22 2.08 0.34
 -6 0 -23 11.41 0.89
 -6 0 23 13.09 0.81
 -6 0 -24 5.15 0.59
 -6 0 24 5.88 0.54
 -6 0 25 2.05 0.33
 -6 0 -25 2.38 0.4
 -6 0 -26 3.45 0.45
 -6 0 26 2.8 0.35
 -6 0 -27 1.65 0.31
 -6 0 -28 5.65 0.45
 -7 0 0 0.06 0.2
 -7 0 1 45.29 1.64
 -7 0 -1 46.75 1.65
 -7 0 -2 12.66 0.88
 -7 0 2 12.32 0.86
 -7 0 -3 33.09 1.41
 -7 0 3 33.23 1.41
 -7 0 4 66.6 2
 -7 0 -4 62.66 1.95
 -7 0 5 30.19 1.37
 -7 0 -5 31.18 1.4
 -7 0 -6 2.6 0.44
 -7 0 6 2.5 0.44
 -7 0 7 6.41 0.66
 -7 0 -7 5.51 0.63
 -7 0 8 3.08 0.51
 -7 0 -8 3.27 0.51
 -7 0 -9 65.98 2.11
 -7 0 -10 31.3 1.48
 -7 0 -11 110.61 2.81
 -7 0 -12 0.57 0.36
 -7 0 -13 49.48 1.93
 -7 0 -14 0.27 0.3
 -7 0 -15 9.93 0.9
 -7 0 -16 84.07 2.53
 -7 0 -17 15.69 1.12
 -7 0 -18 0.69 0.33
 -7 0 -19 44.07 1.79
 -7 0 -20 3.37 0.53
 -7 0 -21 19.88 1.16
 -7 0 -22 1.69 0.4
 -7 0 -23 3.24 0.46
 -7 0 -24 0.35 0.24
 -7 0 -25 1.64 0.32
 -7 0 -26 4.46 0.41
 -8 0 0 66.58 2.13
 -8 0 -1 3.36 0.53
 -8 0 1 2.4 0.45
 -8 0 -2 10.87 0.9
 -8 0 2 9.37 0.84
 -8 0 3 78.38 2.35
 -8 0 -3 77.89 2.32
 -8 0 4 187.46 3.6
 -8 0 -4 184.27 3.58
 -8 0 5 147.29 3.22
 -8 0 -5 138.43 3.12
 -8 0 6 235.29 4.08
 -8 0 -6 228.73 4.03
 -8 0 -7 43.96 1.8
 -8 0 7 41.7 1.74
 -8 0 -8 58.03 2.07
 -8 0 -9 124.94 3.06
 -8 0 -10 32.33 1.58
 -8 0 -11 35.02 1.63
 -8 0 -12 40.12 1.75
 -8 0 -13 86.72 2.56
 -8 0 -14 1.96 0.47
 -8 0 -15 3.18 0.52
 -8 0 -16 0.27 0.28
 -8 0 -17 3.01 0.51
 -8 0 -18 1.95 0.39
 -8 0 -19 1.27 0.36
 -8 0 -20 0.16 0.21
 -8 0 -21 2.23 0.4
 -8 0 -22 1.18 0.29
 -8 0 -23 10.87 0.68
 -8 0 -24 6.77 0.48
 -9 0 0 0.43 0.33
 -9 0 -1 81.5 2.46
 -9 0 1 83.84 2.48
 -9 0 -2 14.25 1.06
 -9 0 2 15.02 1.08
 -9 0 -3 38.65 1.7
 -9 0 3 37.09 1.65
 -9 0 4 64.01 2.17
 -9 0 -4 64.5 2.18
 -9 0 -5 22.57 1.31
 -9 0 5 19.29 1.21
 -9 0 6 0.21 0.32
 -9 0 -6 0.19 0.32
 -9 0 -7 3.61 0.59
 -9 0 -8 5.36 0.66
 -9 0 -9 2.21 0.48
 -9 0 -10 41.53 1.76
 -9 0 -11 47.51 1.85
 -9 0 -12 5.85 0.69
 -9 0 -13 0.51 0.33
 -9 0 -14 23.04 1.24
 -9 0 -15 0.7 0.29
 -9 0 -16 2.43 0.43
 -9 0 -17 1.06 0.33
 -9 0 -18 7.85 0.67
 -9 0 -19 3.37 0.43
 -9 0 -20 7.43 0.58
 -9 0 -21 3.35 0.36
 -10 0 0 9.33 0.85
 -10 0 1 27.76 1.4
 -10 0 -1 25.77 1.34
 -10 0 -2 17.1 1.1
 -10 0 2 15.29 1.04
 -10 0 -3 8.28 0.79
 -10 0 3 7.97 0.78
 -10 0 -4 3.94 0.61
 -10 0 -5 12.76 0.94
 -10 0 -6 1.2 0.36
 -10 0 -7 12.54 0.93
 -10 0 -8 -0.02 0.26
 -10 0 -9 1.42 0.38
 -10 0 -10 3.45 0.49
 -10 0 -11 2.17 0.4
 -10 0 -12 3.83 0.51
 -10 0 -13 14.63 0.89
 -10 0 -14 -0.17 0.22
 -10 0 -15 0.42 0.24
 -10 0 -16 0.4 0.22
 -10 0 -17 0.2 0.19
 -10 0 -18 0.29 0.16
 -11 0 0 0.32 0.29
 -11 0 -1 12.71 0.84
 -11 0 -2 6.24 0.62
 -11 0 -3 6.81 0.63
 -11 0 -4 4.17 0.51
 -11 0 -5 5.18 0.54
 -11 0 -6 0.08 0.2
 -11 0 -7 0.74 0.26
 -11 0 -8 0.42 0.23
 -11 0 -9 8.96 0.64
 -11 0 -10 0.7 0.23
 -11 0 -11 0.42 0.17
 -11 0 -12 0.98 0.23
 -11 0 -13 0.37 0.18
 0 1 0 5.43 0.41
 0 -1 1 585.75 3.37
 0 1 1 593.57 4.01
 0 -1 2 0.18 0.11
 0 -1 3 91.38 1.67
 0 -1 4 1.01 0.22
 0 -1 5 47.38 1.51
 0 -1 6 0.19 0.17
 0 -1 7 266 4.26
 0 -1 8 0.01 0.22
 0 -1 9 6.47 0.78
 0 -1 10 0.14 0.31
 0 -1 11 2289.37 16.14
 0 -1 12 0.83 0.46
 0 -1 13 656.58 9.74
 0 -1 14 -0.03 0.39
 0 -1 15 589.03 10.07
 0 -1 16 2.64 0.76
 0 -1 17 54.86 3.4
 0 -1 18 0.26 0.48
 0 1 19 90.99 2.35
 0 -1 19 90.96 4.76
 0 -1 20 -0.59 0.46
 0 1 20 0.06 0.21
 0 -1 21 109.4 5.61
 0 1 21 104.93 2.67
 0 -1 22 0.25 0.23
 0 1 22 0.01 0.27
 0 1 23 259.73 4.37
 0 -1 23 253.63 3.91
 0 -1 24 0.24 0.27
 0 1 24 -0.3 0.38
 0 -1 25 34.32 1.48
 0 1 25 34.16 1.62
 0 -1 26 0.39 0.31
 0 1 26 0.02 0.29
 0 -1 27 5.22 0.62
 0 1 27 5.4 0.67
 0 1 28 0.15 0.26
 0 -1 28 0.11 0.23
 0 -1 29 18.76 1.02
 0 1 29 18.92 1.11
 0 1 30 0.16 0.23
 0 -1 30 -0.04 0.19
 0 1 31 0.74 0.26
 0 -1 31 0.91 0.28
 0 1 32 -0.09 0.19
 0 -1 32 0.2 0.17
 0 -1 33 2 0.26
 0 1 33 1.89 0.27
 1 1 0 2.23 0.26
 -1 1 0 3.41 0.31
 -1 -1 1 1191.55 3.56
 -1 1 1 1179.45 5.61
 1 1 1 1182.73 5.65
 1 1 -1 1176.55 4.43
 1 -1 2 1814.47 8.04
 -1 -1 2 1811.44 6.11
 1 1 -2 1826.63 5.76
 1 1 3 1995.63 7.57
 1 -1 3 1993.91 8.91
 -1 -1 4 414.22 4.08
 1 -1 4 409.95 4.3
 1 1 4 411.42 4.05
 1 -1 5 216.48 3.35
 1 1 5 209.02 3.26
 -1 -1 5 216.73 3.3
 -1 -1 6 1617.7 9.88
 1 -1 6 1623.45 9.8
 -1 -1 7 124.23 2.97
 1 1 7 122.56 3
 1 -1 7 126.89 2.95
 1 1 8 228.53 4.44
 -1 -1 8 227.83 4.34
 1 -1 8 236.94 4.36
 1 1 9 1.18 0.38
 -1 -1 9 1.3 0.42
 1 -1 9 1.16 0.42
 -1 -1 10 1.67 0.49
 1 -1 10 1.48 0.48
 1 1 10 2.01 0.53
 1 1 11 103.84 3.63
 -1 -1 11 100.83 3.44
 1 -1 11 107.64 3.52
 -1 -1 12 20.37 1.67
 1 1 12 18.55 1.63
 1 -1 12 20.53 1.65
 -1 -1 13 246.11 6.05
 1 1 13 243.97 6.22
 1 -1 13 249.69 5.97
 1 1 14 221.98 6.23
 -1 -1 14 220.29 6.01
 1 -1 14 212.68 5.77
 -1 -1 15 3.41 0.86
 1 -1 15 3.75 0.85
 1 1 15 4.1 0.95
 1 -1 16 529.47 10.11
 -1 -1 16 532.46 10.26
 -1 -1 17 17.94 2
 1 -1 17 18.7 2
 1 1 18 89.64 2.27
 1 -1 18 83.05 4.33
 -1 1 18 87.86 2.23
 -1 1 19 115.89 2.66
 1 -1 19 113.87 5.26
 1 1 19 113.19 2.63
 1 -1 20 12.23 0.82
 -1 1 20 12.56 0.92
 1 -1 20 12.53 1.85
 1 1 20 13.65 0.96
 -1 1 21 4.03 0.56
 1 -1 21 4.1 0.5
 1 1 21 4.21 0.57
 1 -1 21 4.42 1.28
 1 -1 22 74.62 4.76
 -1 1 22 69.41 2.23
 1 -1 22 71.23 2.02
 1 1 22 71.71 2.27
 1 1 23 8.73 0.84
 1 -1 23 8.63 0.75
 -1 1 23 7.89 0.79
 1 -1 24 76.57 2.18
 -1 1 24 81.31 2.46
 1 1 24 81 2.47
 -1 -1 24 82.11 2.29
 -1 1 25 17.33 1.16
 1 -1 25 16.8 1.04
 -1 -1 25 16.7 1.05
 1 1 25 17.87 1.18
 -1 -1 26 0.04 0.24
 1 -1 26 -0.12 0.26
 1 1 26 0.23 0.31
 -1 1 26 0.35 0.29
 1 -1 27 20.02 1.09
 -1 1 27 20.29 1.22
 1 1 27 21.29 1.25
 -1 -1 27 21.19 1.15
 -1 1 28 15 1.02
 1 1 28 15.06 1.03
 1 -1 28 13.85 0.89
 -1 -1 28 14.52 0.94
 -1 -1 29 0.46 0.24
 1 -1 29 0.43 0.24
 -1 1 29 0.49 0.28
 1 1 29 0.07 0.23
 -1 1 30 0.85 0.3
 1 1 30 0.89 0.3
 1 -1 30 0.84 0.26
 -1 -1 30 0.51 0.24
 -1 1 31 0.66 0.26
 1 -1 31 0.36 0.2
 1 1 31 0.1 0.18
 -1 -1 31 0.02 0.21
 -1 1 32 1.29 0.28
 1 1 32 1.55 0.28
 1 -1 32 1.17 0.23
 -1 -1 32 1.3 0.26
 -1 -1 33 0.26 0.15
 -1 1 33 0.04 0.14
 1 1 33 0.06 0.13
 2 1 0 167.99 2.12
 -2 1 0 162.67 2.06
 2 1 0 162.17 1.32
 -2 1 0 166.54 2.62
 -2 1 -1 716.15 4.5
 -2 1 1 717.77 5.38
 -2 1 -1 720.13 5.53
 2 1 1 708.29 3
 -2 1 2 734.38 5.51
 -2 1 -2 735.94 5.79
 2 1 2 739.47 3.9
 2 -1 2 736.34 6.15
 2 1 3 239.51 2.69
 2 1 -3 241.01 1.62
 2 -1 4 269.76 3.96
 2 1 4 266.57 3.25
 2 1 5 57.21 1.69
 2 -1 5 57.21 1.91
 2 1 6 990.9 7.73
 2 -1 6 998.75 8.36
 2 1 7 143.56 3.21
 2 -1 7 141.99 3.32
 2 1 8 367.59 5.57
 2 -1 8 365.14 5.57
 2 1 9 18.98 1.38
 2 -1 9 18.93 1.39
 2 -1 10 49.6 2.34
 2 1 10 49.84 2.36
 2 1 11 177.34 4.68
 2 -1 11 169.69 4.57
 2 -1 12 585.85 8.91
 2 1 12 597.76 9.06
 2 1 13 6.62 1.06
 2 -1 13 6.22 1
 2 1 14 19.25 1.8
 2 -1 14 17.87 1.75
 2 1 15 23.98 2.13
 2 -1 15 22.11 1.99
 2 1 16 0.14 0.43
 2 -1 16 0.03 0.35
 2 1 17 2.27 0.79
 2 -1 17 2.41 0.83
 2 -1 18 29.93 2.68
 2 1 18 28.43 2.64
 -2 1 18 28.91 1.3
 2 1 18 28.82 1.3
 -2 1 19 0.75 0.3
 2 -1 19 0.64 0.67
 2 -1 19 0.91 0.26
 2 1 19 0.25 0.21
 2 1 20 4.78 0.58
 2 -1 20 5.75 1.33
 2 -1 20 5.01 0.53
 -2 1 20 4.5 0.58
 -2 1 21 1.1 0.32
 2 1 21 0.72 0.31
 2 -1 21 0.66 0.27
 2 -1 21 0.88 0.51
 2 1 22 7.72 0.77
 2 -1 22 7.46 0.67
 -2 1 22 8.21 0.79
 2 1 23 153.91 3.36
 2 -1 23 153.77 3.02
 -2 1 23 155.86 3.36
 -2 1 24 10 0.89
 2 1 24 11.11 0.93
 2 -1 24 10.73 0.82
 -2 1 25 19.77 1.21
 -2 -1 25 20.52 1.17
 2 -1 25 19.47 1.08
 2 1 25 19.91 1.23
 -2 -1 26 4.17 0.55
 2 -1 26 3.52 0.47
 2 1 26 5.07 0.63
 -2 1 26 3.68 0.55
 2 -1 27 4.65 0.53
 -2 -1 27 5.13 0.6
 2 1 27 4.03 0.56
 -2 1 27 4.25 0.57
 -2 1 28 18.16 1.1
 2 -1 28 18.27 0.97
 2 1 28 17.1 1.06
 -2 -1 28 17.38 1.01
 2 1 29 10.03 0.78
 -2 -1 29 11.09 0.78
 2 -1 29 10.19 0.69
 -2 1 29 11 0.82
 2 -1 30 13.88 0.74
 -2 -1 30 14 0.83
 -2 1 30 15.33 0.91
 2 1 30 14.5 0.86
 2 1 31 2.33 0.35
 -2 1 31 2.41 0.36
 -2 -1 31 2.37 0.34
 -2 1 -32 0.89 0.24
 -2 -1 32 1.6 0.27
 2 1 32 1.44 0.26
 -2 1 32 1.41 0.28
 -2 1 33 10.89 0.56
 -2 -1 33 10.86 0.55
 3 1 0 0.04 0.09
 -3 1 0 0.14 0.18
 3 1 -1 24.64 0.8
 -3 1 -1 24.57 0.77
 -3 1 -1 25.23 1.17
 3 1 1 23.78 0.82
 -3 1 1 23.59 1.09
 -3 1 2 2.18 0.33
 3 -1 2 0.48 0.22
 -3 1 -2 0.99 0.27
 -3 1 -2 5.13 0.38
 3 1 2 3.86 0.36
 -3 1 -3 6.11 0.63
 3 -1 3 5.23 0.64
 3 1 3 5.54 0.47
 3 1 4 190.9 2.98
 3 -1 4 187.94 3.77
 3 -1 5 119.23 3.09
 3 1 5 118.37 2.6
 3 1 6 68.23 2.15
 3 -1 6 69.59 2.44
 3 -1 7 149.35 3.7
 3 1 7 148.37 3.38
 3 -1 8 118.68 3.44
 3 1 8 92.86 2.87
 3 -1 9 0.56 0.32
 3 1 9 0.91 0.36
 3 1 10 0.92 0.41
 3 -1 10 0.29 0.32
 3 -1 11 124.77 4.06
 3 1 11 120.69 3.94
 3 1 12 185.26 5.2
 3 -1 12 184.49 5.24
 3 1 13 601 9.8
 3 -1 13 589.46 9.72
 3 -1 14 109.31 4.39
 3 1 14 113.89 4.45
 3 1 15 26.59 2.31
 3 -1 15 24.07 2.17
 3 1 16 13.36 1.67
 3 -1 16 13.9 1.7
 3 1 17 43.24 1.56
 3 1 17 39.61 3.01
 3 -1 17 44.13 3.15
 -3 1 17 47.33 1.63
 3 1 18 69.08 2.04
 -3 1 18 74.66 2.11
 3 -1 18 66.13 4.01
 3 1 18 68.48 4.11
 3 -1 19 16.33 2.11
 -3 1 19 18.55 1.09
 3 1 19 17.22 2.14
 3 1 19 17.2 1.06
 3 -1 20 20.8 2.45
 3 1 20 20.39 1.17
 -3 1 20 21.91 1.2
 3 1 21 355.97 4.93
 -3 1 21 359.42 4.9
 -3 1 22 63.51 2.1
 3 1 22 65.27 2.15
 -3 1 23 9.4 0.84
 3 1 23 9.41 0.85
 -3 1 24 2.31 0.45
 3 1 24 2.85 0.49
 -3 1 25 -0.18 0.26
 3 1 25 0.32 0.26
 -3 -1 25 0.8 0.35
 -3 -1 26 6.51 0.68
 3 1 26 6.11 0.66
 -3 1 26 6.29 0.67
 -3 -1 27 3.55 0.51
 3 1 27 3 0.47
 -3 -1 -27 2.03 0.35
 -3 1 27 2.67 0.45
 -3 1 28 2.64 0.46
 3 1 28 2.51 0.42
 -3 -1 -28 1.73 0.33
 -3 -1 28 2.41 0.4
 -3 1 29 1.79 0.37
 -3 -1 29 1.26 0.32
 3 1 29 0.98 0.27
 -3 -1 30 0.33 0.2
 3 1 30 0.71 0.23
 -3 1 30 0.27 0.2
 -3 1 -30 0.53 0.26
 -3 1 -31 -0.07 0.22
 -3 -1 31 -0.07 0.19
 -3 1 31 -0.05 0.15
 3 1 31 -0.09 0.15
 -3 1 -32 -0.11 0.16
 -3 1 32 0.09 0.14
 -3 -1 32 0.33 0.17
 4 1 0 572.67 4.97
 -4 1 0 567.35 5.88
 4 1 1 58.29 1.6
 -4 1 1 58.95 1.87
 -4 1 -1 61.25 1.98
 4 -1 2 385.79 5.93
 -4 1 -2 377.54 5.04
 4 1 2 369.4 4.16
 -4 1 2 370.81 4.63
 4 -1 3 15.93 1.24
 -4 1 -3 17.1 1.11
 4 1 3 15.38 0.9
 4 -1 4 3.09 0.6
 -4 1 -4 2.98 0.53
 4 1 4 3.63 0.47
 -4 1 -5 0.19 0.25
 4 -1 5 0.41 0.36
 4 1 5 0.72 0.31
 4 1 6 826.03 8.09
 4 -1 6 812.17 9.26
 4 1 7 1353.98 10.88
 4 -1 7 1320.19 12.14
 4 -1 8 15.23 1.38
 4 1 8 16.81 1.3
 4 -1 9 311.29 6.29
 4 1 9 310.7 5.87
 4 1 10 262.13 5.68
 4 -1 10 258.02 5.98
 4 -1 11 4.91 0.92
 4 1 11 4.21 0.81
 4 1 12 1.19 0.45
 4 -1 12 4.91 0.92
 4 -1 13 43.29 2.82
 4 1 13 43.22 2.72
 4 -1 14 30.12 2.43
 4 1 14 33.41 2.5
 4 -1 15 12.22 1.64
 4 1 15 11.76 1.57
 4 -1 16 32.48 2.74
 -4 1 16 36.19 1.4
 4 1 16 38.11 2.9
 4 1 17 391.11 9.5
 4 1 17 385.81 4.75
 4 -1 17 379.51 9.55
 -4 1 17 396.79 4.74
 -4 1 18 27.4 1.3
 4 1 18 26.24 1.29
 4 -1 19 288.57 8.86
 -4 1 19 304.9 4.34
 4 1 19 294.03 4.35
 -4 1 20 157.72 3.17
 4 1 20 149.96 3.14
 4 1 21 9.11 0.8
 -4 1 21 8.8 0.79
 4 1 22 3.76 0.54
 -4 -1 -22 4.05 0.6
 -4 1 22 4.03 0.56
 4 1 23 4.72 0.59
 -4 1 23 4.91 0.62
 -4 -1 -23 5.67 0.67
 -4 -1 -24 23.87 1.28
 4 1 24 23.39 1.23
 -4 1 24 22.62 1.22
 -4 -1 -25 11.11 0.86
 -4 1 25 12.17 0.88
 4 1 25 12.68 0.88
 -4 -1 25 12.05 0.86
 4 1 26 32.83 1.35
 -4 1 26 33.7 1.41
 -4 -1 -26 29.85 1.32
 -4 -1 26 32.59 1.34
 -4 -1 -27 2.15 0.37
 -4 1 -27 2.71 0.49
 -4 1 27 3.31 0.45
 4 1 27 2.56 0.39
 -4 -1 27 3.18 0.45
 -4 -1 28 4.21 0.48
 -4 1 28 4.01 0.46
 -4 1 -28 3.72 0.51
 -4 1 -29 0.05 0.22
 -4 -1 29 0.08 0.19
 -4 1 29 0.44 0.21
 -4 1 -30 12.93 0.74
 -4 1 30 14.8 0.73
 -4 -1 30 14.91 0.74
 -4 1 -31 -0.06 0.16
 -4 -1 31 0.07 0.14
 -5 1 0 0.28 0.21
 5 -1 1 21.74 1.59
 5 1 -1 19.62 1.11
 -5 1 1 23.35 1.25
 -5 1 -1 23.36 1.31
 5 -1 2 77.09 2.97
 -5 1 -2 74.39 2.4
 -5 1 -3 35 1.7
 5 -1 3 34.47 2.04
 -5 1 -4 66.38 2.43
 5 -1 4 64.22 2.78
 5 -1 5 59.67 2.74
 -5 1 -5 59.58 2.38
 5 -1 6 72.46 3.08
 -5 1 -6 70.85 2.71
 -5 1 -7 244.09 5.2
 5 -1 7 247.86 5.8
 5 -1 8 116.35 4.08
 -5 1 -8 116.62 3.78
 5 -1 9 12.31 1.38
 -5 1 -9 13.82 1.37
 5 -1 10 12.92 1.49
 5 -1 11 66.01 3.42
 5 -1 12 32.1 2.47
 -5 1 -12 32.88 1.43
 -5 -1 -13 58.57 1.89
 -5 1 -13 59.07 1.96
 5 -1 13 56.16 3.39
 -5 -1 -14 0.69 0.27
 -5 1 -14 0.07 0.24
 5 -1 15 22.06 2.29
 -5 -1 -15 19.49 1.15
 -5 1 -15 19.23 1.19
 -5 -1 -16 10.3 0.87
 5 -1 16 9.06 1.51
 -5 1 -16 10.88 0.92
 -5 1 -17 206.93 3.97
 5 -1 17 198.48 7.14
 -5 -1 -17 205.37 3.83
 -5 -1 -18 24.94 1.36
 -5 1 -18 23.98 1.41
 -5 1 -19 14.93 1.13
 -5 -1 -19 14.6 1.07
 -5 1 19 13.57 0.91
 -5 -1 -20 1.12 0.38
 -5 1 -20 1.34 0.47
 -5 1 20 1.4 0.35
 -5 1 21 1.34 0.37
 -5 1 -21 1.53 0.42
 -5 -1 -21 2.67 0.51
 -5 1 -22 0.36 0.34
 -5 -1 -22 0.09 0.23
 -5 1 22 0.45 0.27
 -5 -1 -23 13.4 0.96
 -5 1 -23 12.4 1
 -5 1 23 13.17 0.9
 -5 1 -24 0.74 0.38
 -5 1 24 0.14 0.2
 -5 -1 24 0.29 0.23
 -5 -1 -24 0.13 0.27
 -5 1 -25 0.11 0.27
 -5 1 25 0.04 0.19
 -5 -1 -25 0.36 0.28
 -5 -1 25 0.19 0.27
 -5 -1 -26 4.18 0.47
 -5 1 -26 5.06 0.61
 -5 -1 26 4.82 0.51
 -5 1 26 4.9 0.51
 -5 1 27 0.03 0.17
 -5 1 -27 0.11 0.24
 -5 -1 27 0.32 0.22
 -5 -1 28 0.55 0.18
 -5 1 -28 0.62 0.27
 -5 1 28 0.42 0.19
 -5 -1 29 1.75 0.27
 -5 1 -29 1.37 0.28
 -5 1 -30 0.19 0.15
 -5 -1 30 0.07 0.13
 6 -1 0 414.14 7.69
 6 -1 1 13.26 1.38
 6 -1 -1 13.79 1.45
 6 -1 2 46.31 2.6
 6 -1 3 45.84 2.61
 6 -1 4 5.1 0.91
 6 -1 5 204.68 5.61
 6 -1 6 7.6 1.14
 6 -1 7 17.64 1.73
 -6 1 -8 19.68 1.08
 -6 1 8 19.39 1.05
 -6 -1 8 20.27 1.08
 6 -1 8 20.62 1.89
 -6 1 9 34.57 1.41
 -6 -1 -9 34 1.41
 6 -1 9 34.31 2.49
 -6 1 -9 35.53 1.47
 6 -1 10 14.11 1.69
 -6 1 -10 13.86 0.95
 -6 -1 -10 14.3 0.94
 6 -1 11 0.95 0.43
 -6 -1 -11 2.35 0.44
 -6 1 -11 1.53 0.38
 6 -1 12 17.6 1.93
 -6 1 -12 18.06 1.13
 -6 -1 -12 17.72 1.09
 -6 -1 -13 8.13 0.77
 6 -1 13 6.82 1.31
 -6 1 -13 8.89 0.83
 -6 -1 -14 0.86 0.29
 -6 1 -14 0.78 0.31
 6 -1 14 -0.1 0.48
 6 -1 15 3.39 0.89
 -6 -1 -15 3.88 0.57
 -6 1 -15 3.28 0.55
 -6 -1 -16 1.54 0.4
 -6 1 -16 1.47 0.42
 -6 -1 -17 19.84 1.22
 -6 1 -17 19.69 1.27
 -6 -1 -18 20.71 1.24
 -6 1 -18 20.64 1.32
 -6 -1 -19 5.9 0.66
 -6 1 -19 6.84 0.8
 -6 -1 -20 4.19 0.59
 -6 1 -20 4.76 0.67
 -6 1 -21 17.48 1.18
 -6 -1 -21 16.4 1.07
 -6 1 -22 1.53 0.43
 -6 -1 -22 1.5 0.36
 -6 -1 23 4.43 0.48
 -6 -1 -23 4.06 0.52
 -6 1 -23 4.18 0.6
 -6 1 -24 4.61 0.58
 -6 -1 -24 4.75 0.52
 -6 -1 24 5.16 0.5
 -6 1 -25 8.95 0.75
 -6 -1 25 9.52 0.63
 -6 -1 -25 8.78 0.63
 -6 1 -26 8.34 0.66
 -6 -1 26 8.43 0.57
 -6 1 -27 3.47 0.41
 -6 -1 27 3.46 0.34
 -6 1 -28 4.26 0.41
 -6 -1 28 5.01 0.37
 -7 1 0 0.13 0.22
 -7 -1 0 -0.21 0.26
 7 -1 0 -0.28 0.63
 -7 1 -1 0.26 0.2
 -7 1 1 0.1 0.19
 7 -1 1 -0.01 0.35
 -7 -1 1 0.27 0.19
 -7 -1 -1 0.26 0.22
 -7 1 -2 2.24 0.4
 7 -1 -2 1.49 0.56
 -7 -1 -2 2.56 0.4
 -7 1 2 1.75 0.37
 7 -1 2 2.15 0.72
 -7 -1 2 2.35 0.41
 -7 -1 -3 26.72 1.27
 7 -1 3 28.34 2.25
 -7 1 -3 26.61 1.27
 7 -1 -3 26.22 2.16
 -7 -1 3 28.22 1.32
 -7 1 3 26.64 1.28
 -7 1 -4 26.29 1.28
 -7 1 4 25.14 1.24
 -7 -1 -4 26.04 1.26
 -7 -1 4 25.43 1.26
 7 -1 4 24.23 2.1
 7 -1 5 29.44 2.34
 -7 -1 5 33.7 1.47
 -7 1 -5 33.25 1.45
 -7 -1 -5 32.04 1.41
 -7 1 5 33.42 1.43
 -7 1 6 5.59 0.6
 -7 -1 -6 6.37 0.65
 7 -1 6 6.1 1.12
 -7 -1 6 6.85 0.7
 -7 1 -6 5.61 0.64
 -7 1 -7 74.93 2.21
 7 -1 7 71.85 3.77
 -7 -1 7 75.9 2.23
 -7 1 7 75.69 2.18
 -7 -1 -7 72.33 2.16
 -7 1 8 88.24 2.37
 -7 1 -8 85.64 2.39
 -7 -1 -8 84.13 2.34
 7 -1 8 81.17 4.03
 -7 1 -9 26.73 1.37
 -7 -1 -9 27.5 1.36
 7 -1 9 26.24 2.39
 -7 1 -10 168.85 3.46
 7 -1 10 169.31 6.11
 -7 -1 -10 166.53 3.36
 -7 1 -11 0.85 0.39
 7 -1 11 -0.1 0.45
 -7 -1 -11 0.22 0.27
 -7 1 -12 2.92 0.53
 7 -1 12 2.49 0.91
 -7 -1 -12 2.92 0.49
 -7 -1 -13 79.93 2.39
 -7 1 -13 80.91 2.48
 -7 -1 -14 1.31 0.4
 -7 1 -14 1.05 0.38
 -7 1 -15 4.8 0.67
 -7 -1 -15 3.76 0.57
 -7 -1 -16 4.9 0.63
 -7 1 -16 5.51 0.71
 -7 1 -17 18.19 1.21
 -7 -1 -17 16.7 1.1
 -7 -1 -18 3.13 0.54
 -7 1 -18 2.36 0.52
 -7 1 -19 5.47 0.68
 -7 -1 -19 5.38 0.62
 -7 1 -20 9.12 0.83
 -7 -1 -20 7.87 0.7
 -7 -1 -21 5.09 0.57
 -7 1 -21 5.17 0.63
 -7 -1 -22 3.34 0.44
 -7 1 -22 3.72 0.51
 -7 -1 -23 3.01 0.4
 -7 1 -23 3.46 0.49
 -7 -1 -24 0.88 0.22
 -7 1 -24 1.88 0.35
 -7 1 -25 -0.01 0.18
 -7 1 -26 1.47 0.27
 -7 1 -27 0.33 0.15
 -8 1 0 342.21 4.81
 -8 -1 0 340.66 4.81
 -8 1 1 21.01 1.23
 -8 1 -1 21.95 1.25
 -8 -1 1 21.27 1.25
 -8 -1 -1 19.21 1.17
 -8 -1 2 409.03 5.28
 -8 -1 -2 407.08 5.29
 -8 1 2 407.15 5.26
 -8 1 -2 412.9 5.33
 8 -1 -2 405.5 9.04
 -8 -1 -3 162.92 3.36
 -8 -1 3 166.1 3.39
 8 -1 -3 165.36 5.88
 -8 1 -3 167.02 3.39
 -8 1 3 164.53 3.34
 -8 1 -4 92.9 2.56
 -8 -1 4 94.45 2.58
 -8 1 4 95.32 2.55
 -8 -1 -4 92.27 2.53
 -8 -1 -5 35.55 1.59
 -8 -1 5 37.73 1.65
 -8 1 5 35.52 1.57
 -8 1 -5 37.29 1.65
 -8 -1 -6 -0.08 0.29
 -8 -1 6 -0.1 0.3
 -8 1 6 0.91 0.32
 -8 1 -6 0.05 0.27
 -8 1 -7 12.58 1
 -8 1 7 13.57 1
 -8 -1 -7 13.27 0.99
 -8 1 8 19.36 1.19
 -8 1 -8 18.42 1.19
 -8 -1 -8 18.99 1.19
 -8 1 -9 3.59 0.59
 -8 -1 -9 3.61 0.56
 -8 -1 -10 30.48 1.49
 -8 1 -10 28.73 1.5
 -8 -1 -11 20.48 1.25
 -8 1 -11 21.7 1.31
 -8 1 -12 38.96 1.73
 -8 -1 -12 39.71 1.7
 -8 1 -13 10.44 0.92
 -8 -1 -13 11 0.92
 -8 1 -14 0.51 0.29
 -8 -1 -14 0.35 0.27
 -8 -1 -15 0.74 0.29
 -8 1 -15 0.37 0.29
 -8 -1 -16 1.42 0.37
 -8 1 -16 1.02 0.31
 -8 1 -17 25.06 1.33
 -8 -1 -17 23.25 1.22
 -8 1 -18 2.34 0.46
 -8 -1 -18 1.62 0.38
 -8 -1 -19 1.68 0.35
 -8 1 -19 1.85 0.43
 -8 1 -20 0.01 0.22
 -8 -1 -20 0.21 0.18
 -8 -1 -21 0.34 0.2
 -8 1 -21 0.02 0.25
 -8 -1 -22 1.12 0.25
 -8 1 -22 1.08 0.29
 -8 1 -23 10.26 0.66
 -8 1 -24 1.41 0.27
 -9 1 0 -0.02 0.42
 -9 -1 0 -0.34 0.36
 -9 -1 -1 13.63 1.01
 -9 1 -1 12.62 1
 -9 1 1 12.39 0.97
 -9 -1 1 12.35 0.97
 -9 1 -2 85.05 2.49
 -9 -1 -2 86.39 2.5
 -9 -1 2 83.1 2.46
 -9 1 2 83.41 2.44
 -9 -1 -3 6.54 0.72
 -9 -1 3 6.29 0.71
 -9 1 -3 5.48 0.69
 -9 1 3 5.34 0.66
 -9 -1 4 10.85 0.92
 -9 1 4 10.3 0.87
 -9 1 -4 12.32 0.99
 -9 -1 -4 11.12 0.91
 -9 -1 -5 10.3 0.88
 -9 1 -5 10.11 0.9
 -9 1 5 9.6 0.85
 -9 1 -6 14.28 1.05
 -9 1 6 14.03 1.03
 -9 -1 -6 15.33 1.07
 -9 1 -7 0.14 0.32
 -9 -1 -7 0.22 0.29
 -9 -1 -8 36.93 1.63
 -9 1 -8 37.36 1.66
 -9 -1 -9 5.04 0.64
 -9 1 -9 6.16 0.71
 -9 1 -10 0.88 0.38
 -9 -1 -10 1.36 0.39
 -9 1 -11 10.75 0.93
 -9 -1 -11 8.97 0.81
 -9 1 -12 60.55 2.05
 -9 -1 -12 55.04 1.89
 -9 1 -13 2.72 0.5
 -9 -1 -13 2.57 0.45
 -9 -1 -14 0.3 0.24
 -9 1 -14 0.47 0.32
 -9 -1 -15 7.15 0.65
 -9 1 -15 7.81 0.73
 -9 -1 -16 -0.09 0.2
 -9 1 -16 0.11 0.27
 -9 1 -17 0.43 0.25
 -9 -1 -17 0.89 0.29
 -9 -1 -18 12.18 0.73
 -9 1 -18 13.5 0.84
 -9 1 -19 3.27 0.43
 -9 -1 -19 2.96 0.36
 -9 1 -20 2.35 0.35
 -9 1 -21 1.82 0.3
 -9 1 -22 2.33 0.29
 -10 1 0 0.01 0.3
 -10 -1 0 0.2 0.27
 -10 1 1 8.03 0.76
 -10 1 -1 7.02 0.72
 -10 -1 1 6.91 0.73
 -10 -1 -1 7.35 0.72
 -10 -1 -2 57.28 1.94
 -10 1 2 58.13 1.94
 -10 1 -2 59.11 1.98
 -10 -1 2 56.1 1.93
 -10 1 3 6.35 0.69
 -10 -1 -3 6.39 0.72
 -10 1 -3 6.87 0.73
 -10 1 -4 18.03 1.12
 -10 -1 -4 16.88 1.06
 -10 1 4 18.81 1.12
 -10 -1 -5 0.01 0.24
 -10 1 -5 0.07 0.32
 -10 -1 -6 3.9 0.52
 -10 1 -6 4.33 0.57
 -10 -1 -7 1.5 0.36
 -10 1 -7 2.06 0.44
 -10 1 -8 8.14 0.74
 -10 -1 -8 7.25 0.69
 -10 -1 -9 1.93 0.39
 -10 1 -9 2 0.4
 -10 1 -10 -0.26 0.26
 -10 -1 -10 0.01 0.22
 -10 1 -11 0.48 0.25
 -10 -1 -11 0.26 0.21
 -10 -1 -12 2.99 0.4
 -10 1 -12 3.13 0.45
 -10 1 -13 5.77 0.57
 -10 -1 -13 5.08 0.51
 -10 1 -14 0.32 0.25
 -10 -1 -14 0.31 0.18
 -10 -1 -15 -0.03 0.16
 -10 1 -15 0.15 0.19
 -10 1 -16 0.27 0.2
 -10 -1 -16 0.03 0.15
 -10 1 -17 4.61 0.43
 -10 1 -18 6.19 0.46
 -11 1 0 0.47 0.26
 -11 1 -1 0.86 0.27
 -11 1 -2 0.36 0.24
 -11 -1 -3 0.81 0.27
 -11 1 -3 0.52 0.25
 -11 -1 -4 0.74 0.27
 -11 1 -4 0.6 0.27
 -11 -1 -5 0.16 0.21
 -11 1 -5 0.46 0.25
 -11 1 -6 1.19 0.31
 -11 -1 -6 1.34 0.3
 -11 -1 -7 0.28 0.2
 -11 1 -7 0.35 0.22
 -11 -1 -8 0.33 0.22
 -11 1 -8 0.1 0.21
 -11 1 -9 9.96 0.66
 -11 -1 -9 8.48 0.58
 -11 -1 -10 0.27 0.16
 -11 1 -10 0.44 0.21
 -11 -1 -11 0.67 0.21
 -11 1 -11 0.68 0.21
 -11 1 -12 -0.02 0.15
 -11 1 -13 0 0.15
 0 2 -1 10.73 1.07
 0 2 1 7.49 0.72
 0 2 -2 4612.07 15.66
 0 2 2 4595.25 15.49
 0 2 2 4561.67 15.95
 0 -2 2 4588.6 13.48
 0 -2 3 0.45 0.25
 0 2 -3 0.26 0.25
 0 -2 4 645.79 5.71
 0 2 -4 639.87 6.19
 0 2 -5 -0.08 0.27
 0 -2 5 -0.11 0.24
 0 -2 6 1340.22 9.47
 0 -2 7 17.46 1.18
 0 -2 8 290.13 5.05
 0 -2 9 0.1 0.24
 0 -2 10 70.59 2.78
 0 -2 11 0.33 0.37
 0 -2 12 761.11 10.18
 0 -2 13 0.38 0.37
 0 -2 14 209.61 5.89
 0 -2 15 0.78 0.54
 0 -2 16 7.45 1.24
 0 2 17 -0.09 0.29
 0 -2 17 3.72 0.92
 0 -2 18 103.5 4.92
 0 2 18 98.31 2.61
 0 2 19 0.2 0.23
 0 -2 19 -0.21 0.63
 0 2 20 85.31 2.56
 0 -2 20 86.44 4.85
 0 2 21 0.04 0.24
 0 -2 21 -0.28 0.47
 0 2 22 1.25 0.42
 0 2 23 0.96 0.41
 0 2 24 19.52 1.29
 0 -2 24 19.68 1.1
 0 -2 25 0.49 0.32
 0 2 25 0.33 0.39
 0 2 26 322.02 5.01
 0 -2 26 304.55 4.14
 0 2 27 0.32 0.32
 0 -2 27 0.24 0.26
 0 -2 28 3.16 0.44
 0 2 28 3.66 0.56
 0 2 29 -0.11 0.25
 0 -2 29 -0.11 0.18
 0 2 30 3.27 0.45
 0 -2 30 2.94 0.36
 0 -2 31 0.15 0.14
 0 2 31 -0.01 0.19
 0 2 32 8.78 0.58
 1 2 0 -0.5 0.38
 -1 2 0 0.33 0.31
 -1 2 0 -0.33 0.31
 1 2 0 0.53 0.21
 -1 -2 0 0.22 0.13
 1 2 -1 1295.64 8.77
 -1 2 -1 1289.03 8.74
 -1 2 1 1296.71 8.49
 1 2 1 1288.79 8.53
 1 -2 1 1284.04 8.29
 -1 -2 1 1277.56 5.16
 -1 -2 -1 1273.68 4.45
 -1 2 1 1297.23 8.73
 1 2 -1 1289.37 7.37
 -1 2 -1 1305.14 8.9
 -1 -2 2 3294.29 9.71
 -1 2 2 3314.63 14.19
 1 -2 2 3319.51 13.5
 -1 2 2 3344.32 13.43
 1 2 -2 3325.93 12.12
 -1 2 -2 3326.67 14.54
 -1 -2 3 2213.64 8.94
 1 -2 3 2221.15 11.38
 1 2 -3 2210.8 10.12
 -1 2 -3 2218.79 12.11
 -1 -2 4 1619.75 8.48
 1 -2 4 1609.72 10.03
 -1 2 -4 1624.68 10.7
 1 2 -4 1618.27 8.97
 -1 2 -5 193.58 3.86
 -1 -2 5 188.55 3.2
 1 2 -5 189.93 3.25
 1 -2 5 191.65 3.62
 -1 -2 6 35.05 1.5
 1 -2 6 35.42 1.65
 -1 -2 7 276.53 4.53
 1 -2 7 273.32 4.73
 1 -2 8 87.41 2.85
 -1 -2 8 87.17 2.73
 1 -2 9 331.34 5.86
 -1 -2 9 331.05 5.67
 -1 -2 10 0.3 0.35
 1 -2 10 0.84 0.44
 1 -2 11 492.52 7.94
 -1 -2 11 480.65 7.73
 1 -2 12 63.65 2.99
 -1 -2 12 58.83 2.85
 1 -2 13 7.05 1.08
 -1 -2 13 7.79 1.11
 1 -2 14 43.48 2.71
 -1 -2 14 39.89 2.6
 1 -2 15 44.91 2.87
 -1 -2 15 43.98 2.85
 1 -2 16 294.7 7.67
 -1 -2 16 295.57 7.72
 1 -2 17 45.51 3.18
 -1 -2 17 49.46 3.3
 1 2 17 46.01 1.72
 -1 2 17 47.59 1.76
 1 2 18 4.19 0.56
 1 -2 18 3.98 1.05
 -1 2 18 5.02 0.6
 -1 -2 18 3.94 1.03
 1 2 19 9.26 0.85
 -1 -2 19 10.86 1.73
 -1 2 19 9.76 0.87
 1 -2 19 10.51 1.66
 1 2 20 65.58 2.24
 -1 2 20 64.48 2.21
 1 -2 20 64.25 4.18
 1 2 21 201.67 3.99
 -1 2 21 199.81 3.96
 1 -2 21 212.4 7.82
 1 2 22 1.27 0.45
 -1 2 22 1.33 0.44
 1 -2 22 1.19 0.32
 1 2 23 86.01 2.69
 -1 2 23 84.64 2.62
 1 -2 23 82.56 2.14
 1 2 24 14.98 1.17
 -1 2 24 16.41 1.21
 1 -2 24 16.11 0.97
 1 2 25 57.71 2.17
 -1 2 25 54.22 2.08
 1 -2 25 52.56 1.71
 -1 -2 26 3.77 0.51
 1 2 26 4.1 0.62
 -1 2 26 2.58 0.52
 1 -2 26 3 0.45
 1 -2 27 2 0.36
 -1 -2 27 1.95 0.38
 1 2 27 2.34 0.48
 -1 2 27 1.56 0.42
 -1 -2 28 0.08 0.2
 -1 2 28 -0.02 0.25
 1 2 28 0.04 0.27
 1 -2 28 -0.08 0.18
 1 -2 29 0.73 0.22
 1 2 29 1.15 0.33
 -1 2 29 1.26 0.34
 -1 -2 29 1.23 0.3
 -1 -2 30 -0.01 0.17
 -1 2 30 -0.12 0.21
 1 2 30 -0.15 0.22
 1 -2 30 -0.04 0.16
 -1 -2 31 3.78 0.39
 1 2 31 4.06 0.45
 -1 2 31 4.05 0.45
 1 2 32 0.43 0.17
 -1 2 32 0.79 0.21
 -1 -2 32 0.64 0.18
 -2 2 0 1828.72 10.06
 2 2 0 1812.76 10.19
 -2 2 0 1826.28 11.28
 2 2 -1 785.21 6.81
 -2 2 -1 824.16 6.85
 2 2 1 806.05 6.71
 -2 2 1 808.01 6.63
 -2 2 1 798.93 7.43
 -2 2 -1 799.18 7.53
 2 -2 2 3.76 0.6
 -2 2 -2 4.59 0.53
 2 2 -2 5.12 0.4
 -2 2 -2 6 0.75
 -2 2 2 3.81 0.56
 2 -2 3 72.54 2.37
 -2 2 3 70.67 2.23
 2 2 -3 68.04 1.5
 -2 2 -3 70.22 2.35
 2 2 -4 325.86 3.46
 -2 2 -4 334.67 5.26
 2 -2 4 323.84 5.08
 2 -2 5 49.09 2.04
 2 2 -5 48.78 1.43
 -2 2 -5 46.38 2.04
 -2 2 -6 6.83 0.83
 2 -2 6 5.75 0.76
 2 2 -6 6.67 0.58
 -2 -2 7 275.84 4.62
 2 2 -7 272.41 3.88
 2 -2 7 262.46 5.02
 -2 -2 8 49.03 2.08
 2 -2 8 49.87 2.3
 2 -2 9 89.55 3.17
 -2 -2 9 92.79 3.07
 2 -2 10 261.37 5.72
 -2 -2 10 248.88 5.35
 2 -2 11 947.6 11.41
 -2 -2 11 965.23 11.21
 -2 -2 12 26.42 1.98
 2 -2 12 25.89 2.03
 -2 -2 13 633.48 10.03
 2 -2 13 634.05 10.22
 2 -2 14 7.41 1.2
 2 -2 15 55.78 3.31
 2 2 16 9.61 0.78
 2 -2 16 9.25 1.4
 2 2 17 8.84 0.79
 -2 2 17 8.15 0.74
 2 -2 17 9.11 1.45
 2 -2 18 7.27 1.35
 2 2 18 5.81 0.67
 -2 2 18 5.93 0.66
 2 2 19 130.01 3.11
 2 -2 19 137.7 6.03
 -2 2 19 135.56 3.13
 2 2 20 81.1 2.5
 -2 2 20 80.46 2.46
 2 -2 20 86.48 4.94
 2 2 21 107.64 2.92
 -2 2 21 103.39 2.85
 2 2 22 64.63 2.3
 -2 2 22 62.72 2.23
 -2 2 23 0.69 0.38
 2 2 23 0.45 0.34
 -2 2 24 7.07 0.78
 2 2 24 6.73 0.78
 2 2 25 0.43 0.31
 -2 2 25 -0.05 0.27
 2 2 26 0.16 0.29
 -2 -2 26 0.17 0.25
 -2 2 26 0.23 0.27
 -2 -2 27 4.09 0.51
 2 2 27 3.97 0.56
 -2 2 27 4.64 0.59
 -2 2 28 1.16 0.33
 2 2 28 0.96 0.31
 -2 -2 28 1.2 0.32
 -2 2 29 12.83 0.85
 2 2 29 12.48 0.85
 -2 -2 29 12.63 0.77
 -2 2 30 22.5 1.04
 2 2 30 21.1 1
 -2 -2 30 20.43 0.92
 2 2 31 11.31 0.66
 -2 2 31 11.58 0.68
 -2 -2 31 11.4 0.63
 -2 2 32 1.99 0.27
 -2 2 -32 1.37 0.23
 2 2 32 1.71 0.24
 -2 -2 32 1.92 0.26
 3 2 0 0.32 0.18
 -3 2 0 0.11 0.2
 -3 2 0 0.15 0.26
 3 2 -1 109.71 2.51
 -3 2 -1 106.22 2.42
 -3 2 1 110.47 2.95
 -3 2 -1 107.41 2.98
 3 -2 2 42.9 2.02
 -3 2 -2 45.77 1.64
 -3 2 2 47.28 1.95
 -3 2 -2 43.09 1.94
 3 2 -3 959.32 8.02
 -3 2 -3 975.09 7.88
 -3 2 3 980.7 8.81
 -3 2 -3 967.02 9.33
 3 -2 4 452.42 6.71
 -3 2 -4 439.93 6.45
 3 -2 5 61.38 2.53
 -3 2 -5 57.87 2.43
 -3 2 -6 329.95 5.96
 3 -2 6 340.46 6.11
 3 -2 7 118.13 3.69
 -3 2 -7 113.02 3.65
 3 -2 8 98.14 3.47
 -3 2 -8 90.66 3.41
 3 -2 9 223.7 5.39
 3 -2 10 69.03 3.1
 3 -2 11 67.22 3.22
 3 -2 12 50.96 2.94
 3 -2 13 65.22 3.48
 3 -2 14 131.72 5.11
 3 -2 15 71.3 3.91
 3 2 15 72.71 2.09
 3 -2 16 161.72 6.05
 -3 2 16 149.43 3.06
 3 2 16 156.47 3.16
 3 -2 17 85.27 4.57
 -3 2 17 80.51 2.31
 3 2 17 84.02 2.38
 -3 2 18 3.84 0.54
 3 2 18 5.41 0.65
 3 -2 18 4.36 1.06
 -3 2 19 0.47 0.34
 3 2 19 1.23 0.37
 3 -2 19 1.02 0.88
 -3 2 20 -0.18 0.42
 3 2 20 0.54 0.29
 -3 2 21 4.19 0.61
 3 2 21 4.94 0.67
 3 2 22 11.9 0.99
 -3 2 22 12.22 0.98
 3 2 23 27.62 1.48
 -3 2 23 30.53 1.51
 3 2 24 10.5 0.92
 -3 2 24 11.31 0.93
 3 2 25 4.76 0.64
 -3 2 25 4.7 0.6
 -3 2 26 1.78 0.41
 3 2 26 1.42 0.37
 -3 -2 27 2.68 0.42
 3 2 27 2.11 0.4
 -3 2 27 1.87 0.4
 -3 2 28 19.66 1.04
 3 2 28 18.68 1.01
 -3 -2 28 18.8 0.95
 -3 2 -29 2.41 0.39
 -3 2 29 2.23 0.37
 3 2 29 2.51 0.38
 -3 -2 29 2.76 0.38
 -3 2 30 3.11 0.39
 -3 -2 30 3.3 0.38
 -3 2 -30 3.15 0.41
 3 2 30 3.23 0.38
 -3 2 -31 0.35 0.18
 -3 -2 31 0.73 0.19
 3 2 31 0.74 0.2
 -3 2 31 0.42 0.16
 -4 2 0 2253.12 14.42
 4 -2 1 48.57 2.42
 -4 2 -1 44.87 2.08
 -4 2 1 43.32 1.98
 4 2 -2 317.37 4.22
 4 -2 2 326.53 6.23
 -4 2 -2 317.5 5.59
 -4 2 -2 319.5 4.1
 -4 2 2 304.35 5.24
 4 2 -3 142.13 2.95
 -4 2 -3 138.74 2.81
 4 -2 3 145.45 4.2
 -4 2 -3 139.22 3.81
 4 2 -4 846.37 7.46
 4 -2 4 839.83 10.21
 -4 2 -4 847.08 7.25
 4 2 -5 1.91 0.4
 4 -2 5 2.33 0.58
 -4 2 -5 1.98 0.57
 4 -2 6 118.98 3.98
 -4 2 -6 112.31 3.73
 4 -2 7 594.48 9.05
 -4 2 -7 589.45 8.8
 -4 2 -8 360.91 7.1
 4 -2 8 361.45 7.24
 4 -2 9 79.48 3.51
 -4 2 -9 76.37 3.42
 -4 2 -10 95.79 3.97
 4 -2 10 96.88 3.97
 4 -2 11 47.35 2.92
 -4 2 -11 46.98 2.88
 4 -2 12 110.6 4.58
 4 -2 13 1.64 0.67
 4 -2 14 182.74 6.33
 4 2 14 185.57 3.32
 4 -2 15 46.05 3.29
 4 2 15 47.23 1.73
 4 -2 16 1.59 0.79
 4 2 16 0.69 0.3
 4 -2 17 86.09 4.72
 4 2 17 88.26 2.46
 4 -2 18 4.07 1.18
 4 2 18 5.18 0.67
 -4 2 18 4.68 0.62
 4 2 19 214.02 3.93
 -4 2 19 218.57 3.86
 4 2 20 388.07 5.33
 -4 2 20 387.09 5.17
 4 2 21 55.75 2.04
 -4 2 21 54.57 1.98
 4 2 22 61.41 2.1
 -4 2 22 61.37 2.05
 4 2 23 68.95 2.19
 -4 2 23 68.22 2.14
 4 2 24 15.18 1
 -4 2 24 16.34 1.04
 4 2 25 13.6 0.92
 -4 2 25 13.61 0.92
 -4 2 -26 0.02 0.31
 -4 -2 26 0.45 0.27
 4 2 26 0.27 0.25
 -4 2 26 0.63 0.28
 4 2 27 15.42 0.87
 -4 2 27 16.21 0.89
 -4 -2 27 15.36 0.86
 -4 2 -27 14.45 0.94
 -4 2 -28 0.01 0.22
 -4 -2 28 0.16 0.21
 -4 2 28 0.42 0.22
 4 2 28 0.06 0.17
 -4 2 -29 3.76 0.45
 -4 2 29 3.94 0.4
 -4 -2 29 3.81 0.41
 4 2 29 3.13 0.34
 -4 -2 30 27.17 0.91
 -4 2 -30 23.51 0.92
 5 -2 0 -0.42 0.49
 -5 2 0 -0.21 0.27
 5 -2 1 80.5 3.44
 -5 2 1 78.27 2.84
 -5 2 -1 75.58 2.85
 5 -2 2 15.87 1.53
 -5 2 -2 18.41 1.45
 5 -2 3 115.16 4.17
 -5 2 -3 109.81 3.61
 5 -2 4 105.48 4.01
 -5 2 -4 106.8 3.64
 -5 2 -5 209.39 5.23
 5 -2 5 209.38 5.7
 -5 2 -6 -0.09 0.37
 5 -2 6 0.42 0.47
 5 -2 7 62.04 3.23
 -5 2 -7 59.24 2.95
 -5 2 -8 483.78 8.66
 5 -2 8 490.12 9.23
 -5 2 -9 177.31 5.43
 5 -2 9 179 5.72
 -5 2 -10 338.93 4.47
 -5 2 -10 332.14 7.62
 5 -2 10 319.88 7.81
 -5 2 -11 41.17 1.63
 -5 2 -11 35.91 2.61
 5 -2 11 38.86 2.83
 5 2 12 66.42 1.91
 -5 2 -12 64.91 3.61
 -5 2 -12 67.81 2.12
 5 -2 12 64.56 3.75
 -5 2 -13 28.11 2.47
 5 -2 13 32.47 2.72
 -5 2 -13 32.91 1.51
 5 2 13 32.22 1.36
 -5 2 -14 6.23 1.25
 -5 2 -14 5.95 0.66
 5 -2 14 5.97 1.22
 5 2 14 6.24 0.63
 -5 2 -15 3.22 0.97
 -5 2 -15 3.4 0.53
 5 -2 15 2.68 0.83
 5 2 15 3.04 0.45
 5 2 16 63.75 2.01
 -5 2 -16 61.39 3.91
 5 -2 16 56.94 3.9
 -5 2 -16 61.45 2.17
 5 2 17 49.64 1.79
 -5 2 -17 45.59 3.49
 -5 2 -17 45.29 1.88
 5 2 18 167.01 3.29
 -5 2 -18 157.32 3.54
 -5 2 -19 130.54 3.22
 5 2 19 133.94 2.95
 5 2 20 9.46 0.8
 -5 2 -20 9.72 0.93
 5 2 21 31.92 1.41
 -5 2 -21 31.65 1.61
 5 2 22 52.76 1.77
 -5 2 -22 50.95 1.99
 -5 2 -23 2.58 0.51
 5 2 23 2.02 0.36
 5 2 24 7.14 0.63
 -5 2 -24 7.27 0.75
 -5 2 -25 21.74 1.18
 -5 2 -26 2.69 0.45
 -5 -2 26 2.73 0.41
 -5 2 -27 2.64 0.42
 -5 -2 27 2.5 0.35
 -5 2 -28 -0.01 0.18
 -5 -2 28 0.02 0.16
 -5 2 -29 0.2 0.16
 -5 -2 29 0.03 0.13
 6 -2 0 2.06 0.62
 -6 2 0 0.73 0.41
 6 -2 -1 73.89 3.63
 6 -2 1 75.61 3.65
 -6 2 -1 74.66 2.97
 -6 2 -2 54.77 2.59
 6 -2 2 53.16 3.09
 6 -2 3 4.3 0.87
 -6 2 -3 4.48 0.77
 6 -2 4 51.37 3.09
 -6 2 -4 46.84 2.52
 -6 2 -4 52.54 1.68
 -6 2 -5 233.75 5.78
 6 -2 5 232.74 6.61
 -6 -2 5 230.36 3.58
 -6 2 -5 239.12 3.62
 6 -2 6 12.63 1.6
 -6 2 -6 14.34 1.49
 -6 2 6 13.18 0.86
 -6 2 -6 13.23 0.89
 -6 2 -7 192.02 3.38
 -6 2 -7 184.03 5.42
 6 -2 7 189.5 6.14
 -6 2 7 186.97 3.16
 -6 2 -8 35.41 2.45
 6 -2 8 35.12 2.71
 -6 2 8 37.69 1.44
 -6 2 -8 37.54 1.52
 -6 2 -9 1.84 0.39
 -6 2 -9 2.49 0.7
 6 -2 9 2.34 0.86
 -6 2 -10 0.36 0.25
 6 -2 10 1.01 0.65
 -6 2 -10 0.16 0.53
 6 -2 11 31.47 2.74
 -6 2 -11 31.8 2.53
 -6 2 -11 30.63 1.46
 -6 2 -12 4.07 0.93
 -6 2 -12 6.81 0.72
 6 -2 12 5.31 1.18
 -6 2 -13 56.46 2.04
 6 -2 13 59.44 3.91
 -6 2 -14 4.34 1.02
 -6 2 -14 4.5 0.61
 -6 2 -15 106.28 2.86
 -6 2 -16 6.37 0.75
 -6 2 -17 22.25 1.33
 -6 2 -18 35.81 1.68
 -6 2 -19 17.12 1.17
 -6 2 -20 21.74 1.3
 -6 2 -21 0.88 0.37
 -6 2 -22 0.65 0.37
 -6 2 -23 37.13 1.54
 -6 2 -24 3.05 0.47
 -6 2 -25 19.71 1.01
 -6 -2 25 20.02 0.87
 -6 2 -26 2.34 0.36
 -6 -2 26 2.38 0.31
 -6 2 -27 2.63 0.33
 -6 -2 27 2.64 0.29
 -6 2 -28 4.99 0.4
 -7 2 0 0.18 0.22
 7 -2 0 -0.59 0.89
 -7 -2 0 0.04 0.29
 -7 -2 1 9.5 0.77
 7 -2 -1 8.35 1.31
 -7 2 1 10.43 0.81
 -7 -2 -1 7.68 0.71
 -7 2 -1 8.11 0.73
 -7 -2 -2 151.33 3
 -7 2 -2 155.81 3.09
 7 -2 -2 157.67 5.78
 7 -2 2 149.07 5.62
 -7 -2 2 151.21 3.03
 -7 2 2 155.28 3.03
 -7 2 3 180.67 3.28
 7 -2 -3 175.04 6.13
 7 -2 3 178.51 6.16
 -7 -2 3 175.18 3.29
 -7 -2 -3 177.39 3.25
 -7 2 -3 182.83 3.36
 7 -2 -4 7.06 1.21
 -7 -2 -4 7.78 0.71
 7 -2 4 6.07 1.13
 -7 -2 4 8 0.74
 -7 2 4 7.05 0.67
 -7 2 -4 7.32 0.71
 -7 2 5 16.82 1.02
 7 -2 5 16.99 1.97
 -7 -2 5 17.21 1.06
 -7 -2 -5 17.33 1.04
 -7 2 -5 17.09 1.07
 -7 -2 -6 0.52 0.28
 7 -2 6 0.35 0.43
 -7 2 -6 0.92 0.38
 -7 2 6 0.66 0.29
 -7 2 -7 25.09 1.31
 7 -2 7 22.38 2.29
 -7 2 7 25.43 1.26
 -7 -2 -7 24.27 1.22
 -7 2 8 27.18 1.31
 7 -2 8 25.55 2.47
 -7 -2 -8 23.87 1.24
 -7 2 -8 26.08 1.34
 7 -2 9 53.68 3.57
 -7 2 -9 54.93 1.95
 -7 2 -10 146.25 3.22
 -7 2 -11 1.69 0.45
 -7 2 -12 4.34 0.61
 -7 2 -13 83.51 2.49
 -7 2 -14 18.96 1.22
 -7 2 -15 100.11 2.74
 -7 2 -16 8.14 0.82
 -7 2 -17 -0.15 0.32
 -7 2 -18 1.05 0.4
 -7 2 -19 11.69 0.91
 -7 2 -20 0.01 0.27
 -7 2 -21 -0.31 0.35
 -7 2 -22 14.98 0.92
 -7 2 -23 0.12 0.21
 -7 -2 23 0.58 0.2
 -7 2 -24 0.95 0.24
 -7 -2 24 1.26 0.22
 -7 2 -25 0.25 0.18
 -7 2 -26 9.31 0.54
 -8 -2 0 55.87 1.94
 -8 2 0 56.24 1.95
 -8 -2 1 30.56 1.45
 -8 -2 -1 29.39 1.41
 -8 2 1 31.71 1.47
 -8 2 -1 30.99 1.48
 -8 -2 2 19.87 1.18
 -8 -2 -2 19.53 1.15
 -8 2 2 20.15 1.19
 -8 2 -2 21.61 1.24
 -8 -2 -3 58.95 1.98
 -8 -2 3 60.86 2.04
 -8 2 3 60.09 2
 -8 2 -3 61.06 2.05
 -8 -2 -4 22.47 1.23
 -8 2 4 21.45 1.2
 -8 2 -4 24.52 1.33
 -8 -2 -5 43.97 1.71
 -8 2 -5 41.85 1.72
 -8 2 5 45.31 1.73
 -8 2 -6 0.65 0.31
 -8 2 6 0.32 0.29
 -8 -2 -7 6.03 0.64
 -8 2 7 6.18 0.67
 -8 2 -7 7.29 0.76
 -8 2 -8 1.36 0.42
 -8 -2 -8 1.28 0.36
 -8 -2 -9 90.02 2.41
 -8 2 -9 92.05 2.58
 -8 -2 -10 1.83 0.41
 -8 2 -10 1.51 0.43
 -8 2 -11 68.24 2.23
 -8 2 -12 13.99 1.04
 -8 2 -13 42.55 1.75
 -8 2 -14 16.21 1.1
 -8 2 -15 1.91 0.43
 -8 2 -16 8.06 0.77
 -8 2 -17 0.62 0.34
 -8 2 -18 12.95 0.9
 -8 2 -19 0.29 0.25
 8 2 19 0.28 0.2
 -8 2 -20 5.42 0.55
 -8 2 -21 0.9 0.28
 -8 2 -22 0 0.2
 -8 2 -23 10.66 0.61
 -8 2 -24 -0.1 0.12
 -9 2 0 0.77 0.44
 -9 -2 0 0.81 0.4
 -9 2 -1 102.08 2.64
 -9 -2 1 98.98 2.58
 -9 -2 -1 99.65 2.58
 -9 2 1 101.96 2.61
 -9 -2 -2 24.95 1.3
 -9 2 2 26.35 1.35
 -9 2 -2 24.87 1.32
 -9 2 3 2.06 0.41
 -9 -2 -3 1.39 0.36
 -9 2 -3 1.89 0.42
 -9 -2 -4 1.94 0.39
 -9 2 4 2.11 0.43
 -9 2 -4 2.63 0.49
 -9 2 5 39.2 1.6
 -9 -2 -5 40.9 1.62
 -9 2 -5 38.9 1.65
 -9 2 -6 -0.21 0.26
 -9 -2 -6 0.18 0.29
 -9 2 -7 0.19 0.29
 -9 -2 -7 0.56 0.32
 -9 2 -8 71.04 2.2
 -9 -2 -8 62.89 1.95
 -9 -2 -9 6.84 0.65
 -9 2 -9 7.75 0.78
 -9 2 -10 0.46 0.32
 -9 2 -11 12.09 0.92
 -9 2 -12 3.17 0.49
 -9 2 -13 0.2 0.26
 -9 2 -14 0.18 0.27
 -9 2 -15 7.61 0.68
 -9 2 -16 4.39 0.51
 -9 2 -17 5.61 0.55
 9 2 18 4.61 0.44
 -9 2 -18 4.59 0.49
 -9 2 -19 0.96 0.25
 9 2 19 1.16 0.23
 -9 2 -20 0.49 0.19
 -9 2 -21 0.1 0.12
 -10 2 0 0.26 0.23
 -10 2 -1 1.91 0.4
 -10 2 1 2.27 0.42
 -10 2 -2 2.99 0.47
 -10 2 2 3.04 0.47
 -10 2 3 4.72 0.56
 -10 -2 -3 3.18 0.46
 -10 2 -3 4.26 0.55
 -10 -2 -4 0.18 0.23
 -10 2 -4 0.13 0.24
 -10 -2 -5 3.29 0.47
 -10 2 -5 2.85 0.44
 -10 -2 -6 10.24 0.74
 -10 2 -6 12.27 0.86
 -10 -2 -7 3.33 0.42
 -10 2 -7 3.77 0.5
 -10 2 -8 0.34 0.25
 -10 2 -9 1.95 0.38
 -10 2 -10 0.28 0.24
 -10 2 -11 5.25 0.54
 -10 2 -12 0.06 0.2
 -10 2 -13 -0.05 0.19
 -10 2 -14 -0.01 0.18
 10 2 15 1.01 0.25
 -10 2 -15 0.69 0.22
 10 2 16 0.05 0.14
 -10 2 -16 0.14 0.16
 -10 2 -17 3.28 0.32
 11 2 0 0.14 0.14
 11 2 1 0.6 0.22
 -11 2 -1 0.54 0.22
 -11 2 -2 1.08 0.28
 -11 2 -3 5.12 0.48
 -11 2 -4 0.21 0.19
 -11 2 -5 -0.37 0.2
 -11 2 -6 0.09 0.18
 -11 2 -7 1.46 0.28
 -11 2 -8 1.5 0.28
 -11 2 -9 0.29 0.19
 11 2 10 3.61 0.39
 -11 2 -10 2.81 0.34
 11 2 11 4.44 0.41
 -11 2 -11 3.77 0.35
 0 3 0 -0.01 0.28
 0 -3 0 0.13 0.18
 0 3 0 0.3 0.26
 0 3 -1 266.45 5.06
 0 3 1 265.25 4.92
 0 -3 -1 261.25 3.8
 0 3 1 262.69 4.63
 0 -3 1 264.67 3.9
 0 3 -1 260.89 4.64
 0 3 -2 0.1 0.42
 0 3 2 0.22 0.28
 0 -3 2 1.02 0.31
 0 3 -2 -0.16 0.31
 0 -3 3 0.51 0.27
 0 3 -3 0.87 0.35
 0 -3 4 0.08 0.19
 0 3 -4 0.68 0.36
 0 3 -5 404.36 6.29
 0 -3 5 408.46 5.62
 0 -3 6 0.51 0.39
 0 3 -6 0.14 0.33
 0 -3 7 853.34 9.1
 0 3 -7 843.22 9.69
 0 3 -8 1.14 0.52
 0 -3 8 0 0.26
 0 -3 9 25.75 1.75
 0 3 -9 26.69 1.88
 0 3 -10 0.59 0.43
 0 -3 10 0.23 0.34
 0 -3 11 321.45 6.75
 0 3 -11 311.78 6.91
 0 3 -12 0.66 0.57
 0 -3 12 0.48 0.46
 0 -3 13 830.27 11.81
 0 3 -13 788.78 11.85
 0 3 -14 -0.12 0.43
 0 -3 14 0.48 0.6
 0 3 15 122.72 2.95
 0 -3 15 135 5.21
 0 -3 16 -0.04 0.41
 0 3 16 0.56 0.29
 0 -3 17 2.68 0.75
 0 3 17 0.13 0.22
 0 -3 18 2.21 0.81
 0 3 18 -0.04 0.28
 0 3 -19 0.18 0.57
 0 -3 19 0.78 0.62
 0 3 19 0.44 0.27
 0 3 -20 -2.61 0.97
 0 3 20 -0.08 0.32
 0 3 21 13.48 1.13
 0 3 22 0.32 0.31
 0 3 23 135.31 3.47
 0 3 24 0.29 0.36
 0 3 25 25.2 1.48
 0 -3 25 26 1.16
 0 3 26 0.04 0.3
 0 -3 26 0.41 0.26
 0 3 27 1.62 0.39
 0 -3 27 1.44 0.29
 0 3 28 -0.11 0.26
 0 -3 28 0.02 0.17
 0 -3 29 3.51 0.37
 0 3 29 4.42 0.5
 0 3 30 -0.15 0.2
 0 3 31 0.19 0.14
 1 3 0 -0.32 0.47
 -1 3 0 -0.31 0.29
 1 -3 0 0.51 0.4
 1 3 0 0.61 0.3
 -1 3 0 1.16 0.77
 1 3 -1 1006.81 9.84
 -1 3 -1 985.78 9.72
 1 3 1 1002.62 9.55
 -1 3 1 988.41 9.4
 1 -3 1 997.56 8.77
 1 3 -1 1002.84 8.48
 -1 3 1 996.87 9.55
 -1 3 -1 998.37 9.65
 1 3 -2 42.43 2.06
 -1 3 -2 44.9 2.1
 -1 3 2 43.37 2.01
 -1 -3 2 45.24 1.38
 1 -3 2 43.14 1.86
 1 3 -2 44.45 1.81
 -1 3 -2 42.94 2.07
 1 3 -3 9.96 1.03
 -1 3 -3 10.2 1.03
 -1 -3 3 9.49 0.7
 1 3 -3 8.76 0.83
 1 -3 3 9.89 0.91
 -1 3 -3 8.79 0.93
 -1 -3 4 75.32 2.08
 1 3 -4 71.88 2.39
 -1 3 -4 73.25 2.79
 -1 -3 5 17.16 1.06
 1 -3 5 17.35 1.28
 1 3 -5 18.87 1.27
 -1 3 -5 17.57 1.43
 -1 -3 6 284.31 4.64
 1 3 -6 284.68 5.01
 -1 3 -6 281.05 5.76
 1 -3 6 281.87 5.27
 -1 -3 7 1.1 0.4
 1 -3 7 1.34 0.45
 1 3 -7 0.85 0.39
 -1 3 -7 1.23 0.51
 -1 -3 8 240.42 4.84
 1 3 -8 243.52 5.02
 -1 3 -8 240.3 5.7
 1 -3 8 253.15 5.42
 1 -3 9 225.12 5.33
 -1 -3 9 219.99 4.9
 1 3 -9 215.35 4.93
 -1 3 -9 211.42 5.53
 1 -3 10 98.75 3.75
 -1 -3 10 102.73 3.55
 1 3 -10 96.84 3.45
 -1 3 -10 93.64 3.84
 -1 3 -11 8.95 1.28
 1 -3 11 10.1 1.29
 -1 -3 11 9.83 1.2
 1 3 -11 9.26 1.13
 1 -3 12 14.72 1.59
 -1 -3 12 14.52 1.49
 1 3 -12 12.23 1.38
 -1 3 -12 13.77 1.65
 1 -3 13 107.94 4.41
 -1 -3 13 113.51 4.3
 1 3 -13 100.89 4.02
 -1 3 -13 106.03 4.6
 1 3 -14 9.62 1.3
 -1 3 -14 8.88 1.38
 -1 -3 14 10.37 1.34
 1 3 14 9.58 0.82
 1 -3 14 8.38 1.3
 1 3 15 18.63 1.16
 -1 3 15 16.23 1.08
 1 3 -15 17.36 1.81
 -1 3 -15 17.28 2
 -1 -3 15 17.73 1.89
 1 -3 15 16.93 1.9
 1 -3 16 55.52 3.52
 -1 3 16 45.43 1.85
 1 3 -16 49.91 3.13
 -1 -3 16 54.25 3.43
 1 3 16 49.73 1.94
 1 3 17 37.05 1.73
 1 -3 17 43.35 3.23
 -1 3 17 35.98 1.69
 1 3 -17 37.33 2.8
 -1 -3 17 42.7 3.16
 1 -3 18 8.76 1.52
 1 3 18 8.06 0.85
 -1 -3 18 8.75 1.5
 -1 3 18 8.02 0.84
 -1 -3 19 40.78 3.3
 1 3 19 41.68 1.91
 -1 3 19 39.67 1.85
 1 -3 19 42.43 3.4
 -1 3 -19 42.49 3.42
 1 3 20 8.24 0.88
 -1 3 20 8.25 0.87
 1 3 21 1.8 0.5
 -1 3 21 1.23 0.4
 1 3 22 25.91 1.54
 -1 3 22 28.01 1.58
 1 3 23 17.04 1.24
 -1 3 23 16.49 1.23
 1 -3 23 18.22 0.97
 1 3 24 51.81 2.11
 -1 3 24 53.47 2.11
 1 -3 24 53.3 1.59
 1 3 25 11.29 1
 -1 3 25 10.01 0.92
 1 3 26 0.79 0.37
 -1 3 26 0.73 0.31
 -1 -3 26 1.2 0.32
 -1 3 27 9.56 0.8
 1 3 27 9.27 0.83
 -1 -3 27 8.68 0.64
 -1 -3 28 4.56 0.45
 1 3 28 5.01 0.58
 -1 3 28 4.41 0.54
 -1 -3 29 0.16 0.17
 1 3 29 -0.04 0.21
 -1 3 29 0 0.2
 1 3 30 0.34 0.2
 -1 3 30 0.19 0.17
 -1 -3 30 0.47 0.18
 -1 3 -31 0.03 0.14
 1 3 31 0.04 0.14
 -1 3 31 0.03 0.14
 2 3 0 302.87 5.28
 -2 3 0 308.33 5.28
 2 -3 0 301.96 5.49
 -2 3 0 296.73 5.56
 -2 3 -1 191.66 4.22
 2 3 1 194.73 4.16
 -2 3 1 193.07 4.12
 2 3 -1 197.42 4.33
 2 -3 1 201.55 4.49
 -2 3 1 196.38 4.53
 -2 3 -1 202.34 4.68
 2 3 -2 693.2 8.29
 -2 3 -2 692.64 8.25
 2 -3 2 724.65 8.58
 -2 3 2 702.29 8.5
 -2 3 -2 704.01 8.83
 2 3 -3 57.31 2.45
 -2 3 -3 59.35 2.46
 2 3 -3 60.79 1.92
 2 -3 3 59.25 2.48
 -2 3 -3 61.92 2.65
 2 3 -4 5.97 0.83
 -2 3 -4 3.63 0.62
 2 -3 4 4.47 0.71
 2 3 -4 5.11 0.6
 -2 3 -4 5.01 0.81
 2 -3 5 0.84 0.39
 2 3 -5 0.2 0.24
 -2 3 -5 0.49 0.38
 2 3 -6 43.43 1.77
 2 -3 6 43.8 2.27
 -2 3 -6 42.25 2.38
 2 3 -7 5.03 0.66
 2 -3 7 5.55 0.85
 -2 3 -7 6.74 0.98
 2 3 -8 9.03 0.9
 -2 3 -8 9.32 1.22
 2 -3 8 8.97 1.08
 2 3 -9 14.53 1.17
 -2 3 -9 14.97 1.58
 2 -3 9 14.9 1.47
 -2 3 -10 1.14 0.62
 2 -3 10 1.24 0.51
 2 3 -10 0.85 0.33
 2 -3 11 82.78 3.71
 -2 3 -11 75.08 3.75
 2 -3 12 12.35 1.53
 -2 3 -12 12.83 1.64
 -2 3 -13 0.5 0.62
 2 -3 13 -0.39 0.54
 2 -3 14 140.16 5.43
 2 3 14 140.07 3.08
 -2 3 -14 133.27 5.54
 -2 3 -15 6.57 1.3
 2 -3 15 7.02 1.25
 2 3 15 7.06 0.75
 -2 3 15 5.43 0.66
 -2 3 -16 0.41 0.63
 2 -3 16 -0.23 0.52
 2 3 16 0.88 0.34
 -2 3 16 0.37 0.3
 -2 3 -17 0.85 0.71
 2 -3 17 1.79 0.76
 2 3 17 0.85 0.36
 -2 3 17 0.83 0.37
 2 -3 18 71.71 4.38
 2 3 18 66.41 2.34
 -2 3 18 63.52 2.26
 -2 3 -18 66.64 4.36
 -2 3 -19 -0.34 0.67
 2 3 19 0 0.32
 -2 3 19 0.02 0.26
 2 3 20 24.41 1.48
 -2 3 20 22.36 1.39
 2 3 21 -0.49 0.42
 -2 3 21 0.39 0.32
 -2 3 22 6.75 0.8
 2 3 22 6.87 0.81
 2 3 23 72.79 2.51
 -2 3 23 71.5 2.42
 2 3 24 0.1 0.32
 -2 3 24 -0.23 0.26
 2 3 25 3.42 0.56
 -2 3 25 3.71 0.55
 2 3 26 0.23 0.27
 -2 3 26 0.27 0.24
 -2 -3 27 0.93 0.28
 2 3 27 0.24 0.26
 -2 3 27 0.69 0.29
 2 3 28 6.54 0.62
 -2 3 28 6.74 0.61
 -2 -3 28 7.26 0.56
 -2 3 29 4.35 0.46
 2 3 29 4.13 0.46
 -2 -3 29 3.64 0.38
 2 3 30 7.6 0.55
 -2 3 30 8.92 0.56
 -2 -3 30 7.49 0.48
 -2 3 -30 7.33 0.53
 3 -3 0 0.76 0.33
 3 3 0 -0.07 0.35
 -3 3 0 0.09 0.37
 3 3 -1 8.52 0.92
 -3 3 -1 8.35 0.87
 3 -3 1 6.66 0.94
 -3 3 1 7.23 0.96
 -3 3 -1 7.37 0.93
 3 3 -2 246.86 4.9
 -3 3 -2 237.24 4.73
 3 -3 2 245.31 5.54
 -3 3 2 241.67 5.27
 -3 3 -2 239.55 5.44
 3 3 -3 125.83 3.6
 3 -3 3 127.11 4.02
 -3 3 -3 125.84 3.54
 -3 3 -3 121.13 3.96
 -3 3 -4 547.22 7.52
 3 3 -4 532.93 7.55
 3 -3 4 558.6 8.53
 -3 3 -4 548.77 8.53
 3 3 -5 162.07 4.3
 -3 3 -5 162.29 4.26
 3 -3 5 167.12 4.75
 -3 3 -5 158.02 4.71
 -3 3 -6 50.49 2.46
 3 -3 6 52.52 2.71
 -3 3 -6 51.88 2.79
 3 -3 7 8.95 1.18
 -3 3 -7 5.84 1.02
 -3 3 -8 264.82 6.65
 3 -3 8 274.57 6.5
 -3 3 -9 96 4.14
 3 -3 9 93.79 3.9
 -3 3 -10 145.79 5.28
 3 -3 10 147.36 5.04
 -3 3 -11 -0.35 0.53
 3 -3 11 0.39 0.42
 3 -3 12 20.07 2.01
 3 3 12 18.78 1.08
 -3 3 -12 17.38 1.98
 3 3 13 212.88 3.71
 3 -3 13 211.07 6.75
 3 3 13 211.9 3.68
 -3 3 -13 206.51 6.86
 3 -3 14 120.02 5.26
 3 3 14 120.73 2.76
 3 3 14 119.84 2.88
 -3 3 -14 112.63 5.23
 3 -3 15 31.38 2.8
 3 3 15 29.83 1.49
 -3 3 -15 28.63 2.75
 3 -3 16 54.37 3.75
 3 3 16 51.36 1.98
 -3 3 -16 51.64 3.76
 3 -3 17 38.8 3.25
 3 3 17 36.9 1.72
 -3 3 17 33.67 1.59
 -3 3 -17 39.94 3.38
 3 3 18 57.33 2.18
 -3 3 18 56.27 2.08
 -3 3 -18 59.16 4.18
 3 3 19 24.26 1.44
 -3 3 19 23.29 1.37
 3 3 20 39.31 1.82
 -3 3 20 38.65 1.75
 -3 3 21 146.05 3.37
 3 3 21 142.47 3.44
 3 3 22 11.79 1
 -3 3 22 12.07 0.98
 3 3 23 -0.04 0.33
 -3 3 23 0.19 0.27
 3 3 24 4.47 0.61
 -3 3 24 4.42 0.59
 3 3 25 -0.19 0.29
 -3 3 25 0.03 0.24
 3 3 26 1.8 0.39
 -3 3 26 1.3 0.32
 -3 3 -27 0.56 0.27
 -3 -3 27 0.73 0.26
 3 3 27 0.29 0.24
 -3 3 27 0.5 0.21
 -3 3 -28 2.87 0.4
 3 3 28 3.17 0.42
 -3 3 28 3.87 0.43
 -3 -3 28 3.48 0.4
 -3 3 -29 0.31 0.19
 3 3 29 0.06 0.15
 -3 3 29 0.45 0.18
 -3 -3 29 0.24 0.18
 -3 3 -30 -0.18 0.15
 -3 -3 30 -0.12 0.12
 3 3 30 0 0.13
 4 -3 0 34.31 2.3
 -4 3 0 33.94 2.11
 4 -3 1 146.81 4.71
 -4 3 1 136.22 4.19
 -4 3 -1 139.91 4.31
 4 3 -2 44.09 2.03
 4 -3 2 45.1 2.64
 -4 3 2 40.3 2.28
 -4 3 -2 40.3 2.36
 4 3 -3 0.39 0.32
 -4 3 -3 0.3 0.3
 4 -3 3 -0.1 0.42
 -4 3 -3 -0.12 0.4
 4 3 -4 2.9 0.59
 -4 3 -4 2.29 0.52
 4 -3 4 2.13 0.68
 -4 3 -4 2.38 0.73
 4 3 -5 168.09 4.32
 -4 3 -5 162.84 4.16
 4 -3 5 164.87 5.18
 -4 3 -5 161.59 5.04
 4 3 -6 436.01 7.12
 -4 3 -6 429.08 6.94
 4 -3 6 438.88 8.56
 -4 3 -6 424.72 8.37
 4 3 -7 90.04 3.34
 -4 3 -7 85.04 3.21
 -4 3 -7 78.76 3.71
 4 -3 7 86.98 3.89
 4 3 -8 1.34 0.47
 -4 3 -8 1.43 0.47
 4 -3 8 1.29 0.69
 -4 3 -8 1.13 0.58
 -4 3 -9 224.61 5.63
 -4 3 -9 219.46 6.55
 4 -3 9 230.59 6.62
 4 3 10 68.98 2.01
 -4 3 -10 63.7 3.65
 4 -3 10 68.84 3.67
 4 3 11 36.67 1.49
 -4 3 -11 37.25 2.88
 -4 3 -11 35.93 1.48
 4 -3 11 37.98 2.83
 4 -3 12 19.95 2.14
 4 3 12 20.42 1.14
 -4 3 -12 18.3 2.11
 -4 3 -12 20.15 1.13
 4 -3 13 18.7 2.14
 4 3 13 18.52 1.11
 -4 3 -13 17.36 2.1
 4 3 14 22.59 1.25
 4 -3 14 23.87 2.49
 -4 3 -14 22.05 2.42
 -4 3 -15 0.7 0.6
 4 3 15 0.12 0.29
 4 3 15 1.22 0.36
 -4 3 -16 11.59 1.8
 4 3 16 11.32 0.9
 4 3 16 11.27 0.92
 4 3 17 129.29 3.09
 4 3 18 32.27 1.58
 4 3 19 261.95 4.45
 4 3 20 57.4 2.08
 4 3 21 1.66 0.47
 -4 3 -22 5.95 0.72
 4 3 22 6.54 0.7
 -4 3 -23 0.06 0.27
 4 3 23 0.35 0.29
 4 3 24 7.18 0.68
 -4 3 -24 8.39 0.76
 4 3 25 15.56 0.94
 -4 3 -25 15.7 0.99
 4 3 26 14.11 0.85
 -4 3 -26 13.17 0.87
 -4 3 -27 0.39 0.2
 4 3 27 0.64 0.24
 -4 -3 27 0.99 0.25
 -4 3 -28 0.54 0.21
 4 3 28 0.79 0.21
 -4 -3 28 0.95 0.23
 -4 3 -29 -0.06 0.13
 -4 -3 29 -0.06 0.12
 5 -3 0 -0.88 0.74
 -5 3 0 -0.08 0.3
 5 -3 -1 98.02 4.25
 5 -3 1 99.98 4.27
 -5 3 1 98.57 3.75
 -5 3 -1 95.95 3.79
 5 -3 2 106.67 4.47
 -5 3 -2 106.33 4.01
 5 -3 3 99.94 4.33
 -5 3 -3 92.24 3.82
 5 -3 4 -0.05 0.46
 -5 3 -4 0.95 0.52
 -5 3 -5 171.75 5.45
 5 -3 5 179.71 5.9
 -5 3 -6 58.94 3.29
 5 -3 6 64.43 3.58
 -5 3 -7 172.71 5.7
 5 -3 7 177.77 6.02
 -5 3 -7 167.66 3.03
 -5 3 -8 98.51 4.43
 -5 3 -8 104.9 2.45
 -5 3 -9 109.27 4.79
 5 -3 9 112.55 4.99
 -5 3 -9 115.72 2.62
 5 3 10 31.88 1.41
 -5 3 -10 31.41 2.64
 5 -3 10 28.62 2.57
 -5 3 -10 29.92 1.37
 5 3 11 99.16 2.5
 -5 3 -11 92.24 4.64
 -5 3 -11 96.76 2.51
 5 -3 11 100.06 4.89
 5 3 12 23.76 1.25
 -5 3 -12 19.65 2.23
 -5 3 -12 21.69 1.22
 5 -3 12 22.68 2.41
 5 -3 13 5.39 1.23
 5 3 13 7.23 0.71
 -5 3 -13 7.36 0.74
 -5 3 -13 5.3 1.24
 -5 3 -14 3.63 0.56
 5 3 14 4.22 0.56
 -5 3 -14 4.65 1.19
 5 3 15 10.19 0.85
 -5 3 -15 11.47 0.95
 5 3 16 29.42 1.48
 5 3 16 27.03 1.38
 -5 3 -16 29.35 1.49
 5 3 17 37.69 1.62
 5 3 17 35.27 1.58
 -5 3 -17 38.26 1.72
 5 3 18 7.98 0.76
 -5 3 -18 7.99 0.82
 -5 3 -19 5.75 0.72
 5 3 19 5.07 0.61
 -5 3 -20 0.56 0.37
 5 3 20 0.29 0.29
 -5 3 -21 0.39 0.31
 5 3 21 0.35 0.28
 -5 3 -22 0.09 0.29
 5 3 22 0.34 0.24
 5 3 23 12.58 0.84
 -5 3 -23 13.5 0.93
 -5 3 -24 0.14 0.25
 5 3 24 -0.12 0.18
 -5 3 -25 0.18 0.2
 -5 3 -26 1.37 0.31
 -5 -3 26 1.66 0.3
 -5 3 -27 0.17 0.18
 -5 -3 27 0.4 0.17
 -5 3 -28 0.43 0.16
 -5 -3 28 0.5 0.16
 6 -3 0 1.16 0.49
 6 -3 -1 38.86 2.9
 6 -3 1 40.41 2.97
 -6 3 -1 35.7 2.41
 -6 3 -2 5.23 0.57
 6 -3 -2 3.87 0.98
 6 -3 2 4.25 0.98
 -6 3 -2 3.72 0.83
 6 -3 -3 29.38 2.55
 -6 3 -3 27.92 2.2
 6 -3 3 26.68 2.42
 -6 3 -3 27.56 1.23
 -6 3 -4 21.48 1.96
 6 -3 4 21.19 2.19
 -6 3 -4 19.76 1.07
 -6 3 -5 25.94 2.18
 6 -3 5 27.95 2.53
 -6 3 -5 27.17 1.26
 -6 3 -6 97.17 4.31
 6 -3 6 97.85 4.77
 -6 3 -6 99.18 2.41
 -6 3 -7 3.92 0.51
 6 -3 7 3.86 1.05
 -6 3 -7 3.65 0.95
 -6 3 -8 70.39 3.84
 6 -3 8 74.89 4.25
 -6 3 -8 73.41 2.14
 -6 3 -9 5.8 1.24
 6 -3 9 6.12 1.33
 -6 3 -9 7.29 0.71
 -6 3 -10 1.43 0.42
 6 -3 10 0.83 0.89
 -6 3 -10 -0.67 0.72
 -6 3 -11 2.34 0.46
 -6 3 -11 2.72 0.94
 -6 3 -12 84.28 2.43
 -6 3 -13 18.18 1.15
 -6 3 -14 16.04 1.09
 -6 3 -15 3.23 0.52
 -6 3 -16 2.91 0.52
 6 3 17 13.95 1
 -6 3 -17 14.04 1.02
 -6 3 -18 0 0.3
 6 3 18 0.22 0.29
 -6 3 -19 7.52 0.75
 -6 3 -20 14.53 0.99
 -6 3 -21 8.07 0.73
 -6 3 -22 0.62 0.27
 -6 3 -23 4.65 0.52
 -6 3 -24 4.47 0.48
 -6 3 -25 2.32 0.32
 -6 -3 25 2.8 0.32
 -6 3 -26 4.64 0.39
 -6 -3 26 4.78 0.36
 7 -3 0 -0.72 0.7
 -7 3 0 0.49 0.23
 -7 3 -1 1.51 0.4
 -7 3 1 1.16 0.32
 -7 3 2 36.67 1.47
 -7 3 -2 35.78 1.48
 -7 3 -3 38.73 1.55
 -7 3 -4 117.94 2.71
 -7 3 -5 7.64 0.72
 -7 3 -6 2.58 0.44
 -7 3 -7 40.69 1.65
 -7 3 -8 0.44 0.28
 -7 3 -9 5.64 0.64
 -7 3 -10 10.72 0.88
 -7 3 -11 0.35 0.23
 -7 3 -12 1.1 0.35
 -7 3 -13 35.07 1.57
 -7 3 -14 9.4 0.83
 -7 3 -15 0.4 0.29
 -7 3 -16 0.54 0.32
 7 3 16 1.29 0.4
 7 3 17 18.37 1.11
 -7 3 -17 18.43 1.11
 -7 3 -18 2.35 0.43
 7 3 18 2.61 0.42
 -7 3 -19 3.37 0.47
 7 3 19 3.37 0.44
 -7 3 -20 0.19 0.26
 -7 3 -21 3.37 0.44
 -7 3 -22 -0.06 0.17
 -7 3 -23 2.01 0.31
 -7 -3 23 2.44 0.29
 -7 3 -24 0.01 0.15
 -8 3 0 348.74 4.65
 -8 3 1 1.06 0.4
 -8 3 -1 0.85 0.41
 -8 3 2 185.26 3.35
 -8 3 -2 184.97 3.43
 -8 3 3 89.8 2.33
 -8 3 -3 89.3 2.41
 8 3 -4 36.93 1.56
 -8 3 4 35.54 1.46
 -8 3 -4 39.06 1.62
 -8 3 -5 0.92 0.36
 -8 3 5 -0.04 0.31
 -8 3 -6 13.52 0.99
 -8 3 -7 55.58 1.92
 -8 3 -8 1.26 0.39
 -8 3 -9 -0.02 0.24
 -8 3 -10 26.85 1.34
 -8 3 -11 30.52 1.42
 -8 3 -12 8.16 0.75
 -8 3 -13 27.42 1.32
 -8 3 -14 2.95 0.48
 -8 3 -15 -0.07 0.22
 8 3 15 -0.03 0.23
 -8 3 -16 0.24 0.24
 8 3 16 0.4 0.23
 8 3 17 21.82 1.08
 -8 3 -17 22.37 1.08
 8 3 18 3.74 0.42
 -8 3 -18 4.57 0.5
 -8 3 -19 -0.12 0.17
 8 3 19 0.13 0.15
 -8 3 -20 0.08 0.16
 -8 3 -21 -0.24 0.18
 -9 3 0 0.06 0.24
 9 3 -1 23.58 1.26
 -9 3 1 24.63 1.2
 -9 3 -1 22.54 1.16
 9 3 -2 52.3 1.8
 -9 3 2 53.49 1.73
 -9 3 -2 52.55 1.76
 9 3 -3 10.11 0.77
 -9 3 3 11.36 0.8
 -9 3 -3 11.43 0.84
 -9 3 -4 7.15 0.68
 -9 3 -5 0.16 0.22
 -9 3 -6 7.95 0.71
 -9 3 -7 1.85 0.39
 -9 3 -8 17.01 1
 -9 3 -9 3.12 0.48
 -9 3 -10 0.56 0.28
 -9 3 -11 0.63 0.25
 -9 3 -12 28.87 1.21
 -9 3 -13 0.23 0.25
 9 3 13 0.05 0.25
 -9 3 -14 1 0.28
 9 3 14 1.22 0.31
 -9 3 -15 0.08 0.18
 9 3 15 -0.03 0.18
 -9 3 -16 0.32 0.18
 9 3 16 -0.24 0.19
 -9 3 -17 0.52 0.2
 9 3 17 0.44 0.18
 -9 3 -18 6.04 0.43
 10 3 0 3.82 0.45
 -10 3 0 4.28 0.45
 10 3 -1 -0.23 0.22
 10 3 1 0.05 0.19
 -10 3 -1 -0.08 0.18
 10 3 2 15.26 0.92
 -10 3 -2 16.35 0.87
 10 3 3 1.74 0.36
 -10 3 -3 2.83 0.4
 10 3 4 6.3 0.62
 -10 3 -4 6.62 0.57
 10 3 5 4.1 0.51
 -10 3 -5 3.75 0.45
 10 3 6 0.06 0.22
 -10 3 -6 0.22 0.21
 10 3 7 0.42 0.25
 -10 3 -7 0.58 0.24
 10 3 8 9.9 0.76
 -10 3 -8 8.33 0.61
 10 3 9 2.18 0.38
 -10 3 -9 1.81 0.31
 -10 3 -10 0.18 0.17
 10 3 10 -0.24 0.23
 10 3 11 3 0.4
 -10 3 -11 2.55 0.33
 10 3 12 -0.12 0.18
 -10 3 -12 -0.03 0.16
 10 3 13 0.35 0.17
 -10 3 -13 0.21 0.14
 10 3 14 1.79 0.26
 11 3 3 0.29 0.16
 11 3 4 2.17 0.28
 11 3 5 0.26 0.14
 11 3 6 0.55 0.18
 11 3 7 -0.1 0.13
 0 4 0 9999 36.56
 0 4 -1 35.05 2.48
 0 4 -1 54.39 3.05
 0 4 -2 520.13 8.04
 0 4 -2 518.71 8.56
 0 4 -3 2.37 0.83
 0 4 -3 0.96 0.59
 0 4 -4 9.93 1.24
 0 4 -4 10.91 1.2
 0 4 -5 -0.39 0.68
 0 4 -5 -0.08 0.39
 0 4 -6 91.85 3.96
 0 4 -6 96.7 3.73
 0 4 -7 -0.73 0.7
 0 4 -7 -0.56 0.4
 0 4 -8 45.19 2.69
 0 4 -9 -0.06 0.37
 0 4 -10 113.52 4.54
 0 4 11 -0.01 0.23
 0 4 -11 -0.03 0.46
 0 4 12 7.8 0.77
 0 4 -12 6.13 1.17
 0 4 13 -0.28 0.27
 0 4 -13 -0.05 0.41
 0 4 14 4.96 0.63
 0 4 -14 4.88 1.16
 0 4 15 -0.26 0.31
 0 4 -15 1.24 0.75
 0 4 16 1.29 0.38
 0 4 -16 1.81 0.9
 0 4 17 -0.3 0.35
 0 4 -17 -2.79 1.01
 0 4 18 8.08 0.89
 0 4 19 -0.05 0.3
 0 4 20 113.94 3.24
 0 4 21 0.35 0.4
 0 4 -22 2.83 0.49
 0 4 22 3.36 0.61
 0 4 -23 0.52 0.29
 0 4 23 0.96 0.39
 0 4 -24 89.88 2.19
 0 4 24 94.81 2.65
 0 4 25 0.35 0.32
 0 -4 25 0.35 0.24
 0 4 26 64.19 1.95
 0 4 27 -0.11 0.23
 0 4 28 4.51 0.47
 0 4 29 0.05 0.15
 1 4 0 1.72 0.76
 -1 4 0 0.82 0.61
 1 -4 0 0.29 0.43
 -1 4 0 1.5 0.77
 1 4 -1 76.81 3.27
 -1 4 -1 74.19 3.2
 1 -4 -1 74.41 2.81
 -1 4 -1 74.99 3.22
 1 -4 1 76.42 2.84
 1 4 -2 66.27 3.05
 -1 4 -2 64.86 3.02
 1 -4 -2 66.62 2.65
 1 4 -2 69.18 2.75
 -1 4 -2 65.21 3.02
 1 -4 2 70.95 2.77
 1 -4 -3 0.34 0.39
 1 4 -3 0.69 0.42
 -1 4 -3 1.15 0.48
 1 -4 3 2.06 0.53
 1 4 -3 2.33 0.62
 -1 4 -3 0.62 0.4
 1 4 -4 0.33 0.46
 -1 4 -4 1.01 0.45
 1 -4 4 0.96 0.42
 1 4 -4 0.7 0.41
 -1 4 -4 0.05 0.46
 1 4 -5 256.9 6.42
 -1 4 -5 256.98 6.41
 1 4 -5 258.08 5.54
 -1 4 -5 257.08 6.27
 1 -4 5 268.41 5.76
 1 4 -6 23.99 2.03
 -1 4 -6 22.34 1.98
 1 4 -6 23.1 1.7
 -1 4 -6 25.32 2.04
 1 -4 6 24.99 1.8
 1 4 -7 -0.08 0.59
 -1 4 -7 0.1 0.48
 1 -4 7 0.91 0.39
 1 4 -7 0.53 0.29
 -1 4 -7 0.11 0.5
 1 -4 8 61.7 3.04
 1 4 -8 58.56 2.87
 -1 4 -8 58.96 3.28
 1 -4 9 67.96 3.32
 1 4 -9 61.55 3.02
 -1 4 -9 60.49 3.42
 -1 4 10 133.84 2.36
 -1 4 -10 132.07 2.84
 1 -4 10 139.17 4.87
 1 4 10 129.18 2.87
 1 4 -10 128.73 4.48
 -1 4 -10 123.52 5.02
 1 -4 11 0.31 0.43
 1 4 11 0.44 0.17
 -1 4 -11 0.15 0.23
 1 4 11 0.42 0.27
 -1 4 11 0.53 0.3
 1 4 -11 0.86 0.55
 -1 4 -11 0.73 0.6
 1 4 12 33.62 1.38
 -1 4 -12 33.46 1.48
 1 -4 12 36.24 2.67
 1 4 12 32.24 1.53
 -1 4 12 31.51 1.5
 -1 4 -12 32.87 2.75
 -1 4 -13 5.84 0.65
 1 -4 13 6.49 1.21
 -1 4 13 6.19 0.72
 -1 4 -13 5.2 1.22
 -1 4 -14 167.94 3.4
 1 4 14 161.38 3.58
 -1 4 14 153.5 3.47
 -1 4 -14 161.83 6.39
 -1 4 -15 134.92 3.07
 1 -4 15 140.81 5.73
 1 4 15 129.58 3.27
 -1 4 15 123.14 3.19
 -1 4 -15 125.98 5.76
 1 -4 16 2.64 0.91
 -1 4 -16 2.08 0.45
 1 4 16 2.04 0.55
 -1 4 16 1.53 0.43
 -1 4 -16 0.7 0.6
 -1 4 -17 58.85 2.04
 1 4 17 54.55 2.21
 -1 4 17 53.32 2.18
 -1 4 -18 0.85 0.3
 1 4 18 0.84 0.37
 -1 4 18 0.68 0.34
 -1 4 -19 1.79 0.41
 1 4 19 1.51 0.48
 -1 4 19 0.75 0.38
 -1 4 -20 2.08 0.42
 1 4 20 2.53 0.55
 -1 4 20 1.32 0.43
 1 4 21 7.57 0.86
 -1 4 21 7.96 0.85
 1 4 22 19.09 1.31
 -1 4 22 18.89 1.27
 1 4 23 6 0.76
 -1 4 23 5.51 0.71
 1 4 24 12.39 1
 -1 4 24 11.82 0.95
 1 4 -25 22.08 1.1
 1 4 25 24.51 1.29
 -1 4 25 25.21 1.27
 1 4 -26 0.48 0.21
 1 4 26 0.41 0.27
 -1 4 26 0.44 0.23
 -1 -4 26 0.84 0.24
 1 4 -27 1.6 0.26
 1 4 27 1.91 0.35
 -1 4 27 2.31 0.36
 -1 -4 27 2.25 0.3
 -1 4 -28 2.33 0.31
 1 4 28 3.14 0.4
 -1 4 28 3.08 0.37
 -1 -4 28 2.46 0.28
 1 4 29 0.57 0.17
 -1 4 29 0.88 0.2
 2 -4 0 304.25 6.34
 -2 4 0 308.56 6.76
 2 4 -1 148.05 4.53
 -2 4 -1 152.81 4.57
 2 -4 -1 147.35 4.37
 -2 4 1 147.16 4.64
 2 -4 1 147.29 4.42
 -2 4 -1 153.67 4.81
 2 -4 -2 7.2 1
 2 4 -2 7.48 1.09
 -2 4 -2 6.25 0.97
 2 -4 2 5.87 0.94
 -2 4 -2 6.9 1.04
 2 4 -3 3.02 0.74
 -2 4 -3 0.81 0.48
 2 -4 3 2.26 0.65
 -2 4 -3 1.2 0.43
 2 4 -4 45.05 2.68
 -2 4 -4 46.31 2.66
 -2 4 -4 47.52 2.82
 2 -4 4 49.94 2.65
 2 4 -5 260.01 6.48
 -2 4 -5 260.91 6.47
 -2 4 -5 263.92 6.74
 2 -4 5 272.78 6.29
 2 4 -6 0.09 0.42
 -2 4 -6 0.97 0.53
 2 -4 6 0.65 0.45
 -2 4 -6 0.23 0.38
 2 4 -7 121.58 4.67
 -2 4 -7 122.21 4.67
 -2 4 -7 123.1 4.82
 2 -4 7 127.03 4.48
 2 4 -8 19.18 1.95
 -2 4 -8 19.26 1.93
 -2 4 8 20.65 0.93
 2 4 8 21.42 1.2
 2 4 8 22.03 1.17
 -2 4 -8 20.03 2.03
 2 -4 8 21.89 1.93
 -2 4 -9 15.41 1.78
 -2 4 9 17.55 0.88
 2 4 9 16.35 1.05
 -2 4 -9 16.16 0.94
 2 4 9 16.99 1.04
 -2 4 -9 16.24 1.89
 2 -4 9 15.88 1.68
 2 -4 10 42.07 2.84
 2 4 10 42.2 1.67
 -2 4 -10 40.79 1.49
 2 4 10 42.62 1.68
 -2 4 -10 38.61 2.94
 2 -4 11 1.88 0.76
 2 4 11 1.24 0.35
 -2 4 -11 2.47 0.41
 2 4 11 1.47 0.37
 -2 4 -11 1.04 0.78
 2 -4 12 3.73 0.94
 2 4 12 3.82 0.55
 -2 4 -12 3.76 0.49
 2 4 12 2.85 0.51
 -2 4 -12 3.3 1.02
 2 -4 13 -0.05 0.45
 -2 4 -13 0.25 0.21
 2 4 13 0.63 0.3
 2 4 14 3.82 0.52
 -2 4 -14 4.81 0.57
 2 -4 14 4.88 1.13
 2 4 14 2.85 0.51
 -2 4 14 2.98 0.51
 -2 4 -14 3.58 1.14
 2 -4 15 39.82 3.17
 2 4 15 38.25 1.77
 -2 4 15 34.92 1.65
 -2 4 -15 40.72 3.43
 2 4 16 0.66 0.32
 -2 4 16 0.63 0.27
 -2 4 -16 -0.22 0.84
 2 4 17 38.9 1.83
 -2 4 17 38.98 1.81
 2 4 18 0.6 0.35
 -2 4 18 0.05 0.32
 2 4 19 5.82 0.76
 -2 4 19 5.18 0.69
 2 4 20 21.23 1.37
 -2 4 20 21.56 1.35
 2 4 21 15.96 1.19
 -2 4 21 17.64 1.2
 2 4 22 22.2 1.36
 -2 4 22 22.62 1.32
 2 4 23 4.67 0.66
 -2 4 23 4.06 0.58
 2 4 24 7.06 0.74
 -2 4 24 8 0.72
 2 4 25 11.87 0.88
 -2 4 25 12.31 0.84
 -2 4 -26 0.5 0.23
 2 4 -26 0.39 0.22
 2 4 26 0.8 0.3
 -2 4 26 0.82 0.26
 -2 4 -27 2.42 0.34
 2 4 -27 1.99 0.31
 2 4 27 3.18 0.43
 -2 4 27 2.38 0.33
 -2 -4 27 2.39 0.31
 -2 4 -28 -0.02 0.15
 2 4 -28 -0.08 0.15
 2 4 28 0.01 0.16
 -2 4 28 -0.06 0.14
 -2 -4 28 -0.09 0.12
 2 4 29 0.41 0.16
 3 -4 0 -0.02 0.45
 -3 4 0 1.11 0.62
 3 -4 -1 13.73 1.49
 -3 4 1 14.15 1.52
 3 -4 1 15.76 1.59
 -3 4 -1 15.27 1.63
 3 4 -2 112.42 3.94
 -3 4 -2 109.11 3.82
 3 -4 -2 104.56 4.1
 3 -4 2 107.84 4.2
 -3 4 -2 105.67 4.24
 3 4 -3 2.49 0.69
 -3 4 -3 2.8 0.71
 3 -4 3 2.63 0.72
 -3 4 -3 1.38 0.55
 -3 4 -4 24.84 1.93
 3 4 4 24.52 1.33
 3 4 -4 22.5 1.85
 -3 4 -4 24.72 2.14
 3 -4 4 23.11 1.99
 -3 4 5 27.68 1.07
 3 4 -5 24.83 1.99
 -3 4 -5 25.75 2
 3 4 5 26.9 1.41
 -3 4 -5 25.65 2.21
 3 -4 5 25.34 2.11
 3 4 -6 43.73 2.7
 -3 4 -6 43.51 2.69
 -3 4 6 44.46 1.38
 3 4 6 42.11 1.77
 -3 4 -6 43.2 2.93
 3 -4 6 44.52 2.83
 3 4 -7 116.4 4.49
 -3 4 -7 117.46 4.51
 -3 4 7 123.09 2.31
 3 4 7 117.89 2.97
 3 4 7 126.32 2.76
 -3 4 -7 117.63 4.95
 3 -4 7 118.12 4.69
 3 4 8 7.97 0.81
 3 4 -8 7.57 1.22
 -3 4 -8 7.29 1.19
 3 4 8 7.58 0.73
 3 -4 8 7.98 1.26
 -3 4 -8 7.41 1.32
 3 4 -9 17.2 1.87
 -3 4 -9 18.05 1.89
 3 4 9 18.23 1.18
 3 4 9 18.47 1.12
 -3 4 -9 15.96 1.94
 3 -4 9 18.91 1.98
 3 4 -10 185.87 6.17
 -3 4 -10 203.74 6.46
 3 4 10 207.73 3.96
 3 4 10 209.31 3.75
 -3 4 -10 205.06 7.03
 3 -4 10 207.21 6.63
 3 -4 11 6.16 1.23
 3 4 -11 3.87 0.97
 -3 4 -11 4.59 1.03
 3 4 11 5.56 0.68
 3 4 11 5.45 0.68
 -3 4 -11 6.42 1.34
 3 -4 12 20.2 2.23
 3 4 12 16.46 1.12
 -3 4 -12 13.82 1.8
 3 4 12 16.71 1.13
 -3 4 -12 18.52 2.26
 3 -4 13 0.09 0.39
 3 4 13 -0.03 0.24
 3 4 13 0.15 0.23
 -3 4 -13 0.48 0.57
 3 -4 14 4.41 1.13
 3 4 14 4.34 0.58
 3 4 14 3.63 0.58
 -3 4 -14 3.06 1.13
 3 4 15 14.22 0.98
 3 4 15 14.48 1.1
 3 4 16 0.17 0.27
 3 4 17 0.27 0.32
 3 4 18 6.87 0.79
 3 4 19 0.16 0.3
 3 4 20 9.62 0.92
 -3 4 -21 6.83 0.69
 3 4 21 6.68 0.77
 3 4 22 28.02 1.47
 -3 4 -22 27.34 1.32
 3 4 23 31.25 1.48
 -3 4 -23 31.87 1.36
 -3 4 -24 2.15 0.37
 3 4 24 2.44 0.45
 -3 4 -25 4.56 0.49
 3 4 25 5.14 0.56
 -3 4 -26 -0.01 0.17
 3 4 26 0.63 0.25
 3 4 -27 6.66 0.51
 3 4 27 6.61 0.53
 -3 -4 27 6.87 0.47
 -3 4 -27 5.43 0.43
 -3 -4 28 1.18 0.2
 4 4 0 18.62 1.18
 4 -4 0 17.52 1.86
 -4 4 0 18.33 1.81
 -4 4 0 18.88 0.88
 -4 4 1 3.89 0.42
 4 -4 -1 1.31 0.57
 -4 4 -1 2.32 0.34
 4 -4 1 0.97 0.46
 4 4 -1 3.6 0.53
 4 4 1 1.8 0.42
 -4 4 -1 1 0.57
 4 -4 -2 2.71 0.71
 -4 4 2 3.06 0.38
 -4 4 -2 2.81 0.37
 4 -4 2 1.88 0.62
 4 4 -2 2.87 0.48
 4 4 2 3.23 0.56
 -4 4 -2 2.38 0.77
 -4 4 3 19.05 0.91
 4 4 -3 18.81 1.12
 4 4 3 18.64 1.25
 4 4 -3 19.1 1.04
 4 -4 -3 16.04 1.8
 -4 4 -3 16.02 0.82
 -4 4 -3 17.46 1.84
 4 -4 3 18.11 1.9
 -4 4 4 42.29 1.36
 4 4 -4 41.18 1.62
 4 4 -4 42.7 2.47
 4 4 -4 38.73 1.52
 -4 4 -4 40.32 2.38
 -4 4 -4 43.77 2.95
 4 -4 4 41.09 2.87
 4 4 4 43.2 1.89
 -4 4 5 3.18 0.42
 4 4 -5 2.23 0.69
 -4 4 -5 2.14 0.65
 4 4 -5 3.52 0.5
 4 4 5 2.66 0.51
 4 -4 5 1.8 0.65
 -4 4 -5 1.92 0.65
 4 4 -6 157.59 3.03
 4 4 -6 167.26 5.1
 4 4 6 155.3 3.65
 -4 4 -6 167.31 5.08
 -4 4 -6 161.16 5.86
 4 -4 6 165.53 5.88
 4 4 7 139.1 3.47
 -4 4 -7 147.55 5.73
 4 -4 7 146.98 5.61
 4 4 8 1.8 0.46
 4 -4 8 1.7 0.74
 -4 4 -8 2.06 0.88
 4 4 9 26.99 1.54
 -4 4 -9 28.14 2.67
 4 -4 9 27.57 2.52
 4 4 10 -0.12 0.29
 4 4 10 0.83 0.31
 4 -4 10 0.34 0.42
 -4 4 -10 0.63 0.61
 4 -4 11 23.01 2.44
 4 4 11 19.72 1.31
 4 4 11 20.61 1.22
 -4 4 -11 21 2.38
 4 -4 12 49.85 3.63
 4 4 12 47.49 1.99
 4 4 12 48.26 1.89
 -4 4 -12 43.81 3.49
 4 4 13 0.5 0.3
 4 4 13 0.71 0.3
 4 4 14 0.88 0.36
 4 4 14 0.38 0.23
 4 4 15 30.1 1.48
 4 4 15 28.38 1.5
 -4 4 -15 32.07 1.49
 4 4 16 7.49 0.74
 4 4 16 7.49 0.79
 -4 4 -16 7.84 0.76
 4 4 17 42.33 1.63
 4 4 17 41.42 1.81
 -4 4 -17 43.67 1.74
 4 4 18 45.41 1.89
 -4 4 -18 45.71 1.78
 4 4 19 77.8 2.41
 -4 4 -19 78.05 2.28
 4 4 20 78.46 2.37
 -4 4 -20 83.17 2.31
 4 4 21 38.86 1.63
 -4 4 -21 38.41 1.54
 4 4 22 19.06 1.12
 -4 4 -22 16.58 0.99
 4 4 23 19.05 1.07
 -4 4 -23 18.55 0.98
 -4 4 -24 0.49 0.24
 4 4 24 0.68 0.29
 -4 4 -25 2.32 0.34
 -4 4 -26 2.12 0.3
 4 4 -27 3.58 0.34
 -4 -4 27 3.44 0.31
 -5 4 0 0.42 0.26
 5 4 0 0.68 0.41
 5 4 -1 107.25 2.92
 5 4 1 105.56 3.01
 5 -4 -1 114.78 5.08
 -5 4 -1 106.59 4.53
 5 -4 1 106.92 4.88
 5 4 -2 58.45 2.12
 5 4 2 55.06 2.21
 5 -4 -2 54.63 3.49
 -5 4 -2 57.43 3.39
 5 -4 2 57.55 3.61
 5 4 -3 28.21 1.43
 5 4 3 27.54 1.59
 5 -4 -3 26.2 2.42
 -5 4 -3 26.22 2.35
 5 -4 3 27.96 2.55
 5 4 -4 12.73 0.96
 5 4 4 11.25 1.05
 5 -4 -4 12 1.64
 5 -4 4 13.46 1.83
 -5 4 -4 13.63 1.74
 5 4 -5 7.3 0.71
 5 4 -5 6.86 0.67
 5 4 5 6.33 0.81
 5 -4 5 7.04 1.32
 -5 4 -5 6.41 1.21
 5 4 6 0.87 0.31
 5 -4 6 1.36 0.7
 -5 4 -6 2.16 0.8
 5 4 7 0.99 0.35
 5 -4 7 1.12 0.78
 -5 4 -7 0.86 0.63
 5 4 8 8.73 0.93
 5 -4 8 8.72 1.51
 -5 4 -8 8.9 1.48
 5 4 9 4.01 0.67
 -5 4 -9 2.79 0.91
 5 4 10 1.92 0.48
 5 4 11 4.3 0.66
 5 4 12 6.41 0.79
 5 4 13 2.53 0.5
 5 4 14 6.58 0.76
 -5 4 -14 7.83 0.75
 5 4 15 37.67 1.69
 -5 4 -15 37.51 1.59
 -5 4 -16 0.77 0.3
 5 4 16 1.21 0.39
 -5 4 -17 1.92 0.4
 5 4 17 2.31 0.44
 5 4 18 63.09 1.86
 -5 4 -18 64 2
 -5 4 -19 47.41 1.69
 -5 4 -20 35.43 1.42
 -5 4 -21 54.46 1.68
 -5 4 -22 1.73 0.35
 -5 4 -23 0.83 0.27
 -5 4 -24 0.92 0.22
 5 4 -26 3.46 0.33
 -5 -4 26 4.25 0.34
 6 4 0 0.43 0.29
 6 4 -1 30.46 1.6
 6 4 1 27.79 1.58
 6 4 -2 8.7 0.87
 6 4 2 8.69 0.91
 6 4 -3 0.7 0.33
 6 4 3 1.2 0.44
 -6 4 -3 0.91 0.58
 6 4 -4 14.7 1.03
 6 4 4 12.54 1.11
 6 4 -5 3.56 0.53
 6 4 5 3.41 0.61
 6 4 6 3.16 0.6
 6 4 7 7.4 0.89
 6 4 8 6.24 0.82
 6 4 9 0.34 0.28
 6 4 10 1.51 0.51
 6 4 11 112.28 3.23
 6 4 12 5.89 0.79
 6 4 13 8.66 0.91
 -6 4 -13 8.36 0.74
 -6 4 -14 0.88 0.32
 6 4 14 0.83 0.32
 6 4 15 28.9 1.46
 -6 4 -15 29.81 1.35
 6 4 16 9.32 0.81
 -6 4 -16 8.05 0.71
 -6 4 -17 0.93 0.28
 6 4 17 0.63 0.29
 6 4 18 12.9 0.82
 -6 4 -18 13.48 0.86
 -6 4 -19 1.68 0.35
 -6 4 -20 7.91 0.62
 -6 4 -21 0.11 0.18
 -6 4 -22 -0.08 0.16
 -6 4 -23 1.59 0.26
 6 4 -24 0.12 0.14
 7 4 0 0.35 0.32
 7 4 -1 10.59 0.94
 7 4 1 9.66 0.96
 7 4 -2 8.15 0.82
 7 4 2 6.97 0.84
 7 4 -3 1.38 0.4
 7 4 3 1.55 0.48
 7 4 -4 21.43 1.21
 7 4 4 20.89 1.43
 7 4 5 2.26 0.52
 7 4 6 0.3 0.4
 7 4 7 0.11 0.33
 7 4 8 3.27 0.62
 7 4 9 0.93 0.42
 7 4 10 7.51 0.89
 7 4 11 5.77 0.76
 -7 4 -12 -0.13 0.22
 7 4 12 0.3 0.32
 7 4 13 8.35 0.84
 -7 4 -13 7.92 0.69
 -7 4 -14 0.18 0.2
 7 4 14 0.14 0.26
 -7 4 -15 2.34 0.39
 7 4 15 3.02 0.49
 7 4 16 23.12 1.15
 -7 4 -16 22.68 1.05
 7 4 17 5.61 0.56
 -7 4 -17 5.82 0.53
 -7 4 -18 0.04 0.2
 7 4 18 0.33 0.21
 7 4 -19 8.97 0.61
 -7 4 -19 8.39 0.57
 -7 4 -20 1.49 0.27
 7 4 -20 1.31 0.24
 7 4 -21 1.95 0.26
 8 4 0 13.1 1.03
 8 4 -1 11.77 0.93
 8 4 1 10.31 0.92
 8 4 -2 2.35 0.45
 8 4 2 3.58 0.6
 8 4 -3 24.71 1.23
 8 4 3 26.46 1.49
 8 4 -4 30.12 1.29
 8 4 4 30.63 1.63
 8 4 5 25.91 1.49
 8 4 6 31.87 1.66
 8 4 7 4.55 0.71
 8 4 8 6.49 0.8
 8 4 9 54.6 2.11
 8 4 10 13.29 1.05
 8 4 11 29.32 1.47
 8 4 12 7.06 0.7
 8 4 13 23.11 1.21
 8 4 14 0.32 0.24
 8 4 15 3.2 0.42
 8 4 16 0.29 0.19
 8 4 17 0.47 0.19
 9 4 0 0.08 0.19
 9 4 -1 27.36 1.18
 9 4 1 26.37 1.24
 9 4 -2 0.06 0.17
 9 4 2 0.22 0.23
 9 4 3 20.07 1.12
 9 4 4 5.49 0.62
 9 4 5 4.07 0.55
 9 4 6 0.1 0.25
 9 4 7 0.18 0.23
 9 4 8 4.86 0.59
 9 4 9 0.05 0.22
 9 4 10 9.59 0.75
 9 4 11 14.2 0.87
 9 4 12 0.84 0.26
 9 4 13 0.69 0.22
 9 4 14 4.56 0.42
 9 4 15 0.08 0.12
 10 4 0 0.07 0.15
 10 4 1 4.14 0.39
 10 4 2 1.19 0.26
 10 4 3 0.84 0.22
 10 4 4 1.43 0.27
 10 4 5 3.19 0.38
 10 4 6 2.75 0.35
 10 4 7 2.77 0.35
 10 4 8 0.03 0.14
 10 4 9 0.3 0.16
 10 4 10 0.38 0.16
 0 5 0 0.69 0.38
 0 5 0 0.54 0.32
 0 5 -1 131.69 2.79
 0 5 1 130.59 2.81
 0 5 1 131.78 2.65
 0 5 -1 134 2.73
 0 5 -2 0.36 0.29
 0 5 2 0.03 0.22
 0 5 2 0.54 0.32
 0 5 -2 1.18 0.37
 0 5 -2 1.09 0.7
 0 5 -3 0.54 0.27
 0 5 3 0.43 0.26
 0 5 3 0.41 0.26
 0 5 -3 1.4 0.73
 0 5 -3 0.88 0.35
 0 5 -4 0.27 0.27
 0 5 4 -0.1 0.24
 0 5 4 0.17 0.22
 0 5 -4 0.63 0.67
 0 5 -4 0.22 0.29
 0 5 -4 0.56 0.55
 0 5 5 85.77 2.32
 0 5 5 88.13 2.07
 0 5 -5 88.01 4.33
 0 5 -5 91.43 2.44
 0 5 -5 84.82 3.94
 0 5 6 0.23 0.22
 0 5 6 -0.02 0.2
 0 5 -6 0.42 0.61
 0 5 -6 0.12 0.25
 0 5 -6 0.29 0.51
 0 5 7 31.72 1.42
 0 5 -7 29.8 2.64
 0 5 7 31.76 1.23
 0 5 -7 32.73 1.52
 0 5 -7 31.68 2.5
 0 5 8 0.04 0.2
 0 5 8 -0.01 0.17
 0 5 -8 0.55 0.56
 0 5 -8 0.23 0.26
 0 5 -8 0.45 0.46
 0 5 9 5.68 0.63
 0 5 9 5.75 0.55
 0 5 -9 6.45 0.72
 0 5 -9 6.66 1.35
 0 5 9 5.6 0.65
 0 5 -9 5.21 1.13
 0 5 10 1.17 0.38
 0 5 10 0.39 0.31
 0 5 -10 -0.18 0.39
 0 5 -10 0.87 0.48
 0 5 10 0.35 0.28
 0 5 -10 0.62 0.57
 0 5 11 301.15 4.17
 0 5 -11 305.93 4.93
 0 5 11 290.19 4.69
 0 5 12 0.6 0.3
 0 5 -12 1.84 0.52
 0 5 12 1.25 0.45
 0 5 13 14.7 0.91
 0 5 -13 13.99 1.12
 0 5 13 14.7 1.12
 0 5 -14 0.51 0.38
 0 5 14 0.81 0.35
 0 5 -15 82.04 2.59
 0 5 15 77.93 2.58
 0 5 -16 0.19 0.33
 0 5 16 0.43 0.34
 0 5 -17 22.53 1.34
 0 5 17 19.27 1.29
 0 5 -18 0.11 0.27
 0 5 18 0.52 0.32
 0 5 -19 11.42 0.9
 0 5 19 11.29 0.98
 0 5 -20 0.12 0.26
 0 5 20 0.14 0.3
 0 5 -21 4.48 0.54
 0 5 21 5.62 0.66
 0 5 -22 0.07 0.21
 0 5 22 0.01 0.23
 0 5 -23 12.01 0.72
 0 5 23 13.47 0.9
 0 5 -24 0.16 0.16
 0 5 24 -0.09 0.18
 0 5 25 0.21 0.19
 1 5 0 0.07 0.26
 -1 5 0 0.5 0.34
 1 5 0 0.46 0.28
 1 5 -1 61.02 1.98
 1 5 1 63.03 2.04
 -1 5 1 64.04 1.86
 -1 5 -1 63.73 1.89
 1 5 1 62.11 1.83
 1 5 -1 62.87 1.89
 1 5 -2 197.22 3.5
 1 5 2 188.67 3.56
 -1 5 2 200.64 3.2
 1 5 2 194.69 3.18
 -1 5 -2 198.28 3.34
 1 5 -2 196.54 3.4
 1 5 -2 199.83 6.16
 -1 5 -2 196.26 6.04
 1 5 -3 306.09 4.31
 1 5 3 304.81 4.56
 -1 5 3 311.21 3.96
 1 5 3 302.65 3.9
 -1 5 -3 308.77 4.24
 1 5 -3 299.67 4.32
 1 5 -3 307.37 7.82
 -1 5 -3 308.95 7.81
 -1 5 -3 320.9 7.79
 -1 5 3 309.85 4.28
 1 5 -4 52.08 1.77
 1 5 4 48.77 1.85
 -1 5 4 50.48 1.61
 1 5 4 50.57 1.58
 -1 5 -4 52.87 1.79
 1 5 -4 50.97 3.26
 1 5 -4 50.43 1.81
 -1 5 -4 52.06 3.31
 -1 5 -4 51.09 3.18
 -1 5 4 51.68 1.77
 1 5 -5 45.95 1.64
 1 5 5 42.57 1.72
 -1 5 5 44.49 1.49
 1 5 5 44.65 1.46
 1 5 -5 45.24 3.13
 -1 5 -5 45.56 3.12
 -1 5 -5 46.49 1.71
 1 5 -5 44.71 1.75
 -1 5 -5 45.7 3.06
 -1 5 5 44.9 1.64
 1 5 -6 52.66 1.73
 1 5 6 48.5 1.84
 -1 5 6 51.43 1.59
 1 5 6 51.56 1.55
 1 5 -6 49.89 3.34
 -1 5 -6 50.98 3.37
 -1 5 -6 53.78 1.85
 1 5 -6 50.53 1.89
 -1 5 -6 47.41 3.17
 -1 5 6 51.94 1.76
 1 5 7 24.18 1.31
 -1 5 7 24.65 1.11
 1 5 -7 23.96 2.39
 -1 5 -7 23.92 2.38
 1 5 7 24.99 1.07
 -1 5 -7 24.95 1.3
 1 5 -7 24.99 1.37
 -1 5 -7 22.43 2.23
 -1 5 7 24.7 1.22
 1 5 -7 24.41 1.17
 1 5 8 7.52 0.77
 -1 5 8 7.14 0.61
 1 5 8 7.08 0.59
 -1 5 -8 8.01 0.76
 1 5 -8 7.51 0.8
 1 5 -8 6.9 1.39
 -1 5 -8 6.86 1.34
 -1 5 -8 6.78 1.28
 1 5 9 15.05 1.03
 1 5 -9 13.93 1.93
 -1 5 9 15.47 0.89
 1 5 9 15.43 0.85
 -1 5 -9 15.29 1.05
 1 5 -9 16.43 1.17
 -1 5 -9 14.42 1.97
 -1 5 9 15.74 1.02
 1 5 9 16.08 1.1
 -1 5 -9 16.31 2.02
 1 5 10 33.88 1.52
 1 5 -10 30.07 2.86
 -1 5 -10 32.93 2.98
 1 5 10 36.92 1.3
 -1 5 -10 33.95 1.56
 1 5 -10 35.27 1.72
 1 5 10 35.01 1.63
 -1 5 10 34.34 1.54
 -1 5 -10 33.05 2.89
 1 5 11 27.7 1.35
 -1 5 -11 27.8 1.43
 1 5 -11 29.01 1.59
 1 5 11 27.8 1.5
 -1 5 11 28.42 1.43
 -1 5 -11 29.59 2.77
 1 5 12 6.67 0.68
 -1 5 -12 5.64 0.68
 1 5 -12 6.22 0.79
 1 5 12 6.7 0.79
 -1 5 12 5.9 0.71
 -1 5 -12 4.54 1.31
 1 5 13 6.44 0.64
 -1 5 -13 7.52 0.77
 1 5 -13 7.42 0.88
 1 5 13 6.84 0.79
 -1 5 13 6.86 0.77
 1 5 14 20.05 1.07
 -1 5 -14 18.11 1.17
 1 5 -14 19.24 1.33
 1 5 14 19.25 1.31
 -1 5 14 19.32 1.25
 -1 5 -15 24.53 1.33
 1 5 -15 22.96 1.46
 1 5 15 22.76 1.43
 -1 5 15 21.55 1.32
 -1 5 -16 49.63 1.87
 1 5 -16 47.82 2.06
 1 5 16 48.05 2.05
 -1 5 16 44.76 1.9
 -1 5 -17 2.47 0.46
 1 5 -17 2.33 0.51
 1 5 17 2.58 0.55
 -1 5 17 2.53 0.52
 -1 5 -18 5.01 0.59
 1 5 -18 6.26 0.76
 1 5 18 5.76 0.74
 -1 5 18 4.8 0.65
 -1 5 -19 10.16 0.79
 1 5 -19 8.75 0.84
 1 5 19 9.71 0.91
 -1 5 19 9.61 0.87
 -1 5 -20 0.5 0.24
 1 5 -20 0.88 0.34
 1 5 20 0.67 0.35
 -1 5 20 0.31 0.3
 -1 5 -21 2.82 0.41
 1 5 -21 3.42 0.52
 1 5 21 2.65 0.49
 -1 5 21 3.45 0.52
 1 5 -22 34.97 1.41
 1 5 22 37.93 1.6
 -1 5 22 36.88 1.47
 1 5 -23 0.61 0.26
 1 5 23 0.7 0.3
 -1 5 23 0.53 0.25
 1 5 -24 9.8 0.64
 1 5 24 10.49 0.76
 -1 5 24 10.33 0.69
 1 5 -25 3.84 0.36
 -1 5 25 4.75 0.44
 1 5 25 4.9 0.49
 2 5 0 206.43 3.82
 -2 5 0 212.34 3.34
 2 5 0 208.99 3.4
 -2 5 1 1.1 0.31
 2 5 -1 1.43 0.39
 -2 5 -1 1.55 0.36
 2 5 1 1.16 0.35
 2 5 1 0.89 0.28
 -2 5 2 0.61 0.26
 2 5 -2 0.19 0.31
 -2 5 -2 1.5 0.36
 2 5 2 0.18 0.32
 2 5 2 0.57 0.23
 2 5 -2 1.27 0.37
 -2 5 -2 0.72 0.62
 2 5 -3 8.56 0.77
 2 5 3 7.73 0.8
 -2 5 3 8.04 0.66
 2 5 3 8.31 0.66
 -2 5 -3 9.35 0.76
 2 5 -3 7.73 0.72
 2 5 -3 7.38 1.23
 -2 5 -3 8.39 1.31
 -2 5 -3 9.02 1.42
 2 5 -4 31.2 1.41
 2 5 4 29.74 1.52
 -2 5 4 33.03 1.3
 2 5 4 30.59 1.22
 -2 5 -4 33.62 1.4
 2 5 -4 33.45 1.49
 2 5 -4 30.35 2.48
 -2 5 -4 30.28 2.48
 -2 5 -4 30.08 2.57
 2 5 -5 1.45 0.37
 -2 5 5 1.52 0.39
 2 5 5 1.2 0.29
 2 5 -5 1.99 0.76
 2 5 5 0.95 0.37
 -2 5 -5 2.01 0.81
 -2 5 -5 1.4 0.38
 2 5 -5 1.71 0.44
 -2 5 -5 1.28 0.72
 2 5 -6 155.02 3.02
 2 5 6 151.1 3.43
 -2 5 6 151.41 2.79
 2 5 6 156.4 2.65
 2 5 -6 152.3 5.76
 -2 5 -6 151.11 3.01
 -2 5 -6 151.57 5.75
 2 5 -6 150.41 3.32
 -2 5 -6 159.22 6.05
 2 5 -7 4.83 0.58
 -2 5 7 4.33 0.53
 -2 5 -7 4.75 0.6
 2 5 7 3.3 0.44
 2 5 -7 5.19 1.18
 -2 5 -7 3.47 0.96
 2 5 7 4.41 0.66
 2 5 -7 4.28 0.65
 -2 5 -7 3.23 0.99
 2 5 -8 73.64 2
 2 5 8 67.88 2.3
 -2 5 8 71.68 1.94
 2 5 8 71.15 1.74
 2 5 -8 65.43 3.95
 -2 5 -8 70.81 4.1
 -2 5 -8 69.94 2.08
 2 5 -8 69.33 2.37
 -2 5 -8 72.7 4.26
 2 5 -9 2.94 0.81
 -2 5 -9 2.81 0.83
 2 5 9 3.95 0.62
 -2 5 -9 5.13 0.61
 2 5 -9 3.92 0.62
 -2 5 -9 2.93 1.02
 2 5 10 20.02 1.25
 -2 5 -10 20.93 1.17
 2 5 -10 20.4 1.33
 -2 5 -10 20.54 2.39
 2 5 11 5.96 0.72
 -2 5 -11 5.34 0.63
 2 5 -11 5.35 0.77
 2 5 11 6.41 0.78
 2 5 12 169.73 3.45
 -2 5 -12 164.44 3.24
 2 5 -12 159.56 3.79
 2 5 12 166.84 3.67
 2 5 13 1.02 0.35
 -2 5 -13 1.49 0.38
 2 5 -13 0.99 0.41
 2 5 13 1.42 0.5
 2 5 14 0.25 0.21
 -2 5 -14 0.36 0.26
 2 5 -14 0.53 0.37
 2 5 14 0.11 0.33
 2 5 15 1.58 0.34
 -2 5 -15 1.59 0.36
 2 5 -15 1.96 0.53
 2 5 15 1.46 0.41
 -2 5 -16 1.74 0.34
 2 5 -16 1.24 0.47
 -2 5 -17 0.92 0.28
 2 5 -17 1.13 0.44
 2 5 17 0.89 0.34
 2 5 -18 2.04 0.46
 2 5 18 1.38 0.41
 2 5 -19 1.63 0.44
 2 5 19 1.22 0.33
 2 5 -20 1.58 0.42
 2 5 20 0.65 0.29
 2 5 -21 0.38 0.29
 2 5 21 0.43 0.26
 2 5 -22 2.39 0.43
 2 5 22 2.02 0.43
 2 5 -23 19.19 0.99
 2 5 23 21.91 1.13
 2 5 -24 1.77 0.31
 2 5 -25 0.23 0.17
 -2 -5 25 0.15 0.14
 -3 5 0 0.01 0.2
 3 5 0 0.03 0.25
 3 5 0 0.31 0.22
 3 5 -1 12.94 1.01
 3 5 1 13.65 1.07
 -3 5 1 14 0.86
 -3 5 -1 11.79 0.8
 3 5 1 11.82 0.79
 3 5 -1 13.52 0.89
 3 5 -2 33.36 1.56
 3 5 2 35.32 1.72
 -3 5 2 33.45 1.32
 -3 5 -2 33.04 1.33
 3 5 2 31.24 1.25
 3 5 -2 33.89 1.44
 -3 5 -2 33.39 2.72
 3 5 -3 40.57 1.7
 3 5 3 40.95 1.86
 -3 5 3 40.74 1.46
 -3 5 -3 40.11 1.46
 3 5 3 40.46 1.39
 3 5 -3 40.77 1.61
 -3 5 -3 42.84 3.12
 3 5 -4 9.07 0.8
 3 5 4 8.5 0.89
 -3 5 4 8.78 0.7
 -3 5 -4 9.57 0.74
 3 5 -4 8.69 0.79
 -3 5 -4 8.34 1.46
 -3 5 5 0.29 0.25
 3 5 -5 -0.02 0.22
 -3 5 -5 0.08 0.19
 3 5 5 0.1 0.27
 3 5 -5 0.15 0.5
 -3 5 -5 -0.01 0.49
 3 5 -5 0.21 0.27
 -3 5 -5 0.35 0.52
 -3 5 6 0.96 0.33
 3 5 -6 0.5 0.21
 -3 5 -6 0.51 0.26
 3 5 -6 1.05 0.66
 -3 5 -6 1.2 0.75
 3 5 6 0.35 0.29
 3 5 -6 0.55 0.33
 -3 5 -6 -0.18 0.55
 3 5 -7 8.62 0.73
 3 5 7 7.36 0.84
 -3 5 7 8.73 0.72
 -3 5 -7 6.74 0.64
 3 5 -7 7.15 0.78
 3 5 -7 8.94 1.45
 -3 5 -7 6.96 1.33
 -3 5 -7 7.03 1.38
 -3 5 -8 2.04 0.38
 3 5 8 2.26 0.51
 3 5 -8 2.55 0.5
 -3 5 -8 2.44 0.96
 -3 5 -9 1.96 0.33
 3 5 9 2.07 0.49
 3 5 -9 2.6 0.51
 3 5 10 11.86 1
 -3 5 -10 10.95 0.79
 3 5 -10 11.04 0.99
 3 5 11 11.48 0.98
 -3 5 -11 10.97 0.78
 3 5 -11 11.39 1.04
 3 5 12 11.45 0.98
 -3 5 -12 11.49 0.8
 3 5 -12 11.84 1.07
 3 5 13 26.04 1.38
 3 5 -13 22.22 1.46
 3 5 14 0.1 0.22
 3 5 -14 0.18 0.3
 3 5 15 5.27 0.6
 3 5 -15 4.44 0.68
 3 5 16 6.94 0.64
 3 5 -16 5.97 0.77
 3 5 16 6.77 0.77
 3 5 -17 0.74 0.42
 3 5 17 -0.13 0.31
 3 5 -18 8.82 0.9
 3 5 18 7.41 0.81
 3 5 -19 15.35 1.11
 3 5 -20 5.06 0.67
 3 5 -21 69 2.08
 3 5 -22 17.29 0.99
 3 5 -23 0.25 0.24
 3 5 -24 0.71 0.22
 3 5 -25 0.09 0.15
 -3 -5 25 0.16 0.14
 4 5 0 23.25 1.41
 -4 5 0 23.57 1.11
 4 -5 0 21.85 2.26
 4 5 -1 57.04 2.15
 4 5 1 57.88 2.23
 -4 5 1 58.21 1.72
 -4 5 -1 59.64 1.73
 4 5 -1 55.45 1.74
 4 -5 -1 54.51 3.53
 4 -5 1 54.63 3.54
 4 5 -2 13.4 1.04
 4 5 2 14.26 1.13
 -4 5 2 13.6 0.87
 -4 5 -2 14.86 0.88
 4 5 -2 13.92 0.92
 -4 5 3 1.58 0.36
 -4 5 -3 1.33 0.31
 4 -5 -3 -0.37 0.83
 4 5 -3 1.16 0.36
 4 5 3 1.39 0.47
 4 5 -3 1.36 0.35
 4 -5 3 0.13 0.58
 -4 5 -3 2.21 0.9
 4 5 -4 18.02 1.14
 -4 5 4 19.58 1.03
 4 5 4 17.37 1.29
 -4 5 -4 19.28 0.99
 4 5 -4 17.95 1.08
 4 5 -5 22.47 1.24
 4 5 5 21.52 1.43
 -4 5 -5 22.66 1.07
 4 5 -5 22.7 1.25
 4 5 -6 31.06 1.41
 4 5 6 28.36 1.65
 -4 5 -6 29.65 1.22
 4 5 -6 29.83 1.48
 4 5 7 267.12 4.93
 -4 5 -7 270.07 3.61
 4 5 -7 260.56 4.4
 4 5 8 9.63 1
 4 5 -8 10.08 0.92
 4 5 9 32.06 1.71
 4 5 -9 29.93 1.57
 4 5 10 20.88 1.37
 4 5 -10 19.58 1.3
 4 5 11 14.28 1.11
 4 5 -11 12.25 1.05
 4 5 12 0.54 0.31
 4 5 -12 0.84 0.37
 4 5 13 29.68 1.5
 4 5 -13 26.63 1.53
 4 5 14 0.68 0.29
 4 5 -14 0.76 0.38
 4 5 15 6.41 0.66
 4 5 -15 5.12 0.7
 4 5 16 5.13 0.58
 4 5 -16 4.24 0.67
 4 5 17 100.49 2.21
 4 5 -17 99.34 2.76
 4 5 -18 8.85 0.86
 4 5 -19 33.15 1.48
 4 5 -20 25.38 1.24
 4 5 -21 5.45 0.57
 4 5 -22 6.16 0.56
 4 5 -23 2.34 0.34
 4 5 -24 0.32 0.17
 5 5 0 0.34 0.32
 -5 5 -1 0.84 0.3
 5 5 -1 0.6 0.3
 5 5 1 0.62 0.35
 -5 5 -2 0.61 0.26
 5 5 -2 0.62 0.37
 5 5 2 0.26 0.29
 5 5 -3 41.41 1.76
 -5 5 -3 43.27 1.4
 5 5 3 41.84 1.98
 5 5 -4 26.47 1.37
 5 5 4 24.19 1.54
 5 5 -4 26.33 1.24
 5 5 -5 1.05 0.34
 5 5 -5 0.98 0.32
 5 5 5 1.3 0.49
 5 5 -6 13.31 0.92
 5 5 6 11.8 1.09
 5 5 -6 13.24 0.93
 5 5 -7 5.45 0.64
 5 5 7 5.65 0.79
 5 5 8 4.48 0.68
 5 5 -8 5.07 0.63
 5 5 9 18.14 1.3
 5 5 -9 18.11 1.16
 5 5 10 3.1 0.59
 5 5 -10 3.9 0.57
 5 5 11 1.45 0.42
 5 5 -11 0.95 0.35
 5 5 12 1.11 0.39
 5 5 -12 0.99 0.38
 5 5 13 6.17 0.71
 5 5 -13 5 0.64
 5 5 14 0.4 0.3
 5 5 -14 -0.02 0.24
 5 5 15 5.04 0.6
 5 5 -15 4.26 0.59
 5 5 16 2.28 0.41
 5 5 -16 1.84 0.46
 5 5 17 26.9 1.12
 5 5 -17 27.1 1.31
 5 5 -18 7.1 0.7
 5 5 -19 0.4 0.28
 5 5 -20 1.58 0.34
 5 5 -21 4.7 0.46
 5 5 -22 -0.05 0.18
 5 5 -23 0.15 0.12
 6 5 0 78.1 2.52
 6 5 -1 0.83 0.34
 6 5 1 0.42 0.38
 6 5 -2 12.17 0.96
 6 5 2 12.6 1.07
 6 5 -3 12.29 0.93
 6 5 3 12.37 1.09
 6 5 -4 6.14 0.67
 6 5 4 4.44 0.69
 6 5 -5 31.35 1.37
 6 5 5 25.63 1.59
 6 5 6 16.03 1.26
 6 5 7 1.46 0.46
 6 5 8 0.03 0.31
 6 5 -9 0.31 0.23
 6 5 9 0.43 0.33
 6 5 10 4.21 0.65
 6 5 -10 4.31 0.52
 6 5 11 2.61 0.53
 6 5 -11 1.66 0.37
 6 5 12 0.42 0.29
 6 5 -12 0.35 0.26
 6 5 13 0.13 0.24
 6 5 -13 0.06 0.22
 6 5 14 2.13 0.41
 6 5 -14 1.65 0.33
 6 5 15 0.44 0.23
 6 5 -15 0.21 0.19
 6 5 16 0.3 0.22
 6 5 -16 -0.21 0.22
 6 5 17 0.05 0.17
 6 5 -17 0.27 0.2
 6 5 -18 8.59 0.6
 6 5 -19 0.1 0.15
 6 5 -20 0.92 0.2
 7 5 0 0.17 0.25
 7 5 -1 -0.01 0.23
 7 5 1 0.19 0.29
 7 5 -2 12.49 0.9
 7 5 2 11.8 0.99
 7 5 -3 0.99 0.33
 7 5 3 0.35 0.31
 7 5 -4 0.87 0.28
 7 5 4 0.68 0.37
 7 5 5 7.22 0.8
 7 5 6 5.39 0.71
 7 5 7 7.56 0.81
 7 5 8 19.87 1.26
 7 5 9 10.75 0.93
 7 5 10 44.25 1.77
 7 5 11 3.8 0.53
 7 5 12 0.56 0.27
 7 5 13 10.31 0.77
 7 5 14 1.42 0.32
 7 5 15 2.31 0.34
 7 5 16 11.37 0.63
 7 5 17 3.72 0.33
 8 5 0 62.25 1.82
 8 5 -1 26.93 1.17
 8 5 1 29.63 1.3
 8 5 -2 93.78 2.06
 8 5 2 94.62 2.35
 8 5 -3 21.81 0.95
 8 5 3 20.93 1.16
 8 5 4 27.88 1.32
 8 5 5 10.4 0.84
 8 5 6 0.68 0.32
 8 5 7 0.72 0.34
 8 5 8 3.85 0.52
 8 5 9 0.35 0.26
 8 5 10 3.8 0.48
 8 5 11 0.21 0.23
 8 5 12 15.86 0.83
 8 5 13 0.14 0.15
 8 5 14 -0.06 0.14
 9 5 0 0.07 0.14
 9 5 -1 0.3 0.16
 9 5 1 0.22 0.15
 9 5 2 13.91 0.72
 9 5 3 4.55 0.45
 9 5 4 7.05 0.54
 9 5 5 5.21 0.48
 9 5 6 4.21 0.43
 9 5 7 0.81 0.24
 9 5 8 6.42 0.49
 9 5 9 6.03 0.47
 9 5 10 -0.06 0.13
 0 6 0 1330.43 9.01
 0 6 1 5.84 0.94
 0 6 -1 12.26 1.08
 0 6 2 232.36 3.69
 0 6 -2 236.66 3.94
 0 6 3 0.36 0.37
 0 6 -3 -0.23 0.41
 0 6 4 0.63 0.3
 0 6 -4 0.1 0.44
 0 6 5 -0.34 0.34
 0 6 6 0.7 0.25
 0 6 -6 0.08 0.44
 0 6 7 -0.19 0.22
 0 6 -7 0.26 0.3
 0 6 8 1.7 0.35
 0 6 -8 1.3 0.36
 0 6 9 -0.13 0.21
 0 6 -9 0.13 0.27
 0 6 -10 1.53 0.41
 0 6 -11 -0.23 0.31
 0 6 -12 13.91 1.04
 0 6 -13 0.16 0.32
 0 6 -14 0.67 0.3
 0 6 -15 -0.16 0.22
 0 6 -16 3.01 0.47
 0 6 -17 -0.07 0.24
 0 6 -18 4.06 0.47
 0 6 -19 -0.23 0.19
 0 6 -20 11.06 0.67
 0 6 -21 -0.1 0.18
 0 6 -22 0.21 0.16
 -1 6 0 0.97 0.4
 1 6 0 0.45 0.35
 1 6 -1 53.41 1.97
 1 6 1 53.29 1.99
 -1 6 1 51.66 1.78
 -1 6 -1 52.43 1.83
 1 6 1 50.9 1.75
 1 6 -1 50.34 1.81
 1 6 -2 41.48 1.73
 1 6 2 37.36 1.71
 -1 6 2 36.99 1.49
 1 6 2 37.31 1.48
 -1 6 -2 40.37 1.63
 1 6 -2 35.52 1.55
 1 6 3 19.89 1.26
 -1 6 3 18.43 1.05
 1 6 3 19.15 1.07
 -1 6 -3 20.06 1.17
 1 6 -3 17.41 1.11
 1 6 4 1.65 0.44
 -1 6 4 0.75 0.3
 1 6 4 1.62 0.36
 -1 6 -4 1.27 0.4
 1 6 5 20.2 1.27
 -1 6 5 20 1.06
 1 6 5 21.47 1.07
 -1 6 -5 20.48 1.2
 1 6 -5 21.13 1.25
 1 6 6 6.89 0.76
 -1 6 6 6.96 0.63
 1 6 6 7.09 0.62
 -1 6 -6 7.68 0.76
 1 6 -6 7.62 0.78
 1 6 7 0.55 0.32
 -1 6 7 0.42 0.22
 1 6 7 0.65 0.23
 -1 6 -7 0.56 0.26
 1 6 -7 0.87 0.35
 1 6 8 0.07 0.22
 1 6 8 0.1 0.16
 -1 6 -8 0.02 0.28
 1 6 -8 0.12 0.27
 1 6 9 0.08 0.23
 1 6 9 0.01 0.19
 -1 6 -9 -0.6 0.36
 1 6 -9 0.11 0.26
 1 6 10 2.01 0.4
 -1 6 -10 2.17 0.42
 1 6 -10 1.76 0.47
 1 6 11 1.45 0.37
 -1 6 -11 0.74 0.31
 1 6 -11 1.27 0.39
 -1 6 -12 9.79 0.84
 1 6 -12 11.24 0.98
 1 6 12 11.01 0.82
 -1 6 -13 3.79 0.52
 1 6 -13 3.12 0.57
 -1 6 -14 17.78 1.07
 1 6 -14 17.03 1.13
 -1 6 -15 3.2 0.46
 1 6 -15 3.5 0.55
 -1 6 -16 8.28 0.68
 1 6 -16 8.22 0.78
 -1 6 -17 1 0.27
 1 6 -17 1.01 0.31
 -1 6 -18 0.13 0.18
 1 6 -18 0.06 0.2
 -1 6 -19 0.15 0.16
 1 6 -19 0.64 0.23
 -1 6 -20 4.86 0.4
 1 6 -20 5.47 0.51
 1 6 -21 7 0.52
 1 6 -22 0.24 0.15
 2 6 0 24.15 1.36
 -2 6 0 23.82 1.21
 2 6 0 23.63 1.2
 2 6 -1 2.46 0.48
 2 6 1 2.17 0.45
 -2 6 1 1.88 0.41
 -2 6 -1 2.01 0.41
 2 6 1 1.28 0.33
 2 6 -1 1.09 0.31
 2 6 -2 5.67 0.68
 2 6 2 4.88 0.54
 2 6 2 5.05 0.68
 -2 6 2 4.76 0.55
 -2 6 -2 5.02 0.6
 2 6 -2 4.61 0.54
 2 6 -3 0.21 0.26
 2 6 3 0.22 0.32
 -2 6 3 -0.23 0.3
 2 6 3 0.79 0.25
 -2 6 -3 0.08 0.26
 2 6 -3 -0.49 0.38
 2 6 -4 4.12 0.57
 2 6 4 4.24 0.61
 -2 6 4 3.66 0.49
 2 6 4 4.12 0.48
 -2 6 -4 4.27 0.56
 2 6 -4 3.91 0.55
 2 6 -5 4.31 0.57
 -2 6 5 3.18 0.46
 2 6 5 3.69 0.59
 2 6 5 4.03 0.47
 -2 6 -5 3.99 0.55
 2 6 -5 3.72 0.56
 -2 6 6 -0.24 0.3
 2 6 6 -0.06 0.25
 2 6 6 0.08 0.19
 -2 6 -6 -0.01 0.23
 2 6 -6 0.11 0.26
 -2 6 7 -0.46 0.31
 2 6 7 -0.06 0.28
 2 6 7 0.04 0.18
 -2 6 -7 0.03 0.21
 2 6 -7 0.19 0.3
 2 6 8 2 0.33
 2 6 8 1.61 0.37
 -2 6 -8 1.96 0.4
 2 6 -8 1.59 0.42
 2 6 9 4.51 0.62
 -2 6 -9 4.02 0.53
 2 6 -9 3.89 0.59
 2 6 10 5.14 0.65
 -2 6 -10 4.78 0.58
 2 6 -10 5.39 0.7
 2 6 11 15.98 1.05
 -2 6 -11 16.66 1.01
 2 6 -11 15.12 1.12
 2 6 12 0.36 0.24
 -2 6 -12 0.19 0.21
 2 6 -12 0.18 0.26
 2 6 13 10.84 0.79
 -2 6 -13 9.7 0.75
 2 6 -13 8.38 0.84
 2 6 14 0.24 0.17
 -2 6 -14 0.03 0.21
 2 6 -14 0.25 0.3
 -2 6 -15 8.04 0.64
 2 6 -15 8.33 0.81
 2 6 15 8.95 0.65
 -2 6 -16 -0.11 0.2
 2 6 -16 0.45 0.26
 -2 6 -17 0.2 0.19
 2 6 -17 -0.22 0.27
 2 6 -18 -0.36 0.29
 2 6 -19 0 0.21
 2 6 -20 1.68 0.32
 2 6 -21 4.67 0.44
 2 6 -22 3.73 0.35
 3 6 0 -0.06 0.24
 -3 6 0 0.18 0.24
 3 6 0 0.26 0.2
 3 6 -1 0.68 0.31
 -3 6 1 1.24 0.35
 3 6 1 0.89 0.33
 -3 6 -1 0.9 0.31
 3 6 1 1.34 0.32
 3 6 -1 0.75 0.26
 3 6 -2 -0.12 0.23
 -3 6 2 0.15 0.21
 -3 6 -2 0.35 0.27
 3 6 2 0.26 0.25
 3 6 2 0 0.19
 3 6 -2 0.26 0.21
 3 6 -3 2.11 0.43
 -3 6 3 2.61 0.44
 -3 6 -3 2.57 0.44
 3 6 3 1.88 0.45
 3 6 3 1.77 0.33
 3 6 -3 2.06 0.39
 3 6 -4 1.81 0.42
 -3 6 4 1.92 0.39
 3 6 4 1.68 0.32
 -3 6 -4 2 0.39
 3 6 4 0.94 0.35
 3 6 -4 2.11 0.42
 3 6 -5 3.74 0.54
 -3 6 5 3.42 0.5
 3 6 5 2.73 0.56
 -3 6 -5 3.39 0.47
 3 6 -5 2.84 0.5
 3 6 -6 6.16 0.63
 3 6 6 6.68 0.79
 -3 6 -6 6.15 0.62
 3 6 -6 6.04 0.68
 -3 6 -7 6.34 0.62
 3 6 -7 6.32 0.71
 3 6 7 5.92 0.74
 3 6 8 14.74 1.1
 -3 6 -8 15.42 0.92
 3 6 -8 14.15 1.03
 -3 6 -9 1.11 0.29
 3 6 -9 1.51 0.4
 3 6 10 8.24 0.8
 -3 6 -10 7.51 0.63
 3 6 -10 8.05 0.8
 3 6 11 -0.3 0.27
 -3 6 -11 0.12 0.16
 3 6 -11 0.03 0.24
 3 6 12 0.51 0.25
 -3 6 -12 0.12 0.18
 3 6 -12 0.27 0.28
 3 6 13 2.14 0.39
 -3 6 -13 1.5 0.29
 3 6 -13 1.85 0.44
 3 6 14 0.32 0.21
 3 6 -14 0.1 0.29
 3 6 15 -0.1 0.18
 3 6 -15 -0.02 0.24
 3 6 -16 4.32 0.54
 3 6 -17 -0.09 0.24
 3 6 -18 3.89 0.48
 3 6 -19 0.83 0.26
 3 6 -20 0.26 0.21
 3 6 -21 0.33 0.18
 3 6 -22 0.76 0.19
 4 6 0 32.53 1.6
 -4 6 0 35.3 1.37
 4 6 0 32.81 1.25
 -4 6 1 1.78 0.39
 -4 6 -1 1.47 0.34
 4 6 -1 1.21 0.37
 4 6 1 0.72 0.3
 4 6 -1 1.36 0.32
 -4 6 -2 1.1 0.3
 4 6 -2 1.6 0.39
 4 6 2 1.08 0.37
 4 6 -2 0.93 0.25
 4 6 -3 2.85 0.5
 -4 6 -3 3.14 0.45
 4 6 3 2.56 0.5
 4 6 -3 2.07 0.37
 4 6 -4 31.07 1.42
 4 6 4 30.94 1.63
 -4 6 -4 33.12 1.3
 4 6 -4 30.32 1.33
 4 6 -5 6.43 0.64
 -4 6 -5 6.98 0.62
 4 6 -5 7.28 0.69
 4 6 5 5.54 0.71
 4 6 -6 5.29 0.57
 -4 6 -6 4.99 0.51
 4 6 6 4.6 0.67
 4 6 -6 4.52 0.57
 4 6 -7 13.26 0.82
 4 6 7 11.31 1.01
 -4 6 -7 12.4 0.76
 4 6 -7 12.37 0.9
 -4 6 -8 5.37 0.51
 4 6 8 5.89 0.72
 4 6 -8 3.94 0.53
 4 6 9 13.39 1.03
 4 6 -9 14.16 0.98
 4 6 10 4.48 0.61
 4 6 -10 4.06 0.55
 4 6 11 7.16 0.71
 4 6 -11 6.28 0.67
 4 6 12 0.07 0.24
 4 6 -12 0.08 0.22
 4 6 13 1.72 0.36
 4 6 -13 1.43 0.35
 4 6 14 2.93 0.42
 4 6 -14 2.61 0.45
 4 6 15 5.91 0.53
 4 6 -15 5.01 0.56
 4 6 16 0.3 0.17
 4 6 -16 0.25 0.24
 4 6 -17 12.01 0.77
 4 6 -18 1.33 0.29
 4 6 -19 20.1 0.86
 4 6 -20 34.24 1.02
 5 6 0 -0.08 0.29
 5 6 -1 6.99 0.71
 5 6 1 5.73 0.68
 5 6 -2 2.46 0.44
 5 6 2 2.4 0.46
 5 6 -3 1.13 0.33
 5 6 3 0.2 0.29
 5 6 -4 0.13 0.22
 5 6 4 0.05 0.28
 5 6 -5 12.89 0.83
 5 6 5 12.78 1.02
 5 6 -5 12.38 0.77
 5 6 -6 0.49 0.19
 5 6 6 0.47 0.3
 5 6 -6 0.64 0.23
 5 6 -7 4.84 0.52
 5 6 7 4.54 0.65
 5 6 -8 6.61 0.61
 5 6 8 5.96 0.69
 5 6 9 2.12 0.45
 5 6 -9 2.81 0.42
 5 6 10 1.62 0.38
 5 6 -10 2.37 0.38
 5 6 11 0.44 0.27
 5 6 -11 0.1 0.2
 5 6 12 0.07 0.21
 5 6 -12 0.05 0.2
 5 6 13 2.57 0.39
 5 6 -13 2.56 0.39
 5 6 14 0.9 0.24
 5 6 -14 1.2 0.29
 5 6 15 0.38 0.18
 5 6 -15 0.42 0.23
 5 6 16 3.45 0.34
 5 6 -16 3.44 0.39
 5 6 -17 6.5 0.48
 5 6 -18 17.31 0.71
 6 6 0 4.17 0.52
 6 6 -1 0.36 0.2
 6 6 1 0.03 0.22
 6 6 -2 0.12 0.2
 6 6 2 -0.02 0.25
 6 6 -3 0.18 0.19
 6 6 3 -0.2 0.27
 6 6 -4 2.62 0.36
 6 6 4 2.28 0.44
 6 6 -5 2.47 0.34
 6 6 5 1.85 0.4
 6 6 6 -0.06 0.23
 6 6 7 0.25 0.25
 6 6 8 4.23 0.55
 6 6 9 1.13 0.32
 6 6 10 0.25 0.23
 6 6 11 5.94 0.57
 6 6 -12 3.69 0.35
 6 6 12 4.09 0.46
 6 6 13 0.18 0.16
 6 6 -13 0.14 0.14
 6 6 14 1.73 0.27
 6 6 -14 1.56 0.22
 6 6 15 6.99 0.44
 7 6 0 -0.02 0.18
 7 6 -1 3.43 0.4
 7 6 1 3.65 0.44
 7 6 -2 15.53 0.77
 7 6 2 15.13 0.87
 7 6 -3 3.16 0.35
 7 6 3 2.85 0.43
 7 6 4 0.14 0.21
 7 6 5 0.98 0.27
 7 6 6 0.3 0.21
 7 6 7 0.76 0.25
 7 6 8 0.52 0.23
 7 6 9 0.67 0.22
 7 6 10 10.84 0.67
 7 6 11 0.32 0.17
 7 6 12 0.03 0.13
 8 6 0 0.42 0.16
 8 6 1 0.35 0.15
 8 6 2 0.11 0.14
 8 6 3 9.31 0.55
 8 6 4 1.3 0.23
 8 6 5 11.25 0.61
 8 6 6 0.16 0.14
 8 6 7 4.41 0.37
 0 7 0 1.3 0.41
 0 7 1 22.75 1.13
 0 7 -1 22.21 1.15
 0 7 2 0.1 0.26
 0 7 -2 0.19 0.34
 0 7 3 0.06 0.24
 0 7 -3 0.54 0.32
 0 7 4 -0.07 0.23
 0 7 -4 -0.02 0.29
 0 7 5 11.98 0.77
 0 7 -5 11.23 0.86
 0 7 6 0.15 0.25
 0 7 -6 0.24 0.32
 0 7 -7 23.86 1.22
 0 7 -8 0.25 0.31
 0 7 -9 0.29 0.26
 0 7 -10 -0.05 0.26
 0 7 -11 4.47 0.53
 0 7 -12 0.28 0.26
 0 7 -13 56.35 1.64
 0 7 -14 0.53 0.26
 0 7 -15 10.41 0.65
 0 7 -16 0.2 0.18
 0 7 -17 0.19 0.14
 -1 7 0 2.15 0.47
 1 7 0 1.06 0.44
 -1 7 1 73.4 1.99
 -1 7 -1 70.39 2.01
 1 7 1 70.94 1.93
 1 7 -1 69.85 1.98
 -1 7 2 0.5 0.3
 1 7 2 0.89 0.33
 -1 7 -2 1.32 0.45
 1 7 -2 0.97 0.42
 -1 7 3 0.32 0.26
 1 7 3 0.84 0.3
 -1 7 -3 0.68 0.36
 1 7 -3 0.28 0.27
 -1 7 4 11.45 0.79
 1 7 4 11.05 0.74
 -1 7 -4 12.19 0.86
 1 7 -4 11.63 0.86
 -1 7 5 1.64 0.35
 1 7 5 1.56 0.31
 -1 7 -5 1.9 0.41
 1 7 -5 1.53 0.36
 -1 7 -6 1.95 0.4
 1 7 -6 1.61 0.37
 -1 7 -7 0.38 0.26
 1 7 -7 0.53 0.29
 -1 7 -8 7.58 0.69
 1 7 -8 8.22 0.74
 -1 7 -9 18.79 1.01
 1 7 -9 17.23 1.03
 -1 7 -10 2.63 0.42
 1 7 -10 2.76 0.45
 -1 7 -11 0.56 0.25
 1 7 -11 0.34 0.24
 -1 7 -12 0.93 0.27
 1 7 -12 0.36 0.24
 -1 7 -13 5.62 0.51
 1 7 -13 5.09 0.54
 -1 7 -14 0.79 0.25
 1 7 -14 0.8 0.25
 -1 7 -15 0.97 0.23
 1 7 -15 0.8 0.25
 -1 7 -16 0.09 0.13
 1 7 -16 -0.1 0.17
 1 7 -17 0.83 0.2
 1 7 -18 0.22 0.16
 -2 7 0 7.68 0.68
 2 7 0 7.76 0.65
 -2 7 1 0.53 0.31
 -2 7 -1 0.43 0.31
 2 7 1 0.42 0.3
 2 7 -1 0.45 0.27
 -2 7 2 17.59 0.98
 -2 7 -2 19.32 1.03
 2 7 2 18.06 0.91
 2 7 -2 17.18 0.96
 -2 7 3 1.64 0.38
 2 7 3 1.66 0.33
 2 7 -3 1.67 0.35
 -2 7 -4 5.13 0.56
 2 7 4 3.93 0.42
 2 7 -4 3.71 0.5
 2 7 5 0.3 0.2
 -2 7 -5 0.82 0.32
 2 7 -5 0.2 0.23
 -2 7 -6 15.14 0.89
 2 7 -6 14.14 0.91
 -2 7 -7 0.45 0.25
 2 7 -7 -0.38 0.31
 -2 7 -8 0.91 0.29
 2 7 -8 0.59 0.26
 -2 7 -9 0.41 0.21
 2 7 -9 -0.18 0.29
 -2 7 -10 0.55 0.25
 2 7 -10 0.12 0.27
 -2 7 -11 1.23 0.27
 2 7 -11 0.85 0.27
 -2 7 -12 0.36 0.21
 2 7 -12 -0.38 0.28
 -2 7 -13 0.19 0.17
 2 7 -13 0.14 0.21
 -2 7 -14 11.32 0.58
 2 7 -14 10.33 0.69
 2 7 -15 0.46 0.2
 2 7 -16 0.37 0.19
 2 7 -17 0.05 0.13
 -3 7 0 0.65 0.31
 3 7 0 0.2 0.18
 3 7 1 1.8 0.42
 -3 7 1 1.82 0.38
 -3 7 -1 1.28 0.33
 3 7 1 1.38 0.29
 3 7 -1 1.47 0.32
 3 7 2 11.46 0.88
 -3 7 -2 12.44 0.79
 3 7 2 10.81 0.65
 3 7 -2 11.87 0.75
 3 7 3 2.65 0.49
 -3 7 -3 3.36 0.45
 3 7 3 2.96 0.35
 3 7 -3 2.72 0.41
 3 7 4 17.08 1.07
 -3 7 -4 19.47 0.95
 3 7 -4 17.37 0.92
 3 7 5 9.01 0.8
 -3 7 -5 8.96 0.65
 3 7 -5 8.5 0.66
 3 7 6 0.21 0.28
 -3 7 -6 0.47 0.24
 3 7 -6 -0.11 0.2
 3 7 7 1.13 0.36
 -3 7 -7 1.11 0.27
 3 7 -7 0.82 0.26
 3 7 8 14.74 0.93
 -3 7 -8 13.81 0.75
 3 7 -8 12.47 0.81
 -3 7 -9 12.83 0.71
 3 7 -9 11.56 0.78
 3 7 9 13.49 0.86
 -3 7 -10 10.09 0.59
 3 7 -10 9.09 0.68
 -3 7 -11 1.66 0.27
 3 7 -11 1.3 0.29
 3 7 -12 0.17 0.19
 3 7 -13 5.9 0.51
 3 7 -14 5.57 0.47
 3 7 -15 0.54 0.19
 3 7 -16 1.25 0.22
 4 7 0 0.4 0.25
 4 7 1 9.87 0.76
 4 7 2 0.76 0.3
 4 7 -2 0.54 0.19
 4 7 3 0.04 0.26
 4 7 -3 0.23 0.15
 4 7 4 3.75 0.53
 4 7 -4 3.33 0.38
 4 7 5 14.81 0.94
 4 7 -5 15.5 0.77
 4 7 6 10.76 0.8
 4 7 -6 10.71 0.65
 4 7 7 2.23 0.4
 4 7 -7 2.12 0.32
 4 7 8 1.34 0.34
 4 7 -8 1.09 0.25
 4 7 9 10.97 0.73
 4 7 -9 9.61 0.61
 4 7 10 1.06 0.27
 4 7 -10 1.14 0.27
 4 7 -11 5.12 0.44
 4 7 -12 2.18 0.28
 4 7 -13 2.46 0.3
 4 7 -14 0.12 0.13
 5 7 0 0.26 0.21
 5 7 1 6.16 0.55
 5 7 2 8.15 0.64
 5 7 3 4.89 0.51
 5 7 4 0.27 0.21
 5 7 5 8.41 0.64
 5 7 6 5.37 0.52
 5 7 7 9.45 0.66
 5 7 8 10.63 0.67
 5 7 9 3.22 0.38
 5 7 10 1.75 0.28
 6 7 1 0.83 0.2
 6 7 2 1.05 0.22
 6 7 3 3.91 0.38
 6 7 4 0.52 0.18
 6 7 5 1.15 0.24
 6 7 6 3.84 0.37
 6 7 7 0.38 0.17
 6 7 8 5.64 0.41
 0 8 0 201.93 2.62
 0 8 -1 3.88 0.54
 0 8 -2 66.13 1.52
 0 8 -3 1.16 0.33
 0 8 -4 0.61 0.21
 0 8 -5 -0.02 0.15
 0 8 -6 0.73 0.21
 0 8 -7 -0.06 0.13
 0 8 -8 -0.2 0.15
 0 8 -9 -0.13 0.14
 1 8 0 0.84 0.25
 -1 8 -1 15.04 0.74
 1 8 -1 12.78 0.65
 -1 8 -2 9.99 0.62
 1 8 -2 8.6 0.55
 -1 8 -3 3.29 0.39
 1 8 -3 2.19 0.31
 -1 8 -4 0.81 0.23
 1 8 -4 0.44 0.18
 -1 8 -5 2.7 0.33
 1 8 -5 1.83 0.28
 -1 8 -6 0.39 0.17
 1 8 -6 0.19 0.15
 -1 8 -7 0.18 0.14
 1 8 -7 -0.14 0.16
 -1 8 -8 0.01 0.12
 1 8 -8 -0.06 0.14
 -1 8 -9 -0.08 0.14
 1 8 -9 -0.19 0.14
 2 8 0 4.83 0.36
 2 8 -1 0.27 0.14
 2 8 -2 0.29 0.14
 2 8 -3 -0.14 0.14
 2 8 -4 -0.16 0.16
 2 8 -5 0.22 0.13
 2 8 -6 0.34 0.13
 2 8 -7 0.25 0.13

_iucr_refine_instructions_details
;
TITL C12_a.res in Pnma
    C12.res
    created by SHELXL-2018/3 at 18:31:54 on 30-Dec-2020
REM Old TITL C12 in Pnma
REM SHELXT solution in Pnma: R1 0.282, Rweak 0.180, Alpha 0.031
REM <I/s> 1.668 for 159 systematic absences, Orientation as input
REM Formula found by SHELXT: C20 N3 O4
CELL 1.54184 9.8115 6.7761 27.3181 90 90 90
ZERR 8 0.0003 0.0002 0.0008 0 0 0
LATT 1
SYMM 0.5-X,-Y,0.5+Z
SYMM -X,0.5+Y,-Z
SYMM 0.5+X,0.5-Y,0.5-Z
SFAC C H Cl N O
UNIT 76 44 12 16 4

L.S. 50
PLAN  20
SIZE 0.3 0.2 0.2
TEMP 16.85
CONF
BOND
list 4
MORE -1
BOND $H
fmap 2
acta
REM <olex2.extras>
REM <HklSrc "%.\\C12.hkl">
REM </olex2.extras>

WGHT    0.072000    0.904900
FVAR       0.49898
CL2   3   -0.130686    0.538039    0.330200    11.00000    0.09524    0.08859 =
         0.12446   -0.01043   -0.00430   -0.01781
CL1   3    0.058544    0.750000    0.268175    10.50000    0.09657    0.18301 =
         0.05300    0.00000    0.00012    0.00000
O1    5    0.517465    0.750000    0.533182    10.50000    0.05604    0.05749 =
         0.04845    0.00000   -0.00559    0.00000
N3    4    0.330650    0.750000    0.579986    10.50000    0.05385    0.05016 =
         0.03921    0.00000   -0.00319    0.00000
N2    4    0.259233    0.750000    0.379631    10.50000    0.04617    0.05540 =
         0.04011    0.00000   -0.00010    0.00000
N1    4    0.030524    0.750000    0.435257    10.50000    0.03978    0.07220 =
         0.05283    0.00000    0.00055    0.00000
C6    1    0.274463    0.750000    0.428875    10.50000    0.04231    0.04190 =
         0.04019    0.00000    0.00080    0.00000
N4    4    0.686651    0.750000    0.613202    10.50000    0.06333    0.07451 =
         0.06253    0.00000   -0.00488    0.00000
C10   1    0.404450    0.750000    0.451056    10.50000    0.04359    0.04159 =
         0.04327    0.00000    0.00141    0.00000
C12   1    0.292255    0.750000    0.531218    10.50000    0.05321    0.04624 =
         0.04040    0.00000   -0.00014    0.00000
C5    1    0.151289    0.750000    0.458860    10.50000    0.04163    0.04743 =
         0.04372    0.00000    0.00173    0.00000
C4    1    0.159031    0.750000    0.510571    10.50000    0.04708    0.04736 =
         0.04482    0.00000    0.00418    0.00000
C11   1    0.405784    0.750000    0.503000    10.50000    0.04909    0.04499 =
         0.04406    0.00000   -0.00600    0.00000
C14   1    0.551785    0.750000    0.621705    10.50000    0.06085    0.04850 =
         0.04569    0.00000   -0.00605    0.00000
C7    1    0.370543    0.750000    0.352504    10.50000    0.05590    0.06406 =
         0.04044    0.00000    0.00648    0.00000
AFIX  43
H7    2    0.360331    0.750000    0.318659    10.50000   -1.20000
AFIX   0
C13   1    0.463753    0.750000    0.578637    10.50000    0.06790    0.04527 =
         0.04490    0.00000   -0.00613    0.00000
C9    1    0.519767    0.750000    0.421038    10.50000    0.03857    0.06265 =
         0.05655    0.00000    0.00139    0.00000
AFIX  43
H9    2    0.606738    0.750000    0.434574    10.50000   -1.20000
AFIX   0
C8    1    0.502300    0.750000    0.371420    10.50000    0.04906    0.06837 =
         0.05214    0.00000    0.01299    0.00000
AFIX  43
H8    2    0.577288    0.750000    0.350598    10.50000   -1.20000
AFIX   0
C15   1    0.494052    0.750000    0.667554    10.50000    0.07037    0.06996 =
         0.04694    0.00000   -0.00071    0.00000
AFIX  43
H15   2    0.399933    0.750000    0.671586    10.50000   -1.20000
AFIX   0
C3    1    0.037863    0.750000    0.537529    10.50000    0.05731    0.06541 =
         0.05170    0.00000    0.01547    0.00000
AFIX  43
H3    2    0.039879    0.750000    0.571565    10.50000   -1.20000
AFIX   0
C2    1   -0.083656    0.750000    0.512997    10.50000    0.04851    0.07694 =
         0.07187    0.00000    0.01787    0.00000
AFIX  43
H2    2   -0.165973    0.750000    0.529876    10.50000   -1.20000
AFIX   0
C1    1   -0.080662    0.750000    0.462334    10.50000    0.04049    0.08670 =
         0.06950    0.00000    0.00312    0.00000
AFIX  43
H1    2   -0.163932    0.750000    0.446071    10.50000   -1.20000
AFIX   0
C19   1   -0.029092    0.750000    0.323857    10.50000    0.05694    0.08568 =
         0.05356    0.00000   -0.00943    0.00000
AFIX  13
H19   2    0.038324    0.750003    0.350327    10.50000   -1.20000
AFIX   0
C16   1    0.580029    0.750000    0.707161    10.50000    0.10926    0.09019 =
         0.04110    0.00000   -0.00661    0.00000
AFIX  43
H16   2    0.544924    0.750000    0.738784    10.50000   -1.20000
AFIX   0
C18   1    0.766068    0.750000    0.652689    10.50000    0.06511    0.09888 =
         0.08846    0.00000   -0.01692    0.00000
AFIX  43
H18   2    0.859952    0.750000    0.648001    10.50000   -1.20000
AFIX   0
C17   1    0.718432    0.750000    0.699657    10.50000    0.09815    0.09318 =
         0.07223    0.00000   -0.03917    0.00000
AFIX  43
H17   2    0.778449    0.750000    0.726007    10.50000   -1.20000
AFIX   0
HKLF 4


REM  C12_a.res in Pnma
REM wR2 = 0.1445, GooF = S = 1.055, Restrained GooF = 1.055 for all data
REM R1 = 0.0508 for 1645 Fo > 4sig(Fo) and 0.0565 for all 1912 data
REM 160 parameters refined using 0 restraints

END  
     
WGHT      0.0717      0.9118 

REM Highest difference peak  0.432,  deepest hole -0.579,  1-sigma level  0.053
Q1    1  -0.1528  0.6069  0.3018  11.00000  0.05    0.43
Q2    1   0.3771  0.7500  0.5782  10.50000  0.05    0.23
Q3    1   0.3428  0.7500  0.5934  10.50000  0.05    0.21
Q4    1   0.3398  0.7500  0.4429  10.50000  0.05    0.15
Q5    1  -0.0791  0.4150  0.3239  11.00000  0.05    0.14
Q6    1   0.4851  0.8407  0.6636  11.00000  0.05    0.14
Q7    1   0.4011  0.7500  0.4795  10.50000  0.05    0.12
Q8    1  -0.1789  0.8470  0.4297  11.00000  0.05    0.12
Q9    1   0.3346  0.8350  0.5169  11.00000  0.05    0.12
Q10   1   0.1532  0.7500  0.4834  10.50000  0.05    0.12
Q11   1   0.1007  0.8571  0.2652  11.00000  0.05    0.12
Q12   1   0.4230  0.8330  0.4434  11.00000  0.05    0.11
Q13   1   0.3942  0.8183  0.4483  11.00000  0.05    0.11
Q14   1   0.4388  0.7500  0.4387  10.50000  0.05    0.11
Q15   1   0.0510  0.8771  0.3900  11.00000  0.05    0.11
Q16   1  -0.0414  0.8328  0.2687  11.00000  0.05    0.11
Q17   1   0.6556  0.8551  0.7607  11.00000  0.05    0.10
Q18   1   0.3198  0.8566  0.3089  11.00000  0.05    0.10
Q19   1   0.8887  0.8648  0.6439  11.00000  0.05    0.10
Q20   1  -0.1409  0.5793  0.3536  11.00000  0.05    0.10

  REM The information below was added by Olex2.
  REM
  REM R1 = 0.0508 for 1645 Fo > 4sig(Fo) and 0.0565 for all 4682 data
  REM n/a parameters refined using n/a restraints
  REM Highest difference peak 0.43, deepest hole -0.58
  REM Mean Shift 0, Max Shift 0.000.

  REM +++ Tabular Listing of Refinement Information +++
  REM R1_all = 0.0565
  REM R1_gt = 0.0508
  REM wR_ref = 0.1445
  REM GOOF = 1.055
  REM Shift_max = 0.000
  REM Shift_mean = 0
  REM Reflections_all = 4682
  REM Reflections_gt = 1645
  REM Parameters = n/a
  REM Hole = -0.58
  REM Peak = 0.43
  REM Flack = n/a

  
;
_olex2_submission_special_instructions  'No special instructions were received'
